# Supplementary material for: An ab initio study of the rovibronic spectrum of sulphur monoxide (SO): diabatic vs. adiabatic representation
Source: Phys Chem Chem Phys. 2022 Sep 23;24(39):24076–88. doi: 10.1039/d2cp03051a (PMC9623608; doi:10.1039/d2cp03051a)
Supplement: CP-024-D2CP03051A-s001 [file CP-024-D2CP03051A-s001.zip]

Archive with 5 entries (5 files):
- CP-024-D2CP03051A-s001.jl
- CP-024-D2CP03051A-s002.inp
- CP-024-D2CP03051A-s003.inp
- CP-024-D2CP03051A-s004.inp
- CP-024-D2CP03051A-s005.inp
