# Supplementary material for: An ab initio study of the rovibronic spectrum of sulphur monoxide (SO): diabatic vs. adiabatic representation
Source: Phys Chem Chem Phys. 2022 Sep 23;24(39):24076–88. doi: 10.1039/d2cp03051a (PMC9623608; doi:10.1039/d2cp03051a)
Supplement: CP-024-D2CP03051A-s001 [file CP-024-D2CP03051A-s001.zip › CP-024-D2CP03051A-s002.inp]

atoms S O                      (Has catalogue of atoms of constants... e..g calc reduced mass)

nstates 11 (Number of electronic states)

jrot 0 - 70                    (Range of J)

memory, 120 GB
(PRINT_PECS_AND_COUPLINGS_TO_FILE)

grid                           (grid rep. components of Hamiltonian)
  npoints 501
  range   0.5 5.0              (nuclear seperation range in Angstrom)
  type    0
end

contraction                    (selects v max vibrational eigenfunctions for basis)
  vib
  vmax 58, 58, 49, 11, 31, 41, 27, 27,501, 501,501
  enermax 60000
end

(X   a   b   A    B   c   A"  A'  C   d   e:  92, 84, 75, 102, 75, 53, 43, 54, 61, 4, 29: from chi_e)

symmetry Cs(M)

poten 1
name "X3Sig-"
symmetry -
lambda 0
mult 3
type   grid
values
	1.200	32460.30
	1.205	30943.73
	1.210	29479.83
	1.215	28068.61
	1.220	26707.87
	1.225	25395.41
	1.230	24129.04
	1.235	22910.96
	1.240	21736.77
	1.245	20606.47
	1.250	19517.88
	1.255	18470.98
	1.260	17463.60
	1.265	16497.91
	1.270	15567.34
	1.275	14674.07
	1.280	13815.93
	1.285	12995.09
	1.290	12204.98
	1.295	11449.99
	1.300	10725.73
	1.305	10032.19
	1.310	9369.37
	1.315	8737.29
	1.320	8131.54
	1.325	7554.32
	1.330	7003.44
	1.335	6478.89
	1.340	5978.49
	1.350	5052.31
	1.360	4216.11
	1.370	3467.70
	1.380	2802.69
	1.390	2218.89
	1.400	1711.90
	1.410	1382.69
	1.420	1013.97
	1.430	706.71
	1.440	458.70
	1.450	272.15
	1.460	136.07
	1.480	0.00
	1.500	32.92
	1.510	100.96
	1.520	201.92
	1.530	335.80
	1.540	498.21
	1.550	689.15
	1.560	906.43
	1.580	1413.42
	1.600	2006.00
	1.620	2675.40
	1.640	3410.64
	1.650	3801.30
	1.660	4202.94
	1.680	5045.72
	1.700	5928.01
	1.720	6845.41
	1.740	7791.35
	1.750	8272.00
	1.760	8759.23
	1.780	9746.87
	1.800	10745.48
	1.820	11755.06
	1.840	12771.23
	1.850	13280.41
	1.860	13787.40
	1.880	14803.56
	1.900	15817.54
	1.920	16822.73
	1.940	17819.15
	1.950	18315.16
	1.960	18806.78
	1.980	19781.25
	2.000	20740.35
	2.200	29264.75
	2.400	35278.35
	2.500	37258.01
	2.600	38686.79
	2.800	40128.74
	3.000	40681.82
	3.200	40918.85
	3.400	41037.37
	3.500	41068.09
	3.700	41118.57
	4.000	41166.86
	4.300	41197.58
	4.500	41215.14
	5.000	41283.18
end

poten 2
name "a1Delta"
lambda 2
mult 1
type   grid
values
	1.2	38710.93548
	1.22	32940.94742
	1.23	30355.53626
	1.24	27954.4838
	1.25	25731.20578
	1.26	23672.53374
	1.27	21767.49394
	1.28	20013.89163
	1.29	18396.3636
	1.3	16910.52035
	1.31	15547.58289
	1.32	14300.96698
	1.33	13161.89364
	1.34	12123.77864
	1.35	11182.23247
	1.36	10341.64463
	1.37	9588.846645
	1.38	8919.449019
	1.39	8329.062261
	1.4	7670.638366
	1.41	7185.599431
	1.42	6772.987124
	1.43	6428.411953
	1.44	6143.094932
	1.45	5914.841315
	1.46	5739.26161
	1.48	5526.371218
	1.5	5478.086799
	1.52	5579.045129
	1.54	5805.104
	1.55	5960.930988
	1.56	6143.094932
	1.58	6575.459956
	1.6	7102.199071
	1.62	7696.975322
	1.64	8357.593963
	1.65	8710.948119
	1.66	9073.081261
	1.68	9836.852978
	1.7	10637.93538
	1.72	11469.74424
	1.74	12330.08479
	1.75	12766.83931
	1.76	13207.98332
	1.78	14103.43981
	1.8	15009.87004
	1.82	15925.07925
	1.84	16840.28847
	1.85	17298.99044
	1.86	17755.49768
	1.88	18668.51214
	1.9	19572.74763
	1.92	20468.20412
	1.94	21352.68689
	1.95	21791.63615
	1.96	22226.19592
	1.98	23093.12071
	2	23951.26652
	2.05	25968.23838
	2.1	27853.52547
	2.15	29591.76455
	2.2	31165.39765
	2.25	32570.0353
	2.3	33810.06696
	2.35	34894.27164
	2.4	35800.70187
	2.45	36610.56326
	2.5	37306.29784
	2.6	38399.2815
	2.7	39182.80594
	2.8	39744.66099
	2.9	40150.68906
	3	40442.59032
	3.1	40655.48072
	3.2	40811.3077
	3.3	40918.85027
	3.4	41004.44538
	3.5	41068.09302
	3.7	41153.68813
	4	41221.72526
	4.1	41237.08849
	4.3	41270.00968
end

poten 3
name "b1Sig+"
symmetry  +
lambda 0
mult 1
type  grid
values
     1.200        44182.44
     1.220        38353.19
     1.230        35737.05
     1.240        33305.28
     1.250        31049.08
     1.260        28955.29
     1.270        27019.52
     1.280        25230.80
     1.290        23580.35
     1.300        22059.40
     1.310        20661.34
     1.320        19379.61
     1.330        18203.23
     1.340        17121.22
     1.350        16131.39
     1.360        15244.71
     1.370        14450.21
     1.380        13743.50
     1.390        13111.41
     1.400        12395.93
     1.410        11864.80
     1.420        11410.49
     1.430        11024.21
     1.440        10697.19
     1.450        10427.24
     1.460        10209.96
     1.480         9911.47
     1.500         9779.79
     1.520         9795.15
     1.540         9935.62
     1.550        10047.55
     1.560        10183.62
     1.580        10528.20
     1.600        10964.95
     1.620        11474.13
     1.640        12044.77
     1.650        12352.03
     1.660        12670.27
     1.680        13341.86
     1.700        14050.77
     1.720        14792.59
     1.740        15556.36
     1.750        15947.03
     1.760        16342.08
     1.780        17143.16
     1.800        17953.02
     1.820        18771.67
     1.840        19592.50
     1.850        20002.92
     1.860        20413.34
     1.880        21229.78
     1.900        22039.64
     1.920        22840.72
     1.940        23630.83
     1.950        24023.69
     1.960        24412.16
     1.980        25191.30
     2.000        25957.26
     2.050        27748.18
     2.100        29416.18
     2.150        30954.70
     2.200        32339.59
     2.250        33575.23
     2.300        34663.82
     2.350        35620.73
     2.400        36430.59
     2.450        37141.69
     2.500        37751.83
     2.600        38715.32
     2.700        39411.06
     2.800        39911.46
     2.900        40271.40
     3.000        40532.57
     3.100        40721.32
     3.200        40861.79
     3.300        40956.16
     3.400        41030.78
     3.500        41087.85
     3.700        41162.47
     4.000        41223.92
     4.100        41239.28
     4.300        41270.01
end

poten 4
name "A3Pi"
lambda 1
mult 3
type  grid
values
     1.206        68609.96
     1.207        68333.43
     1.211        67247.03
     1.213        66718.09
     1.214        66454.72
     1.215        66193.55
     1.220        64922.79
     1.225        63695.93
     1.230        62517.35
     1.235        61384.86
     1.240        60294.07
     1.245        59244.98
     1.250        58237.59
     1.255        57267.52
     1.260        56339.14
     1.265        55445.88
     1.270        54589.93
     1.275        53766.90
     1.280        52981.18
     1.285        52226.18
     1.290        51501.92
     1.295        50810.57
     1.300        50147.76
     1.305        49513.48
     1.310        48907.73
     1.315        48328.31
     1.320        47775.24
     1.325        47246.30
     1.330        46743.71
     1.335        46263.06
     1.340        45806.55
     1.345        45369.80
     1.350        44954.99
     1.360        44184.63
     1.370        43491.09
     1.380        42865.59
     1.390        42303.74
     1.400        41803.33
     1.410        41355.60
     1.420        40958.36
     1.430        40605.00
     1.440        40295.54
     1.450        40021.20
     1.460        39784.17
     1.480        39397.89
     1.500        39112.57
     1.520        38908.46
     1.540        38768.00
     1.550        38717.52
     1.560        38675.82
     1.580        38625.34
     1.600        38605.59
     1.620        38607.78
     1.640        38631.92
     1.650        38647.29
     1.660        38669.24
     1.680        38719.71
     1.700        38781.17
     1.720        38849.20
     1.740        38926.02
     1.750        38965.53
     1.760        39007.23
     1.780        39095.02
     1.800        39187.20
     1.820        39285.96
     1.840        39386.92
     1.850        39439.59
     1.860        39494.46
     1.880        39608.59
     1.900        39727.10
     1.920        39856.59
     1.940        39992.67
     1.950        40058.51
     1.960        40124.35
     1.980        40256.04
     2.000        40387.72
     2.200        41546.55
     2.400        42027.20
     2.500        41961.35
     2.600        41796.75
     2.800        41445.59
     3.000        41217.34
     3.200        41114.18
     3.400        41081.26
     3.500        41079.07
     3.700        41090.04
     4.000        41118.57
     4.300        41147.10
     4.500        41162.47
     5.000        41186.61
end

poten 5
name "B3Sig-"
symmetry  -
lambda 0
mult 3
adjust -1600
type  grid
values
	1.200	118867.46
	1.205	116685.88
	1.210	114561.37
	1.215	112489.53
	1.220	110472.56
	1.225	108508.26
	1.230	106594.44
	1.235	104731.10
	1.240	102916.04
	1.245	101149.27
	1.250	99428.59
	1.255	97751.81
	1.260	96121.11
	1.265	94532.11
	1.270	92987.01
	1.275	91481.42
	1.280	90015.33
	1.285	88588.74
	1.290	87199.47
	1.295	85847.50
	1.300	84530.65
	1.305	83251.12
	1.310	82002.31
	1.315	80788.61
	1.320	79605.64
	1.325	78455.60
	1.330	77334.08
	1.335	76243.29
	1.340	75181.03
	1.350	73137.73
	1.360	71197.57
	1.370	69358.37
	1.380	67617.94
	1.390	65978.46
	1.400	64433.36
	1.410	62934.35
	1.420	61569.22
	1.430	60287.49
	1.440	59089.16
	1.450	57974.22
	1.460	56929.52
	1.480	54947.67
	1.500	53185.29
	1.510	52379.82
	1.520	51622.63
	1.530	50907.14
	1.540	50237.74
	1.550	49607.85
	1.560	49017.46
	1.580	47950.82
	1.600	47024.63
	1.620	46225.75
	1.640	45545.38
	1.650	45244.70
	1.660	44970.35
	1.680	44494.09
	1.700	44107.82
	1.720	43802.75
	1.740	43572.30
	1.750	43482.31
	1.760	43407.69
	1.780	43304.54
	1.800	43256.26
	1.820	43256.26
	1.840	43300.15
	1.850	43339.66
	1.860	43385.75
	1.880	43504.26
	1.900	43655.70
	1.920	43831.28
	1.940	44033.20
	1.950	44140.74
	1.960	44254.86
	1.980	44494.09
	2.000	44748.68
	2.200	47553.57
	2.400	48951.62
	2.500	48982.35
	2.600	48993.32
	2.800	49294.00
	3.000	49706.61
	3.200	49994.13
	3.400	50171.90
	3.500	50235.55
	3.700	50334.31
	4.000	50428.69
	4.300	50490.14
	4.500	50523.06
	5.000	50613.04
end

poten 6
name "c1Sig-"
symmetry -
lambda 0
mult 1
type   grid
values
	1.2	    103976.1066
	1.22	95183.95288
	1.23	91125.86695
	1.24	87278.47666
	1.25	83633.00303
	1.26	80176.27759
	1.27	76901.71609
	1.28	73798.3448
	1.29	70859.57948
	1.3	    68076.64116
	1.31	65442.94558
	1.32	62951.90852
	1.33	60179.94392
	1.34	57954.47116
	1.35	55851.90419
	1.36	53863.46403
	1.37	51984.76119
	1.38	50211.40617
	1.39	48536.81473
	1.4	    46958.79213
	1.41	45470.75413
	1.42	44070.50598
	1.43	42751.46344
	1.44	41509.23703
	1.45	40343.82674
	1.46	39250.84307
	1.48  	37260.20817
	1.5	    35519.77434
	1.51	34734.05516
	1.52	34001.00989
	1.53	33320.63853
	1.54	32686.35685
	1.55	32100.35958
	1.56	31556.0625
	1.57	31055.66034
	1.58	30592.56887
	1.59	30168.98283
	1.6	    29782.70748
	1.62	29108.92036
	1.64	28558.03903
	1.65	28327.59067
	1.66	28121.28452
	1.68	27785.48833
	1.7	    27541.87149
	1.72	27381.65501
	1.74	27293.86516
	1.75	27274.11244
	1.76	27271.91769
	1.78	27309.22838
	1.8	    27401.40773
	1.82	27537.482
	1.84	27717.4512
	1.85	27820.60427
	1.86	27932.53633
	1.88	28178.34792
	1.9	    28452.69121
	1.92	28748.98196
	1.94	29065.02543
	1.95	29229.63141
	1.96	29396.43213
	1.98	29743.20204
	2	    30098.75095
	2.05	31016.15491
	2.1	    31944.5326
	2.15	32861.93656
	2.2	    33742.02983
	2.25	34573.83868
	2.3	    35346.38938
	2.35	36055.29244
	2.4	    36691.76887
	2.45	37255.81868
	2.5	    37762.80507
	2.6	    38603.39291
	2.7	    39246.45358
	2.8	    39731.49252
	2.9	    40098.01515
	3	    40372.35844
	3.1	    40578.66459
	3.2	    40734.49158
	3.3	    40850.81314
	3.4	    40940.79774
	3.5	    41006.64013
	3.7	    41101.01422
	4	    41188.80407
	4.3	    41320.48885
end

poten 7
name "App3Sig+"
symmetry  +
lambda 0
mult 3
type   grid
values
	0.8	692275.6613
	0.81	659163.5236
	0.82	627719.3932
	0.84	569567.3949
	0.85	542723.4527
	0.87	493284.5972
	0.9	429246.2893
	0.92	390967.7188
	0.95	343984.7845
	0.97	311708.8452
	1	270390.5511
	1.05	212569.9595
	1.1	167961.7406
	1.11	160348.1657
	1.12	153116.4766
	1.13	146251.3101
	1.14	139732.9136
	1.15	133545.9237
	1.16	127670.5878
	1.17	122093.7374
	1.18	116800.0093
	1.19	111776.235
	1.2	107007.0513
	1.21	102481.4844
	1.22	98186.36584
	1.23	94112.91668
	1.24	90247.96842
	1.25	86582.74208
	1.26	83106.26391
	1.27	79811.9497
	1.28	76686.63095
	1.29	73728.11292
	1.3	70923.22713
	1.31	68267.58409
	1.32	65752.40481
	1.33	63371.10506
	1.34	61119.29534
	1.35	58990.39142
	1.36	56975.6143
	1.37	55072.76925
	1.38	53275.27202
	1.39	51576.53837
	1.4	49976.56831
	1.41	48466.58285
	1.42	47044.38723
	1.43	45703.39724
	1.44	44443.61285
	1.45	43256.2551
	1.46	42143.51872
	1.47	41098.81947
	1.48	40117.76787
	1.49	39200.36391
	1.5	38340.02335
	1.51	37538.94095
	1.52	36788.33771
	1.53	36092.60313
	1.54	35442.95822
	1.55	34839.40298
	1.56	34281.93742
	1.57	33766.17204
	1.58	33289.91209
	1.59	32850.96282
	1.6	32449.32425
	1.61	32082.80161
	1.62	31749.20017
	1.64	31174.17664
	1.65	30928.36505
	1.66	30711.08517
	1.68	30348.95203
	1.7	30081.19298
	1.72	29892.44479
	1.74	29778.31798
	1.75	29747.59154
	1.76	29730.03357
	1.78	29741.0073
	1.8	29802.46019
	1.82	29912.19751
	1.84	30061.44026
	1.85	30151.42486
	1.86	30247.9937
	1.88	30467.46833
	1.9	30713.27991
	1.92	30985.42846
	1.94	31275.13497
	1.95	31428.76721
	1.96	31584.5942
	1.98	31907.22191
	2	32240.82335
	2.05	33107.74814
	2.1	33994.42565
	2.15	34872.32418
	2.2	35712.91202
	2.25	36505.21544
	2.3	37358.97175
	2.35	37997.64293
	2.4	38555.10849
	2.5	39433.00702
	2.6	40065.09396
	2.8	40725.7126
	3	41006.64013
	3.2	41142.7144
	3.4	41217.33577
	3.5	41241.47798
	3.7	41280.98341
	4	41316.09936
	4.3	41335.85207
	4.5	41342.43631
	4.75	41349.02055
	5	41351.2153
end

poten 8
name "Ap3Delta"
lambda 2
mult 3
type grid
values
	0.8	683687.6189
	0.81	650546.9496
	0.82	619087.4559
	0.84	560933.2629
	0.85	534102.4892
	0.87	484889.6926
	0.9	421220.102
	0.92	382880.0787
	0.95	332644.5303
	0.97	304183.0601
	1	268503.0693
	1.05	210945.8472
	1.1	166423.2235
	1.11	158822.817
	1.12	151606.4911
	1.13	144756.6879
	1.14	138251.4598
	1.15	132079.8332
	1.16	126219.8605
	1.17	120656.1786
	1.18	115377.8137
	1.19	110369.4026
	1.2	105615.5821
	1.21	101103.1837
	1.22	96825.62312
	1.23	92765.34244
	1.24	88915.75741
	1.25	85265.89429
	1.26	81806.9741
	1.27	78525.82836
	1.28	75418.06758
	1.29	72472.71802
	1.3	69683.19546
	1.31	67042.91564
	1.32	64543.09959
	1.33	62177.16307
	1.34	59940.71657
	1.35	57824.98113
	1.36	55825.56724
	1.37	53938.08541
	1.38	52155.9514
	1.39	50472.58098
	1.4	48887.97414
	1.41	47391.15715
	1.42	45984.32476
	1.43	44658.69799
	1.44	43412.08209
	1.45	42240.08755
	1.46	41140.51965
	1.47	40108.98888
	1.48	39143.3005
	1.49	38239.06502
	1.5	37394.08769
	1.51	36603.97902
	1.52	35868.739
	1.53	35186.1729
	1.54	34549.69647
	1.55	33959.30971
	1.56	33415.01263
	1.57	32912.41572
	1.58	32449.32425
	1.59	32023.54346
	1.6	31632.87862
	1.61	31279.52446
	1.62	30956.89675
	1.64	30406.01543
	1.65	30173.37232
	1.66	29967.06617
	1.68	29626.88049
	1.7	29381.0689
	1.72	29214.26818
	1.74	29122.08884
	1.75	29100.14137
	1.76	29093.55713
	1.78	29124.28358
	1.8	29205.4892
	1.82	29332.78448
	1.84	29501.77995
	1.85	29598.34879
	1.86	29705.89136
	1.88	29940.72921
	1.9	30204.09877
	1.92	30489.41579
	1.94	30796.68027
	1.95	30954.70201
	1.96	31119.30798
	1.98	31455.10417
	2	31804.06883
	2.05	32703.91482
	2.1	33619.12403
	2.15	34521.16477
	2.2	35388.08956
	2.25	36200.1457
	2.3	37078.04422
	2.35	37734.27337
	2.4	38311.49165
	2.5	39224.50612
	2.6	39852.20356
	2.8	40550.13289
	3	40853.00788
	3.2	40997.86114
	3.4	41074.67726
	3.5	41101.01422
	3.7	41140.51965
	4	41173.44085
	4.3	41193.19356
	4.5	41199.7778
	4.75	41204.16729
	5	41208.55679
end

poten 9
name "C3Pi"  (adiabatic)
lambda 1
mult 3
type   grid
values
 1.20	98542.57316
1.21	95029.72806
1.22	91704.5996
1.23	88560.40603
1.24	85589.29016
1.25	82783.57036
1.26	80135.78452
1.27	77638.47048
1.28	75284.36363
1.29	73066.4408
1.30	70978.05189
1.31	69012.7663
1.32	67164.50459
1.33	65427.49457
1.34	63796.13963
1.35	62265.21629
1.36	60829.63273
1.37	59484.62634
1.38	58225.58817
1.39	57048.17262
1.40	55948.23161
1.41	54921.79265
1.42	53965.10273
1.43	53074.56247
1.44	52246.77
1.45	51478.47711
1.46	50766.58919
1.47	50108.1653
1.48	49500.4181
1.49	48940.69194
1.50	48426.44094
1.51	47955.2728
1.52	47524.92694
1.53	47133.18667
1.54	46778.01087
1.55	46457.46818
1.56	46169.6272
1.57	45912.79798
1.58	45685.26863
1.59	45485.45893
1.60	45311.85449
1.62	45037.81847
1.64	44852.8233
1.65	44790.86561
1.66	44747.89248
1.68	44715.14687
1.70	44747.73885
1.72	44839.4573
1.74	44984.28861
1.75	45074.71216
1.76	45176.10943
1.78	45408.40138
1.80	45674.38269
1.82	45967.05211
1.84	46279.67178
1.85	46441.42458
1.86	46605.76718
1.88	46939.39057
1.90	47275.14286
1.92	47608.10782
1.94	47933.67649
1.95	48092.24691
1.96	48247.21795
1.98	48543.24533
2.00	48812.73823
2.02	49034.18814
2.04	49142.21355
2.05	49116.03023
2.06	49032.38845
2.08	48765.44145
2.10	48451.17573
2.12	48128.35049
2.14	47808.57595
2.15	47651.27848
2.16	47496.08797
2.18	47192.6204
2.20	46898.96334
2.22	46615.48991
2.24	46342.35373
2.25	46209.65937
2.26	46079.57675
2.28	45827.11509
2.30	45584.83704
2.32	45352.61093
2.34	45130.21729
2.35	45022.63083
2.36	44917.45858
2.38	44714.09339
2.40	44519.92418
2.42	44334.68759
2.44	44158.1422
2.45	44073.02994
2.46	43989.98074
2.48	43829.96178
2.50	43677.77807
2.52	43533.21013
2.54	43395.92875
2.56	43265.71445
2.58	43142.28192
2.60	43025.36778
2.62	42914.70868
2.64	42810.04122
2.66	42711.08011
2.68	42617.62781
2.70	42529.37707
2.72	42446.13034
2.74	42367.64621
2.76	42293.70521
2.78	42224.08785
2.80	42158.55273
2.82	42096.9462
2.84	42039.04879
2.86	41984.68493
2.88	41933.67902
2.90	41885.83355
2.92	41840.99488
2.94	41799.03133
2.96	41759.76732
2.98	41723.07116
3.00	41688.81117
3.05	41613.07048
3.10	41550.49826
3.15	41500.69947
3.20	41461.61104
3.25	41429.76527
3.30	41402.2651
3.35	41379.63726
3.40	41361.1136
3.45	41346.10154
3.50	41334.07433
3.70	41308.61527
4.00	41313.64124
4.30	41334.73275
4.50	41348.91081
5.00	41372.94329
end

poten 10
name "d1Pi"
lambda 1
mult 1
type   grid
values
	1.2	74801.34386
	1.21	72053.52148
	1.22	69505.42101
	1.23	67150.45821
	1.24	64973.26987
	1.25	62962.88225
	1.26	61114.90585
	1.27	59413.97746
	1.28	57853.51283
	1.29	56424.73298
	1.3	55123.24842
	1.31	53935.89066
	1.32	52860.46497
	1.33	51885.9976
	1.34	51010.29382
	1.35	50222.3799
	1.36	49517.86633
	1.37	48890.16888
	1.38	48334.89807
	1.39	47843.27489
	1.4	47413.10462
	1.41	47037.803
	1.42	46712.98054
	1.43	46432.05301
	1.44	46192.82566
	1.45	45990.909
	1.46	45821.91354
	1.47	45683.64452
	1.48	45573.9072
	1.49	45483.92261
	1.5	45418.08022
	1.51	45367.60105
	1.52	45334.67986
	1.53	45314.92714
	1.54	45306.14815
	1.55	45306.14815
	1.56	45314.92714
	1.57	45330.29036
	1.58	45350.04308
	1.59	45374.18529
	1.6	45398.3275
	1.61	45426.8592
	1.62	45455.3909
	1.64	45512.45431
	1.65	45538.79126
	1.66	45565.12822
	1.68	45611.21789
	1.7	45650.72333
	1.72	45683.64452
	1.74	45709.98148
	1.75	45720.95521
	1.76	45731.92894
	1.78	45749.48691
	1.8	45762.65539
	1.82	45773.62912
	1.84	45778.01861
	1.85	45778.01861
	1.86	45775.82387
	1.88	45764.85013
	1.9	45731.92894
	1.92	45661.69706
	1.94	45624.38637
	1.95	45609.02315
	1.96	45591.46517
	1.98	45554.15449
	2	45510.25956
	2.05	45374.18529
	2.1	45196.41084
	2.15	44979.13095
	2.2	44731.12462
	2.25	44461.17082
	2.3	44175.8538
	2.35	43890.53678
	2.4	43607.41451
	2.5	43082.87014
	2.6	42635.14189
	2.8	41974.52325
	3	41555.3267
	3.2	41313.90461
	3.4	41147.10389
	3.5	41122.96168
	3.7	41109.7932
	4	41122.96168
	4.3	41144.90914
	4.5	41160.27237
	4.75	41173.44085
	5	41184.41458
end

poten 11
name "e1Pi"  (adiabatic)
lambda 1
mult 1
type   grid
values
 1.2	109548.5675
1.22	102231.3711
1.23	98871.8729
1.24	95698.15999
1.25	92700.68522
1.26	89870.45011
1.28	84678.3168
1.3	80059.91214
1.31	77948.47839
1.32	75960.47718
1.33	74089.8949
1.34	72331.11299
1.35	70678.68849
1.36	69127.41985
1.37	67672.30305
1.38	66308.55353
1.4	63836.91802
1.41	62720.47252
1.42	61678.20944
1.43	60706.35383
1.44	59801.28434
1.45	58959.55523
1.46	58177.96218
1.48	56782.93752
1.5	55593.42892
1.52	54588.91548
1.54	53750.96133
1.55	53389.17935
1.56	53062.93031
1.58	52509.87619
1.6	52078.34517
1.62	51756.26615
1.64	51532.88487
1.65	51455.1689
1.66	51398.63224
1.68	51345.16822
1.7	51365.2282
1.72	51452.49131
1.74	51601.29511
1.75	51697.07384
1.76	51806.19663
1.78	52061.57731
1.8	52361.33576
1.82	52699.08527
1.84	53068.08797
1.85	53262.14744
1.86	53461.34261
1.88	53870.94812
1.9	54285.82101
1.92	54681.99467
1.94	54969.87954
1.95	54982.47739
1.96	54857.28906
1.98	54369.35306
2	53792.72736
2.02	53206.15946
2.04	52628.04133
2.05	52344.19479
2.06	52064.36464
2.08	51517.67528
2.1	50989.11452
2.12	50479.2969
2.14	49988.48578
2.15	49750.20217
2.16	49516.70311
2.18	49063.88305
2.2	48629.85002
2.22	48214.34065
2.24	47817.04767
2.25	47625.11711
2.26	47437.59798
2.28	47075.57458
2.3	46730.53851
2.32	46402.02888
2.34	46089.5409
2.35	45939.15689
2.36	45792.56978
2.38	45510.61072
2.4	45243.13699
2.42	44989.59989
2.44	44749.4727
2.45	44634.27046
2.46	44522.22867
2.48	44307.34105
2.5	44104.30507
2.52	43912.61593
2.54	43731.76883
2.56	43561.25899
2.58	43400.64746
2.6	43249.42944
2.62	43107.23182
2.64	42973.54982
2.66	42848.05423
2.68	42730.28414
2.7	42619.91035
2.72	42516.55975
2.74	42419.90312
2.76	42329.65515
2.78	42245.48663
2.8	42167.17808
2.82	42094.44419
2.84	42027.06548
2.86	41964.84442
2.88	41907.4957
2.9	41854.66815
2.92	41806.31789
2.94	41763.08139
2.96	41724.21243
2.98	41688.98675
3	41656.89956
3.05	41587.80895
3.1	41531.25034
3.15	41484.50224
3.2	41445.80886
3.25	41429.39216
3.3	41406.74238
3.35	41382.73185
3.4	41363.19861
3.45	41347.46228
3.5	41334.99612
3.7	41308.41774
4	41306.06936
4.3	41318.49163
4.5	41327.88514
5	41346.73801
end

poten 12
name "Cp3Pi"  (diabatic)
lambda 1
mult 3
type   grid
values
       1.2       136418.1316
      1.21       132596.4431
      1.22       128885.8006
      1.23        125314.948
      1.24         121896.04
      1.25       118632.8488
      1.26       115524.6487
      1.27       112568.0147
      1.28       109758.1396
      1.29       107089.4042
       1.3       104555.7287
      1.31       102150.8359
      1.32       99868.33869
      1.33       97701.96013
      1.34       95645.40117
      1.35       93692.64816
      1.36       91837.77526
      1.37       90075.14199
      1.38       88399.26149
      1.39       86804.95418
       1.4       85287.25998
      1.41        83841.4602
      1.42       82463.12148
      1.43       81148.00798
      1.44       79892.12529
      1.45       78691.78621
      1.46       77543.43526
      1.47       76443.78029
      1.48       75389.72668
      1.49       74378.44313
       1.5       73407.18613
      1.51        72473.5194
      1.52       71575.09444
      1.53       70709.80411
      1.54       69875.69486
      1.55       69070.92292
      1.56       68293.90768
      1.57       67543.13449
      1.58       66817.24216
      1.59       66115.02312
       1.6       65435.44522
      1.62       64140.45731
      1.64       62926.14858
      1.65       62347.80332
      1.66        61788.0553
      1.68       60723.02813
       1.7       59728.61742
      1.72        58802.3924
      1.74        57941.2603
      1.75       57533.87578
      1.76       57141.11435
      1.78       56396.74431
       1.8       55702.25088
      1.82       55051.65533
      1.84       54439.35407
      1.85       54145.96374
      1.86       53860.37065
      1.88       53310.46974
       1.9       52786.25595
      1.92       52284.93802
      1.94       51804.35659
      1.95       51571.33099
      1.96       51342.92049
      1.98        50899.4979
         2       50473.78374
      2.02       50066.61667
      2.04       49675.56886
      2.05       49478.66226
      2.06       49280.59245
      2.08       48899.08595
       2.1       48537.34111
      2.12       48190.37514
      2.14       47856.28144
      2.15       47693.83663
      2.16       47534.38756
      2.18       47224.29454
       2.2       46925.73123
      2.22       46638.48638
      2.24       46362.36657
      2.25       46228.40425
      2.26        46097.1751
      2.28       45842.72342
       2.3        45598.7803
      2.32       45365.14344
      2.34       45141.54193
      2.35       45033.41515
      2.36       44927.73959
      2.38       44723.46557
       2.4       44528.49944
      2.42       44342.55981
      2.44       44165.39088
      2.45       44079.99298
      2.46       43996.67388
      2.48       43836.15796
       2.5       43683.52818
      2.52       43538.55865
      2.54       43400.91486
      2.56       43270.37274
      2.58       43146.64313
       2.6       43029.45923
      2.62       42918.55469
      2.64       42813.66347
      2.66       42714.49791
      2.68       42620.85837
       2.7       42532.43575
      2.72       42449.03087
      2.74       42370.40086
      2.76       42296.32499
      2.78       42226.58266
       2.8       42160.93148
      2.82       42099.21694
      2.84       42041.21883
      2.86       41986.76089
      2.88       41935.66696
       2.9       41887.73899
      2.92        41842.8229
      2.94       41800.78657
      2.96       41761.45406
      2.98       41724.69337
         3       41690.37252
      3.05       41614.49391
       3.1        41551.8009
      3.15       41501.89419
       3.2       41462.70891
      3.25       41430.77704
       3.3       41403.18967
      3.35       41380.49352
       3.4         41361.909
      3.45       41346.84239
       3.5       41334.76606
       3.7       41309.15224
         4       41314.02751
       4.3       41335.02353
       4.5       41349.15625
         5       41373.11274
end

poten 13
name "(3)1Pi"  (diabatic)
lambda 1
mult 1
type   grid
values
       1.2     141680.1337
      1.22      133733.851
      1.23     130044.0606
      1.24      126549.861
      1.25     123244.0748
      1.26     120118.1858
      1.28     114370.9165
       1.3     109238.8508
      1.31     106882.7345
      1.32     104655.8595
      1.33     102550.4782
      1.34     100559.0625
      1.35     98674.36992
      1.36     96889.46487
      1.37     95197.76309
      1.38     93593.05339
       1.4      90621.6088
      1.41     89244.25105
      1.42     87932.68347
      1.43     86682.36273
      1.44     85489.16239
      1.45     84349.13159
      1.46     83258.60477
      1.48     81212.60757
       1.5     79326.38835
      1.52     77578.36812
      1.54     75949.84202
      1.55      75175.3145
      1.56     74424.84715
      1.58     72989.81121
       1.6     71633.37627
      1.62     70346.33218
      1.64     69121.28642
      1.65     68530.20057
      1.66      67952.6844
      1.68     66836.54415
       1.7     65770.21172
      1.72     64751.91781
      1.74     63779.93741
      1.75     63310.59594
      1.76     62851.85516
      1.78     61964.08696
       1.8     61112.06679
      1.82     60291.01826
      1.84     59496.72357
      1.85     59108.54234
      1.86     58725.93083
      1.88     57976.42068
       1.9     57246.80752
      1.92     56536.23607
      1.94     55844.37719
      1.95     55506.45848
      1.96     55174.18026
      1.98     54522.69864
         2     53889.67484
      2.02     53276.13447
      2.04     52682.38855
      2.05     52392.97118
      2.06     52108.54479
      2.08     51554.71629
       2.1     51020.86595
      2.12     50506.97034
      2.14     50012.91794
      2.15      49773.2507
      2.16     49538.49646
      2.18     49083.48594
       2.2     48647.60543
      2.22     48230.51707
      2.24     47831.85936
      2.25     47639.31375
      2.26     47451.21883
      2.28     47088.14774
       2.3     46742.18335
      2.32     46412.84602
      2.34     46099.61601
      2.35     45948.88923
      2.36     45801.97643
      2.38     45519.41257
       2.4     45251.38952
      2.42     44997.35176
      2.44     44756.76681
      2.45     44641.35022
      2.46     44529.10303
      2.48     44313.82953
       2.5     44110.43792
      2.52      43918.4203
      2.54     43737.26918
      2.56     43566.47741
      2.58     43405.60396
       2.6     43254.14222
      2.62     43111.71744
      2.64      42977.8234
      2.66     42852.12959
      2.68     42734.17398
       2.7     42623.62631
      2.72     42520.11254
      2.74     42423.30263
      2.76     42332.91049
      2.78     42248.60622
       2.8     42170.16973
      2.82     42097.31513
      2.84     42029.82243
      2.86     41967.49364
      2.88     41910.04307
       2.9     41857.11937
      2.92     41808.67876
      2.94     41765.35622
      2.96     41726.40505
      2.98     41691.10094
         3     41658.93902
      3.05     41589.67675
       3.1     41532.96612
      3.15     41486.08311
       3.2     41447.26965
      3.25     41430.74462
       3.3     41407.99455
      3.35     41383.89848
       3.4     41364.28802
      3.45     41348.48175
       3.5     41335.95207
       3.7     41309.17026
         4     41306.61911
       4.3     41318.91041
       4.5     41328.24094
         5     41346.98682
end


diabatic 9 12
name "<C3Pi|V|Cp3Pi>"
lambda 1 1
mult 3 3
type grid
values
1.2	0.023178965
1.21	0.026673096
1.22	0.030630906
1.23	0.035135443
1.24	0.040276557
1.25	0.046153995
1.26	0.052880265
1.27	0.060583327
1.28	0.069409394
1.29	0.079525731
1.3	0.091123466
1.31	0.104421466
1.32	0.119669715
1.33	0.137154092
1.34	0.157201059
1.35	0.180183435
1.36	0.206526756
1.37	0.236716219
1.38	0.271304792
1.39	0.3109225
1.4	0.35628635
1.41	0.408212155
1.42	0.467627503
1.43	0.535585883
1.44	0.613282676
1.45	0.702075768
1.46	0.803502332
1.47	0.919304435
1.48	1.051452845
1.49	1.202178986
1.5	1.37400065
1.51	1.569765346
1.52	1.792679267
1.53	2.046366508
1.54	2.334904494
1.55	2.662875962
1.56	3.035460069
1.57	3.458451249
1.58	3.938374464
1.59	4.482551219
1.6	5.099211756
1.62	6.587902508
1.64	8.492303888
1.65	9.633783186
1.66	10.92245995
1.68	14.01590892
1.7	17.94370233
1.72	22.91724399
1.74	29.19544222
1.75	32.91944449
1.76	37.0915723
1.78	46.9790396
1.8	59.2944427
1.82	74.53764353
1.84	93.26150497
1.85	104.1106035
1.86	116.0491962
1.88	143.4634607
1.9	175.9551439
1.92	213.6903769
1.94	256.2485364
1.95	278.9182564
1.96	302.071245
1.98	347.4436543
2	384.9415849
2.02	403.5933663
2.04	407.9476154
2.05	412.1653872
2.06	410.6657454
2.08	388.554597
2.1	342.3735843
2.12	287.5318751
2.14	234.4116159
2.15	210.0179529
2.16	187.4048795
2.18	147.7659894
2.2	115.3138342
2.22	89.26915724
2.24	68.66503232
2.25	60.10031898
2.26	52.54132073
2.28	40.03029038
2.3	30.38800319
2.32	22.99773022
2.34	17.35959236
2.35	15.06937139
2.36	13.07451672
2.38	9.828298646
2.4	7.375789682
2.42	5.527273799
2.44	4.136845116
2.45	3.577421177
2.46	3.092882672
2.48	2.310276143
2.5	1.724415566
2.52	1.28636184
2.54	0.959173413
2.56	0.714993386
2.58	0.532888699
2.6	0.397144173
2.62	0.29598818
2.64	0.220619437
2.66	0.164466324
2.68	0.122625554
2.7	0.091445714
2.72	0.068206085
2.74	0.050880851
2.76	0.037962448
2.78	0.028328
2.8	0.021141433
2.82	0.015779787
2.84	0.011779161
2.86	0.008793607
2.88	0.006565334
2.9	0.004902095
2.92	0.003660486
2.94	0.002733543
2.96	0.002041491
2.98	0.001524774
3	0.001138902
3.05	0.000549296
3.1	0.000265235
3.15	0.00012827
3.2	6.16623E-05
3.25	2.92929E-05
3.3	1.55422E-05
3.35	7.09642E-06
3.4	6.97489E-06
3.45	6.85987E-06
3.5	6.75039E-06
3.7	6.35802E-06
4	5.87327E-06
4.3	5.47787E-06
4.5	5.2527E-06
5	4.79004E-06
end

diabatic 11 13
name "<e1Pi|V|(3)1Pi>"
lambda 1 1
mult 1 1
type grid
values
1.2	0.002517869
1.22	0.003641557
1.23	0.004377145
1.24	0.00526291
1.25	0.00633039
1.26	0.007617578
1.28	0.01104415
1.3	0.016036427
1.31	0.019333208
1.32	0.023313649
1.33	0.028119234
1.34	0.033920099
1.35	0.04092092
1.36	0.049367693
1.37	0.059556001
1.38	0.071840809
1.4	0.10448978
1.41	0.125978152
1.42	0.151848494
1.43	0.182980339
1.44	0.22042741
1.45	0.265449496
1.46	0.319551824
1.48	0.462539221
1.5	0.668352931
1.52	0.963909402
1.54	1.387279643
1.55	1.662904095
1.56	1.992129255
1.58	2.853803019
1.6	4.077648066
1.62	5.810331149
1.64	8.255005019
1.65	9.828145178
1.66	11.69165302
1.68	16.50373485
1.7	23.21273417
1.72	32.52140842
1.74	45.36447454
1.75	53.48022158
1.76	62.96224538
1.78	86.86435009
1.8	118.9590389
1.82	161.3941742
1.84	216.3088947
1.85	248.95597
1.86	285.1381991
1.88	366.9679325
1.9	454.6314877
1.92	526.0816354
1.94	544.4105775
1.95	542.5138292
1.96	538.9473542
1.98	510.0230514
2	432.6608287
2.02	343.7165709
2.04	263.1828465
2.05	228.1727388
2.06	196.8849804
2.08	144.9299824
2.1	105.4209565
2.12	75.98027202
2.14	54.36118514
2.15	45.87526011
2.16	38.66131665
2.18	27.35877684
2.2	19.27890747
2.22	13.53620985
2.24	9.474382748
2.25	7.918137012
2.26	6.613284961
2.28	4.605098316
2.3	3.199910291
2.32	2.219301846
2.34	1.536612178
2.35	1.277875287
2.36	1.062327749
2.38	0.733442682
2.4	0.505763309
2.42	0.348381042
2.44	0.239737051
2.45	0.198805566
2.46	0.164827827
2.48	0.113234356
2.5	0.077734065
2.52	0.0533286
2.54	0.036563898
2.56	0.025056079
2.58	0.017161838
2.6	0.011749649
2.62	0.008041081
2.64	0.00550113
2.66	0.00376222
2.68	0.002572405
2.7	0.001758371
2.72	0.001201763
2.74	0.000821377
2.76	0.00056171
2.78	0.000384045
2.8	0.000260948
2.82	0.000180048
2.84	0.00012451
2.86	8.46108E-05
2.88	5.52037E-05
2.9	4.10607E-05
2.92	4.08014E-05
2.94	1.88461E-05
2.96	1.87177E-05
2.98	1.85864E-05
3	1.84537E-05
3.05	1.81209E-05
3.1	1.77929E-05
3.15	1.74737E-05
3.2	1.71653E-05
3.25	1.68547E-05
3.3	1.65131E-05
3.35	1.62471E-05
3.4	1.59912E-05
3.45	1.57448E-05
3.5	1.55076E-05
3.7	1.46435E-05
4	1.35619E-05
4.3	1.26792E-05
4.5	1.21758E-05
5	1.1137E-05
end

spin-orbit-x 4 1
name "<A3Pi|LSX|X3Sig->"     (<1.2|LSX|1.4>)
spin 1 1
sigma 0 1
lambda 1 0
<x|Lz|y>  -i 0
type polynom_decay_24
morphing
factor i
values
RE           1.48108700000000E+00
BETA         8.00000000000000E-01  (this is example value)
GAMMA        2.00000000000000E-02  (this is example value)
P            6.00000000000000E+00
B0           1.00000000000000E+00 
B1           0.0
B2           0.0
B3           0.0
BINF         1.0
end

spin-orbit 4 4
name "<A3Pi,1.2|LSZ|A3Pi,1.3>"     (Diagonal Coupling))
spin 1 1
sigma 1 1 (*)
lambda 1 1
<x|Lz|y>  -i -i
type polynom_decay_24
morphing
factor 1
values
RE           1.60900000000000E+00
BETA         8.00000000000000E-01
GAMMA        2.00000000000000E-02
P            6.00000000000000E+00
B0           1.00000000000000E+00 
B1           0.00000000000000E+00
B2           0.00000000000000E+00
B3           0.00000000000000E+00
BINF         1.0
end

LX  4 1
name "<A3Pi|LX|X3Sig->"  (<1.2|LX|1.4>   HERE CUT R>2?)
spin 1 1
lambda 1 0
<x|Lz|y>  -i 0
type polynom_decay_24
morphing
factor -i (phase flipped)
values
RE           1.5
BETA         8.00000000000000E-01  (this is example value)
GAMMA        2.00000000000000E-02  (this is example value)
P            6.00000000000000E+00
B0           1.00000000000000E+00 
B1           0.000
B2           0.000
B3           0.00000000000000
BINF         1.0
end

spin-orbit-x 4 8
name "<A3Pi|LSX|Ap3Delta>"  (<1.2|LSX|2.4>)
spin 1 1
sigma 0 1
lambda 1 2
<x|Lz|y>  -i -2i
type polynom_decay_24
factor i
morphing
values
RE           1.5
BETA         8.00000000000000E-01  (this is example value)
GAMMA        2.00000000000000E-02  (this is example value)
P            6.00000000000000E+00
B0           1.00000000000000E+00 
B1           0.000
B2           0.000
B3           0.00000000000000
BINF         1.0
end

spin-orbit 3 1
name "<b1Sig+|LSZ|X3Sig->"     ( PROJ <2.1|LSZ|1.4> HERE - values to add, weird discontinuities, MOD points R=2.{5,6,7,8} to +)
spin 0 1
sigma 0 0 (*)
lambda 0 0
type polynom_decay_24
morphing
values
RE           1.48108700000000E+00
BETA         8.00000000000000E-01   (this is example value)
GAMMA        2.00000000000000E-02   (this is example value)
P            6.00000000000000E+00
B0           1.00000000000000E+00   (  1.00000800075718E+00, 8.62261002352691E-01  fit, 1.15946436301412E+00 fit)
B1           0.00000000000000E+00   (  6.33761544406465E-02, 9.79901080936169E+00)
B2           0.00000000000000E+00   ( -1.80935661662380E-01)
BINF         1.0
end

spin-orbit-x 9 8
name "<C3Pi|LSX|Ap3Delta>"   (<2.2|LSX|2.4>, DIABATISED §)
spin 1 1
sigma 0 1
lambda 1 2
<x|Lz|y>  -i -2i
type polynom_decay_24
morphing
factor -i (phase flipped)
values
RE           1.5
BETA         8.00000000000000E-01  (this is example value)
GAMMA        2.00000000000000E-02  (this is example value)
P            6.00000000000000E+00
B0           1.00000000000000E+00
B1           0.000
B2           0.000
B3           0.00000000000000
BINF         1.0
end

spin-orbit-x 12 8
name "<Cp3Pi|LSX|Ap3Delta>"   (<3.2|LSX|2.4>, DIABATISED §)
spin 1 1
sigma 0 1
lambda 1 2
<x|Lz|y>  i -2i
type polynom_decay_24
factor -i
morphing
values
RE           1.5
BETA         8.00000000000000E-01  (this is example value)
GAMMA        2.00000000000000E-02  (this is example value)
P            6.00000000000000E+00
B0           1.00000000000000E+00
B1           0.000
B2           0.000
B3           0.00000000000000
BINF         1.0
end

spin-orbit-x 4 5            (MAYBE CUT OFF >2 A <1.2|LSX|3.4> HERE )
name "<A3Pi|LSX|B3Sig->"
spin 1 1
sigma 0 1
lambda 1 0
<x|Lz|y>  -i 0
type polynom_decay_24
morphing
factor i
values
RE           1.77500000000000E+00
BETA         8.00000000000000E-01  (this is example value)
GAMMA        2.00000000000000E-02  (this is example value)
P            6.00000000000000E+00
B0           1.00000000000000E+00 
B1           0.00000000000000E+00
B2           0.00000000000000E+00
B3           0.00000000000000E+00
BINF         1.0
end

spin-orbit-x 9 1
name "<C3Pi|LSX|X3Sig->"    (<2.2|LSX|1.4>, DIABATISED §)
spin 1 1
sigma 0 1
lambda 1 0
<x|Lz|y>  -i 0
type polynom_decay_24
factor i
morphing
values
RE           1.5
BETA         8.00000000000000E-01  (this is example value)
GAMMA        2.00000000000000E-02  (this is example value)
P            6.00000000000000E+00
B0           1.00000000000000E+00
B1           0.000
B2           0.000
B3           0.00000000000000
BINF         1.0
end

spin-orbit-x 12 1
name "<Cp3Pi|LSX|X3Sig->"    (<3.2|LSX|1.4>, DIABATISED §)
spin 1 1
sigma 0 1
lambda 1 0
<x|Lz|y>  i 0
type polynom_decay_24
factor i
morphing
values
RE           1.5
BETA         8.00000000000000E-01  (this is example value)
GAMMA        2.00000000000000E-02  (this is example value)
P            6.00000000000000E+00
B0           1.00000000000000E+00
B1           0.000
B2           0.000
B3           0.00000000000000
BINF         1.0
end

spin-orbit-x 9 5
name "<C3Pi|LSX|B3Sig->"   (<2.2|LSX|3.4>, DIABATISED §)
spin 1 1
sigma 0 1
lambda 1 0
<x|Lz|y>  -i 0
type polynom_decay_24
factor i
morphing
values
RE           1.5
BETA         8.00000000000000E-01  (this is example value)
GAMMA        2.00000000000000E-02  (this is example value)
P            6.00000000000000E+00
B0           1.00000000000000E+00
B1           0.000
B2           0.000
B3           0.00000000000000
BINF         1.0
end


spin-orbit-x 12 5
name "<Cp3Pi|LSX|B3Sig->"   (<3.2|LSX|3.4>, DIABATISED §)
spin 1 1
sigma 0 1
lambda 1 0
<x|Lz|y>   i 0
type polynom_decay_24
factor i
morphing
values
RE           1.5
BETA         8.00000000000000E-01  (this is example value)
GAMMA        2.00000000000000E-02  (this is example value)
P            6.00000000000000E+00
B0           1.00000000000000E+00
B1           0.000
B2           0.000
B3           0.00000000000000
BINF         1.0
end

spin-orbit-x 4 7
name "<A3Pi|LSX|App3Sig+>" (<1.3|LSX|2.1> SWAP)
spin 1 1
sigma 0 1
lambda 1 0
<x|Lz|y>  -i 0
type polynom_decay_24
morphing
factor i
values
RE           1.5
BETA         8.00000000000000E-01  (this is example value)
GAMMA        2.00000000000000E-02  (this is example value)
P            6.00000000000000E+00
B0           1.00000000000000E+00
B1           0.000
B2           0.000
B3           0.00000000000000
BINF         1.0
end

spin-orbit-x 9 7
name "<C3Pi|LSX|App3Sig+>" (<2.3|LSX|2.1>, DIABATISED §)
spin 1 1
sigma 0 1
lambda 1 0
<x|Lz|y>  -i 0
type polynom_decay_24
factor i
morphing
values
RE           1.5
BETA         8.00000000000000E-01  (this is example value)
GAMMA        2.00000000000000E-02  (this is example value)
P            6.00000000000000E+00
B0           1.00000000000000E+00
B1           0.000
B2           0.000
B3           0.00000000000000
BINF         1.0
end

spin-orbit-x 12 7
name "<Cp3Pi|LSX|App3Sig+>" (<3.3|LSX|2.1>, DIABATISED §)
spin 1 1
sigma 0 1
lambda 1 0
<x|Lz|y>   i 0
type polynom_decay_24
factor i
morphing
values
RE           1.5
BETA         8.00000000000000E-01  (this is example value)
GAMMA        2.00000000000000E-02  (this is example value)
P            6.00000000000000E+00
B0           1.00000000000000E+00
B1           0.000
B2           0.000
B3           0.00000000000000
BINF         1.0
end

spin-orbit-x 11 8
name "<e1Pi|LSX|Ap3Delta>"     (<2.2|LSX|2.4>, DIABATISED §)
spin 0 1
sigma 0 1
lambda 1 2
<x|Lz|y>  -i -2i
type polynom_decay_24
factor i 
morphing
values
RE           1.5
BETA         8.00000000000000E-01  (this is example value)
GAMMA        2.00000000000000E-02  (this is example value)
P            6.00000000000000E+00
B0           1.00000000000000E+00
B1           0.000
B2           0.000
B3           0.00000000000000
BINF         1.0
end

spin-orbit-x 13 8
name "<(3)1Pi|LSX|Ap3Delta>"     (<3.2|LSX|2.4>, DIABATISED §)
spin 0 1
sigma 0 1
lambda 1 2
<x|Lz|y>  -i -2i
type polynom_decay_24
morphing
values
RE           1.5
BETA         8.00000000000000E-01  (this is example value)
GAMMA        2.00000000000000E-02  (this is example value)
P            6.00000000000000E+00
B0           1.00000000000000E+00
B1           0.000
B2           0.000
B3           0.00000000000000
BINF         1.0
end

spin-orbit-x 10 8
name "<d1Pi|LSX|Ap3Delta>"  (<1.2|LSX|2.4> HERE - values to add, weird discontinuities)
spin 0 1
sigma 0 1
lambda 1 2
<x|Lz|y>  -i -2i
type polynom_decay_24
morphing
factor -i (phase flipped)
values
RE           1.5
BETA         8.00000000000000E-01  (this is example value)
GAMMA        2.00000000000000E-02  (this is example value)
P            6.00000000000000E+00
B0           1.00000000000000E+00
B1           0.000
B2           0.000
B3           0.00000000000000
BINF         1.0
end

spin-orbit-x 10 1
name "<d1Pi|LSX|X3Sig->"     (<1.2|LSX|1.4> HERE - values to add, weird discontinuities, strange last two points and swap at R=1
spin 0 1
sigma 0 1
lambda 1 0
<x|Lz|y>  -i 0
type polynom_decay_24
factor i
morphing
values
RE           1.5
BETA         8.00000000000000E-01  (this is example value)
GAMMA        2.00000000000000E-02  (this is example value)
P            6.00000000000000E+00
B0           1.00000000000000E+00
B1           0.000
B2           0.000
B3           0.00000000000000
BINF         1.0
end

spin-orbit-x 10 5
name "<d1Pi|LSX|B3Sig->"     (<1.2|LSX|3.4> HERE - values to add, weird discontinuities, MOD added 1 and 1.05 points from <1.2|L
spin 0 1
sigma 0 1
lambda 1 0
<x|Lz|y>  -i 0
type polynom_decay_24
factor i
morphing
values
RE           1.5
BETA         8.00000000000000E-01  (this is example value)
GAMMA        2.00000000000000E-02  (this is example value)
P            6.00000000000000E+00
B0           1.00000000000000E+00
B1           0.000
B2           0.000
B3           0.00000000000000
BINF         1.0
end

spin-orbit-x 11 1
name "<e1Pi|LSX|X3Sig->"     (<2.2|LSX|1.4>, DIABATISED §)
spin 0 1
sigma 0 1
lambda 1 0
<x|Lz|y>  -i 0
type polynom_decay_24
factor i 
morphing
values
RE           1.5
BETA         8.00000000000000E-01  (this is example value)
GAMMA        2.00000000000000E-02  (this is example value)
P            6.00000000000000E+00
B0           1.00000000000000E+00
B1           0.000
B2           0.000
B3           0.00000000000000
BINF         1.0
end

spin-orbit-x 13 1
name "<(3)1Pi|LSX|X3Sig->"     (<3.2|LSX|1.4>, DIABATISED §)
spin 0 1
sigma 0 1
lambda 1 0
<x|Lz|y>  -i 0
type polynom_decay_24
morphing
values
RE           1.5
BETA         8.00000000000000E-01  (this is example value)
GAMMA        2.00000000000000E-02  (this is example value)
P            6.00000000000000E+00
B0           1.00000000000000E+00
B1           0.000
B2           0.000
B3           0.00000000000000
BINF         1.0
end

spin-orbit-x 13 1
name "<(3)1Pi|LSX|X3Sig->"     (<3.2|LSX|1.4>, DIABATISED §)
spin 0 1
sigma 0 1
lambda 1 0
<x|Lz|y>  -i 0
type polynom_decay_24
morphing
values
RE           1.5
BETA         8.00000000000000E-01  (this is example value)
GAMMA        2.00000000000000E-02  (this is example value)
P            6.00000000000000E+00
B0           1.00000000000000E+00
B1           0.000
B2           0.000
B3           0.00000000000000
BINF         1.0
end

spin-orbit-x 11 5
name "<e1Pi|LSX|B3Sig->"     (<2.2|LSX|3.4>, DIABATISED §)
spin 0 1
sigma 0 1
lambda 1 0
<x|Lz|y>  -i 0
type polynom_decay_24
morphing
factor -i (phase flipped)
values
RE           1.5
BETA         8.00000000000000E-01  (this is example value)
GAMMA        2.00000000000000E-02  (this is example value)
P            6.00000000000000E+00
B0           1.00000000000000E+00
B1           0.000
B2           0.000
B3           0.00000000000000
BINF         1.0
end

spin-orbit-x 13 5
name "<(3)1Pi|LSX|B3Sig->"     (<3.2|LSX|3.4>, DIABATISED §)
spin 0 1
sigma 0 1
lambda 1 0
<x|Lz|y>  -i 0
type polynom_decay_24
morphing
values
RE           1.5
BETA         8.00000000000000E-01  (this is example value)
GAMMA        2.00000000000000E-02  (this is example value)
P            6.00000000000000E+00
B0           1.00000000000000E+00
B1           0.000
B2           0.000
B3           0.00000000000000
BINF         1.0
end

spin-orbit 2 8
name "<a1Delta|LSZ|Ap3Delta>"     (<1.1|LSZ|2.4> HERE - values to add, weird discontinuities - SHOULD THIS BE <1.4|LSZ|2.4> )
spin 0 1
sigma 0 0
lambda 2 2
<x|Lz|y>  -2i -2i
type polynom_decay_24
morphing
factor -i (phase flipped)
values
RE           1.5
BETA         8.00000000000000E-01  (this is example value)
GAMMA        2.00000000000000E-02  (this is example value)
P            6.00000000000000E+00
B0           1.00000000000000E+00
B1           0.000
B2           0.000
B3           0.00000000000000
BINF         1.0
end

spin-orbit 3 5
name "<b1Sig+>|LSZ|B3Sig->"     (<2.1|LSZ|3.4> HERE - values to add, weird discontinuities at R=2, MOD 1 from sheet so-1sigp-3s
spin 0 1
sigma 0 0 (*)
lambda 0 0
<x|Lz|y>  0  0
type polynom_decay_24
morphing
values
RE           1.5
BETA         8.00000000000000E-01  (this is example value)
GAMMA        2.00000000000000E-02  (this is example value)
P            6.00000000000000E+00
B0           1.00000000000000E+00
B1           0.000
B2           0.000
B3           0.00000000000000
BINF         1.0
end

spin-orbit 8 8
name "<Ap3Delta,1.1|LSZ|Ap3Delta,2.4>"     (Diagonal Coupling))
spin 1 1
sigma 1 1
lambda 2 2
<x|Lz|y>  -2i -2i
type polynom_decay_24
morphing
values
RE           1.5
BETA         8.00000000000000E-01  (this is example value)
GAMMA        2.00000000000000E-02  (this is example value)
P            6.00000000000000E+00
B0           1.0000000000000E+00
B1           0.000
B2           0.000
B3           0.00000000000000
BINF         1.0
end

spin-orbit 7 1
name "<App3Sig+|LSZ|X3Sig->"     (Diagonal Coupling))
spin 1 1
sigma 1 1
lambda 0 0
<x|Lz|y>  0 0
type polynom_decay_24
morphing
values
RE           1.5
BETA         8.00000000000000E-01  (this is example value)
GAMMA        2.00000000000000E-02  (this is example value)
P            6.00000000000000E+00
B0           1.00000000000000E+00
B1           0.000
B2           0.000
B3           0.00000000000000
BINF         1.0
end

spin-orbit 9 4
name "<C3Pi,2.2|LSZ|A3Pi,1.3>"   (Diagonal Coupling, DIABATISED)
spin 1 1
sigma 1 1 (*)
lambda 1 1
<x|Lz|y>  -i -i
type polynom_decay_24
morphing
values
RE           1.5
BETA         8.00000000000000E-01  (this is example value)
GAMMA        2.00000000000000E-02  (this is example value)
P            6.00000000000000E+00
B0           1.00000000000000E+00
B1           0.00000000000000E+00
B2           0.00000000000000E+00
B3           0.00000000000000
BINF         1.0
end

spin-orbit 7 5
name "<App3Sig+|LSZ|B3Sig->"   (Diagonal Coupling))
spin 1 1
sigma 1 1
lambda 0 0
<x|Lz|y>  0 0
type polynom_decay_24
morphing
values
RE           1.5
BETA         8.00000000000000E-01  (this is example value)
GAMMA        2.00000000000000E-02  (this is example value)
P            6.00000000000000E+00
B0           1.00000000000000E+00
B1           0.000
B2           0.000
B3           0.00000000000000
BINF         1.0
end

spin-orbit 9 9
name "<C3Pi|LSZ|C3Pi>"   (Diagonal Coupling))
spin 1 1
sigma 1 1 (*)
lambda 1 1
<x|Lz|y>  -i -i
type polynom_decay_24
morphing
values
RE           1.5
BETA         8.00000000000000E-01  (this is example value)
GAMMA        2.00000000000000E-02  (this is example value)
P            6.00000000000000E+00
B0           1.00000000000000E+00
B1           0.000
B2           0.000
B3           0.00000000000000
BINF         1.0
end

LX  11 2
name "<e1Pi|LX|a1Delta>"  (<2.2|LX|1.4>)
spin 0 0
lambda 1 2
<x|Lz|y>  -i -2i
type polynom_decay_24
factor i
morphing
values
RE           1.5
BETA         8.00000000000000E-01  (this is example value)
GAMMA        2.00000000000000E-02  (this is example value)
P            6.00000000000000E+00
B0           1.00000000000000E+00
B1           0.000
B2           0.000
B3           0.00000000000000
BINF         1.0
end

LX 11 6
name "<e1Pi|LX|c1Sig->"  (<2.2|LX|2.4>)
spin 0 0
lambda 1 0
<x|Lz|y>  -i 0
type polynom_decay_24
morphing
factor -i (phase flipped)
values
RE           1.5
BETA         8.00000000000000E-01  (this is example value)
GAMMA        2.00000000000000E-02  (this is example value)
P            6.00000000000000E+00
B0           1.00000000000000E+00
B1           0.000
B2           0.000
B3           0.00000000000000
BINF         1.0
end

LX  10 3
name "<d1Pi|LX|b1Sig+>"  (<1.3|LX|2.1> Discontinuity at R=1.92 A)
spin 0 0
lambda 1 0
<x|Lz|y>  -i 0
type polynom_decay_24
factor i
morphing
values
RE           1.5
BETA         8.00000000000000E-01  (this is example value)
GAMMA        2.00000000000000E-02  (this is example value)
P            6.00000000000000E+00
B0           1.00000000000000E+00
B1           0.000
B2           0.000
B3           0.00000000000000
BINF         1.0
end

LX 11 3
name "<e1Pi|LX|b1Sig+>"  (<2.3|LX|2.1>)
spin 0 0
lambda 1 0
<x|Lz|y> -i 0
type polynom_decay_24
factor i
morphing
values
RE           1.5
BETA         8.00000000000000E-01  (this is example value)
GAMMA        2.00000000000000E-02  (this is example value)
P            6.00000000000000E+00
B0           1.00000000000000E+00
B1           0.000
B2           0.000
B3           0.00000000000000
BINF         1.0
end

LX  10 6
name "<d1Pi|LX|c1Sig->"  (<1.2|LX|2.4>)
spin 0 0
lambda 1 0
<x|Lz|y>  -i 0
type polynom_decay_24
factor -i (phase flipped)
morphing
values
RE           1.5
BETA         8.00000000000000E-01  (this is example value)
GAMMA        2.00000000000000E-02  (this is example value)
P            6.00000000000000E+00
B0           1.00000000000000E+00
B1           0.000
B2           0.000
B3           0.00000000000000
BINF         1.0
end

LX  10 2
name "<d1Pi|LX|a1Delta>"  (<1.2|LX|1.4>   HERE swap at around R=2? )
spin 0 0
lambda 1 2
<x|Lz|y>  -i -2i
type polynom_decay_24
factor i
morphing
values
RE           1.5
BETA         8.00000000000000E-01  (this is example value)
GAMMA        2.00000000000000E-02  (this is example value)
P            6.00000000000000E+00
B0           1.00000000000000E+00
B1           0.000
B2           0.000
B3           0.00000000000000
BINF         1.0
end

LX   4 5
name "<A3Pi|LX|B3Sig->"  (<1.2|LX|3.4> MAYBE CUT OFF R>2 and R<1.1 HERE )
spin 1 1
lambda 1 0
sigma -1 +1
<x|Lz|y>  -i 0
type polynom_decay_24
morphing
factor i
values
RE           1.5
BETA         8.00000000000000E-01  (this is example value)
GAMMA        2.00000000000000E-02  (this is example value)
P            6.00000000000000E+00
B0           1.00000000000000E+00  
B1           0.000
B2           0.000
B3           0.00000000000000
BINF         1.0
end

LX 9 1
name "<C3Pi|LX|X3Sig->"  (<2.2|LX|1.4> §DIABATISED)
spin 1 1
lambda 1 0
<x|Lz|y>  -i 0
type polynom_decay_24
factor i
morphing
values
RE           1.5
BETA         8.00000000000000E-01  (this is example value)
GAMMA        2.00000000000000E-02  (this is example value)
P            6.00000000000000E+00
B0           1.00000000000000E+00
B1           0.000
B2           0.000
B3           0.00000000000000
BINF         1.0
end

LX 9 5
name "<C3Pi|LX|B3Sig->"  (<2.2|LX|3.4> §DIABATISED)
spin 1 1
lambda 1 0
<x|Lz|y>  -i 0
type polynom_decay_24
factor i
morphing
values
RE           1.5
BETA         8.00000000000000E-01  (this is example value)
GAMMA        2.00000000000000E-02  (this is example value)
P            6.00000000000000E+00
B0           1.00000000000000E+00
B1           0.000
B2           0.000
B3           0.00000000000000
BINF         1.0
end

LX 9 8
name "<C3Pi|LX|Ap3Delta>"  (<2.2|LX|2.4> §DIABATISED)
spin 1 1
lambda 1 2
<x|Lz|y>  -i -2i
type polynom_decay_24
morphing
factor -i (phase flipped)
values
RE           1.5
BETA         8.00000000000000E-01  (this is example value)
GAMMA        2.00000000000000E-02  (this is example value)
P            6.00000000000000E+00
B0           1.00000000000000E+00
B1           0.000
B2           0.000
B3           0.00000000000000
BINF         1.0
end

LX 9 7
name "<C3Pi|LX|App3Sig+>" (<2.3|LX|2.1> §DIABATISED)
spin 1 1
lambda 1 0
<x|Lz|y>  -i 0
type polynom_decay_24
factor i
morphing
values
RE           1.5
BETA         8.00000000000000E-01  (this is example value)
GAMMA        2.00000000000000E-02  (this is example value)
P            6.00000000000000E+00
B0           1.00000000000000E+00  
B1           0.000
B2           0.000
B3           0.00000000000000
BINF         1.0
end


LX 4 8
name "<A3Pi|LX|Ap3Delta>" (<1.2|LX|2.4>)
spin 1 1
lambda 1 2
<x|Lz|y>  -i -2i
type polynom_decay_24
morphing
factor -i (phase flipped)
values
RE           1.5
BETA         8.00000000000000E-01  (this is example value)
GAMMA        2.00000000000000E-02  (this is example value)
P            6.00000000000000E+00
B0           1.00000000000000E+00 
B1           0.000
B2           0.000
B3           0.00000000000000
BINF         1.0
end

LX 4 7
name "<A3Pi|LX|App3Sig+>" (<1.3|LX|2.1>)
spin 1 1
lambda 1 0
<x|Lz|y>  -i 0
type polynom_decay_24
morphing
factor i
values
RE           1.5
BETA         8.00000000000000E-01  (this is example value)
GAMMA        2.00000000000000E-02  (this is example value)
P            6.00000000000000E+00
B0           1.00000000000000E+00 
B1           0.000
B2           0.000
B3           0.00000000000000
BINF         1.0
end

(------ Ab Initio Curves, PECs, DMCs, SOCs, EAMCs ------)

abinitio spin-orbit-x 4 1
name "<A3Pi|LSX|X3Sig->"     (<1.2|LSX|1.4>)
spin 1 1
sigma 0 1
lambda 1 0
<x|Lz|y>  -i 0
type grid
factor i
values
	1	-15.97003314
	1.05	-19.80115795
	1.1	-23.29212473
	1.11	-23.74808525
	1.12	-24.29158762
	1.13	-24.80291434
	1.14	-25.29142274
	1.15	-25.70013081
	1.16	-26.15950657
	1.17	-26.58869931
	1.18	-26.95683904
	1.19	-27.10352908
	1.2	-26.75410461
	1.21	-27.025724
	1.22	-27.41157862
	1.23	-27.84206626
	1.24	-28.29885113
	1.25	-28.77450598
	1.26	-29.26543694
	1.27	-29.87833411
	1.28	-30.3883249
	1.29	-30.91035496
	1.3	-31.4444219
	1.31	-31.99061042
	1.32	-32.45847897
	1.33	-33.02956864
	1.34	-33.6180091
	1.35	-34.212015
	1.36	-34.81683331
	1.37	-35.43170444
	1.38	-36.05568179
	1.39	-36.68763243
	1.4	-37.3262426
	1.41	-37.97002314
	1.42	-38.61842232
	1.43	-39.26743316
	1.44	-39.91623287
	1.45	-40.56275378
	1.46	-41.20482286
	1.47	-41.84018283
	1.48	-42.46652019
	1.49	-43.08149447
	1.5	-43.68277529
	1.51	-44.26917047
	1.52	-44.83623519
	1.53	-45.38309398
	1.54	-45.90789207
	1.55	-46.40929964
	1.56	-46.89187826
	1.57	-47.34158639
	1.58	-47.64402178
	1.59	-48.04095416
	1.6	-48.41279905
	1.61	-48.75966115
	1.62	-49.08326157
	1.64	-49.6766154
	1.65	-49.96635813
	1.66	-50.28006771
	1.68	-50.8196079
	1.7	-51.17739171
	1.72	-51.43913891
	1.74	-51.63843746
	1.75	-51.71735308
	1.76	-51.78374657
	1.78	-51.88171302
	1.8	-51.89761439
	1.82	-51.91654825
	1.84	-51.89766202
	1.85	-51.87557936
	1.86	-51.84556862
	1.88	-51.76328363
	1.9	-51.65444397
	1.92	-51.52465764
	1.94	-51.37868726
	1.95	-51.3031972
	1.96	-51.22855498
	1.98	-51.09361649
	2	-51.00503324
	2.05	-49.03073053
	2.1	-44.63130119
	2.15	-41.73472307
	2.2	-38.79320182
	2.25	-35.61877167
	2.3	-32.11489517
	2.35	-28.28348395
	2.4	-24.17478519
	2.5	-15.47845869
	2.6	-7.107855152
	2.8	5.101714802
end

abinitio spin-orbit-x 4 8
name "<A3Pi|LSX|Ap3Delta>"  (<1.2|LSX|2.4>)
spin 1 1
sigma 0 1
lambda 1 2
<x|Lz|y>  -i -2i
type grid
factor i
values
	1.1	-0.709530757
	1.11	-0.493913392
	1.12	-0.313048957
	1.13	-0.155972061
	1.14	-0.017160282
	1.15	0.099259816
	1.16	0.210843791
	1.17	0.309865258
	1.18	0.395389474
	1.19	0.456711125
	1.2	0.467840684
	1.21	0.516835323
	1.22	0.569982641
	1.23	0.6220519
	1.24	0.671703207
	1.25	0.718322252
	1.26	0.761526711
	1.27	0.790117671
	1.28	0.826374003
	1.29	0.858427175
	1.3	0.886062543
	1.31	0.909076433
	1.32	0.933459845
	1.33	0.946636005
	1.34	0.954375778
	1.35	0.957084095
	1.36	0.954334955
	1.37	0.946005235
	1.38	0.93199156
	1.39	0.912214481
	1.4	0.886621106
	1.41	0.855189046
	1.42	0.818021018
	1.43	0.775016061
	1.44	0.726346464
	1.45	0.672164981
	1.46	0.61268165
	1.47	0.548168618
	1.48	0.47896695
	1.49	0.405498695
	1.5	0.328253501
	1.51	0.247703239
	1.52	0.164776944
	1.53	0.080105387
	1.54	0.005407196
	1.55	-0.090770538
	1.56	-0.175542614
	1.57	-0.257028277
	1.58	-0.325535089
	1.59	-0.397451877
	1.6	-0.461587632
	1.61	-0.516806571
	1.62	-0.559448517
	1.64	-0.585675077
	1.65	-0.544280845
	1.66	-0.435270648
	1.68	-0.237232763
	1.7	-0.124093151
	1.72	0.002582558
	1.74	0.160393377
	1.75	0.252734695
	1.76	0.354176308
	1.78	0.584083008
	1.8	0.856180413
	1.82	1.15455793
	1.84	1.487260841
	1.85	1.66611006
	1.86	1.853254103
	1.88	2.252541885
	1.9	2.685660146
	1.92	3.153758493
	1.94	3.659109586
	1.95	3.926896509
	1.96	4.20572608
	1.98	4.801748947
	2	5.465858331
	2.05	7.375506221
	2.1	8.885165765
	2.15	10.91855762
	2.2	13.25847762
	2.25	15.81194666
	2.3	18.50377471
	2.35	21.24451728
	2.4	23.93883438
	2.5	28.90181883
	2.6	32.95241673
	2.8	38.17783709
	3	40.32592529
end

abinitio spin-orbit-x 9 8
name "<C3Pi|LSX|Ap3Delta>"   (<2.2|LSX|2.4>, ADIABATISED §)
spin 1 1
sigma 0 1
lambda 1 2
<x|Lz|y>  -i -2i
type grid
factor i
values
1.2	15.48976251
1.21	14.99033351
1.22	14.51265004
1.23	14.06063107
1.24	13.63458208
1.25	13.23397548
1.26	12.85781922
1.27	12.50152125
1.28	12.17161269
1.29	11.86231609
1.3	11.57236289
1.31	11.30053895
1.32	10.98161334
1.33	10.74227735
1.34	10.51691532
1.35	10.3065581
1.36	10.10926862
1.37	9.924241192
1.38	9.750740131
1.39	9.588098675
1.4	9.435719633
1.41	9.293075389
1.42	9.159574896
1.43	9.035096347
1.44	8.919187844
1.45	8.811600721
1.46	8.712164228
1.47	8.620780259
1.48	8.537429939
1.49	8.462182842
1.5	8.395196551
1.51	8.336299217
1.52	8.286668541
1.53	8.246337005
1.54	8.215882485
1.55	8.19602903
1.56	8.192485173
1.57	8.196820675
1.58	8.114222055
1.59	8.151719735
1.6	8.206981253
1.61	8.283057964
1.62	8.384760094
1.64	8.705599303
1.65	8.977127391
1.66	9.38937537
1.68	10.1260964
1.7	10.63047237
1.72	11.1236402
1.74	11.64877693
1.75	11.92502065
1.76	12.21090677
1.78	12.81048798
1.8	13.44281349
1.82	14.10739979
1.84	14.79905083
1.85	15.15370054
1.86	15.51342122
1.88	16.24548412
1.9	16.98889803
1.92	17.73412458
1.94	18.46548516
1.95	18.81725778
1.96	19.15155627
1.98	19.71831461
2	19.94706468
2.05	10.00159459
2.1	-2.004892198
2.15	-1.487184903
2.2	2.028203257
2.25	2.839972759
2.3	3.730237583
2.35	4.644665027
2.4	5.563652276
2.5	7.352611944
2.6	9.169602473
2.8	12.85853581
3	-16.7029904
end

abinitio spin-orbit-x 12 8
name "<Cp3Pi|LSX|Ap3Delta>"   (<3.2|LSX|2.4>, DIABATISED §)
spin 1 1
sigma 0 1
lambda 1 2
<x|Lz|y>   i -2i
type grid
factor -i
values
1.20	32.55871339
1.21	30.93371585
1.22	29.81045516
1.23	28.95513905
1.24	28.29495398
1.25	27.78766191
1.26	27.37648491
1.27	27.15309598
1.28	26.94271407
1.29	26.80035118
1.30	26.71412698
1.31	26.67516061
1.32	26.67585155
1.33	26.70982072
1.34	26.77445751
1.35	26.85929862
1.36	26.96317736
1.40	27.72229854
1.41	27.85417598
1.42	27.98771321
1.43	28.12039408
1.44	28.24988381
1.45	28.37391303
1.46	28.49028857
1.47	28.59688279
1.48	28.69162717
1.49	28.77251339
1.50	28.83755718
1.51	28.88529359
1.52	28.91287825
1.53	28.91901093
1.54	28.90188231
1.55	28.85974803
1.56	28.79400697
1.57	28.69663554
1.58	28.5505955
1.59	28.39204635
1.60	28.20092396
1.61	27.97607011
1.62	27.71655483
1.64	27.09057445
1.65	26.72363415
1.66	26.32101999
1.68	25.41233911
1.74	21.26449903
1.75	20.68778537
1.76	20.11472014
1.78	18.92692598
1.80	17.73463148
1.82	16.56577821
1.84	15.4091605
1.85	14.84076996
1.86	14.27622496
1.88	13.18042085
1.90	12.11687619
1.92	11.07905899
1.94	10.05053416
1.95	9.531092103
1.96	9.001267975
1.98	7.88066797
2.00	6.611848043
2.10	1.627624147
2.12	0.804465501
2.14	0.037558377
2.15	-0.315041019
2.16	-0.642292406
2.18	-1.254564924
2.20	-1.809502827
2.22	-2.320209866
2.24	-2.798082487
2.25	-3.027363746
2.26	-3.251443743
2.28	-3.687822892
2.30	-4.110609144
2.32	-4.52453064
2.34	-4.932806191
2.38	-5.850572537
2.40	-6.221129569
2.42	-6.58791437
2.44	-6.945448023
2.45	-7.119760528
2.46	-7.294958367
2.48	-7.641780818
2.50	-7.984391289
2.52	-8.323409779
2.54	-8.659442527
2.56	-8.993069849
2.58	-9.32743422
2.60	-9.695893691
2.62	-10.02771851
2.64	-10.35987847
2.66	-10.69301171
2.68	-11.0276183
2.70	-11.36417396
2.72	-11.70309627
2.74	-12.04455067
2.76	-12.38867769
2.78	-12.73550777
2.80	-13.08504296
2.82	-13.437234
2.84	-13.86408191
2.86	-14.36276075
end

abinitio spin-orbit-x 4 5            (MAYBE CUT OFF >2 A <1.2|LSX|3.4> HERE )
name "<A3Pi|LSX|B3Sig->"
spin 1 1
sigma 0 1
lambda 1 0
<x|Lz|y>  -i 0
type grid
factor i
values
        1.1	46.284117234904
	1.11	44.426698601171
	1.12	42.389435211830
	1.13	40.261653900273
	1.14	38.147498671204
	1.15	36.386628683608
	1.16	34.560024507594
	1.17	32.996405589146
	1.18	31.763089187197
	1.19	31.186355726153
	1.2	31.914655075502
	1.21	31.140941596480
	1.22	30.196682063032
	1.23	29.301587700181
	1.24	28.501072857074
	1.25	27.805096634059
	1.26	27.214888966971
	1.27	26.765477568027
	1.28	26.345238517609
	1.29	25.999835488048
	1.3	25.719601280254
	1.31	25.495794000185
	1.32	25.326719084213
	1.33	25.194705751867
	1.34	25.097404527219
	1.35	25.035693967218
	1.36	25.002997514535
	1.37	24.996314731484
	1.38	25.013154361526
	1.39	25.051427006168
	1.4	25.109370064647
	1.41	25.185487597875
	1.42	25.277878297121
	1.43	25.386629513287
	1.44	25.510255842070
	1.45	25.647963443726
	1.46	25.799072824798
	1.47	25.963008961751
	1.48	26.139283743006
	1.49	26.327490701544
	1.5	26.527286798516
	1.51	26.738163730678
	1.52	26.960277105542
	1.53	27.193183803827
	1.54	27.436644378711
	1.55	27.690365392612
	1.56	27.958290365705
	1.57	28.231960306750
	1.58	28.577243503163
	1.59	28.868344119431
	1.6	29.168051652842
	1.61	29.477407291049
	1.62	29.795840180535
	1.64	30.466276140697
	1.65	30.830139400978
	1.66	31.232135500561
	1.68	32.027368686664
	1.7	32.753892925195
	1.72	33.459806959518
	1.74	34.160300409395
	1.75	34.509236980522
	1.76	34.857822611713
	1.78	35.555735259400
	1.8	36.273389430705
	1.82	36.986275954592
	1.84	37.711732229567
	1.85	38.082217258951
	1.86	38.458567089434
	1.88	39.231798602166
	1.9	40.037074947400
	1.92	40.879727163933
	1.94	41.762805290717
	1.95	42.219809634008
	1.96	42.686446938345
	1.98	43.641801353358
	2	44.595145819698
	2.05	46.260525687303
	2.1	49.198428027108
	2.15	52.489253914193
	2.2	55.675269252117
	2.25	58.529197744789
	2.3	61.037152134908
	2.35	63.239827628098
	2.4	65.134977901507
	2.5	67.836301293494
	2.6	69.054201577861
	2.8	67.862629470273
	3	64.677064933242
end

abinitio spin-orbit-x 9 1
name "<C3Pi|LSX|X3Sig->"    (<2.2|LSX|1.4>, ADIABATISED)
spin 1 1
sigma 0 1
lambda 1 0
<x|Lz|y>  -i 0
type grid
factor i
values
1	-90.67943755
1.05	-93.6342447
1.1	-95.95974391
1.11	-96.32844548
1.12	-96.60524974
1.13	-96.84167615
1.14	-97.04577615
1.15	-97.9035054
1.16	-97.98628376
1.17	-98.05352223
1.18	-98.11096335
1.19	-98.18304519
1.2	-98.29181198
1.21	-98.30845716
1.22	-98.29955922
1.23	-98.2723222
1.24	-98.22934907
1.25	-98.1723853
1.26	-98.10284828
1.27	-98.05124299
1.28	-97.96363552
1.29	-97.86670652
1.3	-97.76153406
1.31	-97.64908535
1.32	-97.56753539
1.33	-97.44338363
1.34	-97.30610094
1.35	-97.17300823
1.36	-97.0360148
1.37	-96.89560392
1.38	-96.75222598
1.39	-96.60630805
1.4	-96.45826407
1.41	-96.3085049
1.42	-96.15752764
1.43	-96.00557526
1.44	-95.85317119
1.45	-95.70076252
1.46	-95.54881629
1.47	-95.39781445
1.48	-95.24824995
1.49	-95.10062187
1.5	-94.95542711
1.51	-94.81173488
1.52	-94.67287723
1.53	-94.53773726
1.54	-94.40660775
1.55	-94.27941496
1.56	-94.1638664
1.57	-94.04534329
1.58	-94.05674083
1.59	-93.94084308
1.6	-93.8278503
1.61	-93.71690368
1.62	-93.60689816
1.64	-93.38363606
1.65	-93.26615699
1.66	-93.14282279
1.68	-92.89462068
1.7	-92.61970566
1.72	-92.30120583
1.74	-91.93194349
1.75	-91.72522012
1.76	-91.50294346
1.78	-91.00800204
1.8	-90.45055667
1.82	-89.79588821
1.84	-89.0418153
1.85	-88.62125493
1.86	-88.16730392
1.88	-87.14120998
1.9	-85.91484258
1.92	-84.40768878
1.94	-82.47597228
1.95	-81.27241839
1.96	-79.83862706
1.98	-75.86853553
2	-68.90084565
2.05	6.191070111
2.1	48.81845862
2.15	55.95592748
2.2	58.0966984
2.25	58.58306713
2.3	58.28197208
2.35	57.53886302
2.4	56.52346803
2.5	54.04444984
2.6	51.30485731
2.8	47.09113138
3	45.45447745
end

abinitio spin-orbit-x 12 1
name "<Cp3Pi|LSX|X3Sig->"    (<3.2|LSX|1.4>, DIABATISED §)
spin 1 1
sigma 0 1
lambda 1 0
<x|Lz|y>   i 0
type grid
factor i
values
1.20	-0.751084374
1.21	-2.496324631
1.22	-3.889890564
1.23	-5.09687462
1.24	-6.175546184
1.25	-7.166792106
1.26	-8.064927229
1.27	-8.945436212
1.28	-9.783772709
1.29	-10.59783644
1.30	-11.3930745
1.31	-12.17644321
1.32	-12.95265813
1.33	-13.72556504
1.34	-14.49918257
1.35	-15.27442736
1.36	-16.05439962
1.37	-17.16089157
1.38	-17.94960014
1.39	-18.74830947
1.40	-19.5579855
1.41	-20.37948602
1.42	-21.21345026
1.43	-22.06032926
1.44	-22.92051271
1.45	-23.79425905
1.46	-24.68171024
1.47	-25.58292014
1.48	-26.49787117
1.49	-27.42649059
1.50	-28.36864958
1.51	-29.32455726
1.52	-30.29326875
1.53	-31.27500621
1.54	-32.26957129
1.55	-33.27692478
1.56	-34.29705904
1.57	-35.32909779
1.58	-36.42525557
1.59	-37.48091045
1.60	-38.54807174
1.61	-39.62636551
1.62	-40.71533092
1.64	-42.92232215
1.65	-44.03834745
1.66	-45.16087061
1.68	-47.41772111
1.70	-49.67303835
1.72	-51.90370573
1.74	-54.92750515
1.75	-55.91458757
1.76	-56.88585128
1.78	-58.72464277
1.80	-60.47316952
1.82	-62.08354233
1.84	-63.53815597
1.85	-64.20465381
1.86	-64.81599499
1.88	-65.91511087
1.90	-66.79439662
1.92	-67.41000046
1.94	-67.69645542
1.95	-67.68614735
1.96	-67.5516619
1.98	-66.81943253
2.10	-60.64413422
2.12	-59.97968807
2.14	-59.4058759
2.15	-59.18113981
2.16	-59.01396768
2.18	-58.72332157
2.20	-58.5027886
2.22	-58.31163817
2.24	-58.12035284
2.25	-58.01898764
2.26	-57.91178176
2.28	-57.67538301
2.30	-57.41026201
2.32	-57.11484228
2.34	-56.79048492
2.35	-56.63048492
2.36	-56.44367052
2.38	-56.17325213
2.40	-55.81810079
2.42	-55.43490915
2.44	-55.03313242
2.45	-54.8272736
2.46	-54.61442555
2.48	-54.17660809
2.50	-53.72529142
2.52	-53.26374241
2.54	-52.7951661
2.56	-52.3230153
2.58	-51.84756026
2.60	-51.34620937
2.62	-50.88194916
2.64	-50.42701674
2.66	-49.98453119
2.68	-49.55746138
2.70	-49.14828456
2.72	-48.75923635
2.74	-48.39226165
2.76	-48.04870846
2.78	-47.72960829
2.80	-47.43552754
2.82	-47.16669094
2.84	-46.86790612
2.86	-46.57790612
2.88	-46.19119566
2.90	-45.80559529
2.92	-45.42424556
2.94	-45.03756867
2.96	-44.65674572
2.98	-44.27291595
3.00	-43.88405314
end

abinitio spin-orbit-x 9 5
name "<C3Pi|LSX|B3Sig->"   (<2.2|LSX|3.4>, ADIABATISED §)
spin 1 1
sigma 0 1
lambda 1 0
<x|Lz|y>  -i 0
type grid
factor i
values
1.2	-30.94417052
1.21	-31.04770965
1.22	-31.16596192
1.23	-31.2830997
1.24	-31.40271777
1.25	-31.53053892
1.26	-31.672291
1.27	-31.85441763
1.28	-32.02786031
1.29	-32.22018769
1.3	-32.43148096
1.31	-32.66130887
1.32	-32.83298917
1.33	-33.09745851
1.34	-33.37583421
1.35	-33.67058118
1.36	-33.9785212
1.37	-34.29841799
1.38	-34.6290315
1.39	-34.96912259
1.4	-35.31745626
1.41	-35.67279754
1.42	-36.0337104
1.43	-36.39937665
1.44	-36.76835542
1.45	-37.1394045
1.46	-37.51127025
1.47	-37.88268343
1.48	-38.25235729
1.49	-38.61897912
1.5	-38.98121147
1.51	-39.33718286
1.52	-39.6865891
1.53	-40.02744352
1.54	-40.35830394
1.55	-40.67763097
1.56	-40.98957312
1.57	-41.28131789
1.58	-41.48885157
1.59	-41.74788584
1.6	-41.98601055
1.61	-42.20043134
1.62	-42.38663911
1.64	-42.63856043
1.65	-42.65813274
1.66	-42.54503285
1.68	-42.33685436
1.7	-42.27699133
1.72	-42.1837787
1.74	-42.02036031
1.75	-41.90771364
1.76	-41.77405402
1.78	-41.44255559
1.8	-41.02004125
1.82	-40.51438794
1.84	-39.92284586
1.85	-39.59497535
1.86	-39.2466893
1.88	-38.4925523
1.9	-37.67171235
1.92	-36.80429308
1.94	-35.93174359
1.95	-35.51500933
1.96	-35.13076148
1.98	-34.56344546
2	-34.59780202
2.05	-38.5310532
2.1	-34.54258088
2.15	-33.35205238
2.2	-32.50326409
2.25	-31.45416921
2.3	-30.21089678
2.35	-29.00982493
2.4	-28.05371025
2.5	-27.00239582
2.6	-26.62675138
2.8	-25.01386019
3	-22.09035978
end

abinitio spin-orbit-x 12 5
name "<Cp3Pi|LSX|B3Sig->"   (<3.2|LSX|3.4>, DIABATISED §)
spin 1 1
sigma 0 1
lambda 1 0
<x|Lz|y>  i 0
type grid
factor i
values
1.20	-1.67942781
1.21	0.299281459
1.22	1.933827819
1.23	3.31623041
1.24	4.496482111
1.25	5.509193432
1.26	6.351899975
1.27	7.14862733
1.28	7.829043028
1.29	8.437204204
1.30	8.986684313
1.31	9.488067327
1.32	9.949923424
1.33	10.37912463
1.34	10.78134381
1.35	11.16080675
1.36	11.52120375
1.37	12.01366706
1.38	12.34126652
1.39	12.65722568
1.40	12.96242075
1.41	13.25933861
1.42	13.54842222
1.43	13.83051595
1.44	14.10632663
1.45	14.37644774
1.46	14.64138716
1.47	14.90159133
1.48	15.15746081
1.49	15.40937339
1.50	15.65768233
1.51	15.90289133
1.52	16.14507976
1.53	16.38479147
1.54	16.62243151
1.55	16.85842226
1.56	17.09608809
1.57	17.33010615
1.58	17.48622346
1.59	17.72132305
1.60	17.95770655
1.61	18.19575802
1.62	18.43605783
1.64	18.92533698
1.65	19.17520308
1.66	19.42897623
1.68	19.94878016
1.70	20.48364988
1.72	21.03226235
1.78	23.07257882
1.80	23.53173306
1.82	24.01175557
1.84	24.47294543
1.85	24.70415052
1.86	24.9275206
1.88	25.4127798
1.90	25.92816162
1.92	26.49253251
1.94	27.13185528
1.95	27.48869039
1.96	27.87671698
1.98	28.76675873
2.00	29.83857805
2.02	31.08212975
2.08	32.47878163
2.10	32.68886884
2.12	32.89078387
2.14	32.96433927
2.15	32.95042867
2.16	32.87749004
2.18	32.69723564
2.20	32.41444063
2.22	32.0445521
2.24	31.60606639
2.25	31.36668547
2.26	31.11715449
2.28	30.59905079
2.30	30.06870083
2.32	29.54598624
2.34	29.04669555
2.35	28.64212829
2.36	28.3751931
2.38	27.94699749
2.40	27.56377855
2.42	27.23719428
2.44	26.96318827
2.45	26.84505085
2.46	26.74079176
2.48	26.56805019
2.50	26.43815159
2.52	26.3445546
2.54	26.28011296
2.56	26.23784037
2.58	26.21116557
2.60	26.21912382
2.62	26.20089946
2.64	26.17895478
2.66	26.14881654
2.68	26.10666515
2.70	26.05004348
2.72	25.97753168
2.74	25.88862269
2.76	25.78350585
2.78	25.66303089
2.80	25.52893261
2.82	25.38290022
2.84	25.25700262
2.86	25.04495049
2.88	24.89236272
2.90	24.7400443
2.92	24.58744374
2.94	24.43840599
2.96	24.2886693
2.98	24.14186812
3.00	23.99878034
end

( spin-orbit-x 9 8 )
( name "<C3Pi|LSX|Ap3Delta>" (<2.3|LSX|1.1>, DIABATISED § %) )
( spin 1 1  )
( sigma 0 1 )
( lambda 1 2 )
( <x|Lz|y> -i -2i  )
( type grid )
( factor i )
( values )
( 1.20	15.85481813 )
( 1.21	15.27298405 )
( 1.22	14.74402394 )
( 1.23	14.2580729 )
( 1.24	13.808971 )
( 1.25	13.39274943 )
( 1.26	13.00637389 )
( 1.27	12.6396766 )
( 1.28	12.30675051 )
( 1.29	11.99680578 )
( 1.30	11.70799016 )
( 1.31	11.43881543 )
( 1.32	11.18786329 )
( 1.33	10.95384373 )
( 1.34	10.73446791 )
( 1.35	10.53101807 )
( 1.36	10.34126594 )
( 1.37	10.16433255 )
( 1.38	9.999426479 )
( 1.39	9.845842255 )
( 1.40	9.702960727 )
( 1.41	9.570239084 )
( 1.42	9.447220114 )
( 1.43	9.333522492 )
( 1.44	9.22883817 )
( 1.45	9.132950115 )
( 1.46	9.045713572 )
( 1.47	8.967056655 )
( 1.48	8.896992751 )
( 1.49	8.835607079 )
( 1.50	8.783096476 )
( 1.51	8.739306255 )
( 1.52	8.705434615 )
( 1.53	8.681484391 )
( 1.54	8.667993448 )
( 1.55	8.665580888 )
( 1.56	8.679469161 )
( 1.57	8.70160773 )
( 1.58	8.629730383 )
( 1.59	8.683728373 )
( 1.60	8.75301305 )
( 1.61	8.838614409 )
( 1.62	8.941468367 )
( 1.64	9.202405728 )
( 1.65	9.361841772 )
( 1.66	9.541167482 )
( 1.68	9.959443335 )
( 1.70	10.45420591 )
( 1.72	11.02795918 )
( 1.74	11.66403698 )
( 1.75	12.00118154 )
( 1.76	12.34970699 )
( 1.78	13.07618026 )
( 1.80	13.83652758 )
( 1.82	14.62389476 )
( 1.84	15.43536826 )
( 1.85	15.84958047 )
( 1.86	16.2692215 )
( 1.88	17.12477936 )
( 1.90	18.0026862 )
( 1.92	18.90448126 )
( 1.94	19.83263908 )
( 1.95	20.30751337 )
( 1.96	20.79002119 )
( 1.98	21.77821704 )
( 2.00	22.79225643 )
( 2.02	23.8065788 )
( 2.04	24.77228794 )
( 2.05	25.35210031 )
( 2.06	25.6920162 )
( 2.08	26.57352145 )
( 2.10	27.47707205 )
( 2.12	28.36175186 )
( 2.14	29.22574068 )
( 2.15	29.65105176 )
( 2.16	30.07200474 )
( 2.18	30.90059881 )
( 2.20	31.73209249 )
( 2.22	32.509948 )
( 2.24	33.25013421 )
( 2.25	33.60673246 )
( 2.26	33.95384291 )
( 2.28	34.61745171 )
( 2.30	35.23626885 )
( 2.32	35.80504054 )
( 2.34	36.31867849 )
( 2.35	36.55182474 )
( 2.36	36.7680847 )
( 2.38	37.14429811 )
( 2.40	37.43393167 )
( 2.42	37.61980411 )
( 2.44	37.68935052 )
( 2.45	37.67109086 )
( 2.46	37.61387211 )
( 2.48	37.37230921 )
( 2.50	36.9470408 )
( 2.52	36.30591271 )
( 2.54	35.49389032 )
( 2.56	34.50807706 )
( 2.58	33.38105436 )
( 2.60	32.15299762 )
( 2.62	30.86609765 )
( 2.64	29.55839353 )
( 2.66	28.29781556 )
( 2.68	27.02999621 )
( 2.70	25.80540478 )
( 2.72	24.63086822 )
( 2.74	23.50851064 )
( 2.76	22.43863976 )
( 2.78	21.42936681 )
( 2.80	35.81768981 )
( 2.82	36.55373394 )
( 2.84	37.35118007 )
( 2.86	38.22173375 )
( 2.88	39.17560421 )
( 2.90	40.22233499 )
( 2.92	41.371461 )
( 2.94	42.63299638 )
( 2.96	44.01777595 )
( 2.98	45.53830724 )
( 3.00	47.20749871 )
( end )

( spin-orbit-x 12 8 )
( name "<Cp3Pi|LSX|Ap3Delta>" (<3.3|LSX|1.1>, DIABATISED §) )
( spin 1 1  )
( sigma 0 1 )
( lambda 1 2 )
( <x|Lz|y> +i -2i  )
( type grid )
( factor i )
( values )
( 1.20	30.37637582 )
( 1.21	29.22519859 )
( 1.22	28.3355834 )
( 1.23	27.64305471 )
( 1.24	27.10781496 )
( 1.25	26.69673721 )
( 1.26	26.38888769 )
( 1.27	26.22556281 )
( 1.28	26.06503341 )
( 1.29	25.96286177 )
( 1.30	25.90951524 )
( 1.31	25.89750163 )
( 1.32	25.92040851 )
( 1.33	25.97280043 )
( 1.34	26.05290504 )
( 1.35	26.15070306 )
( 1.36	26.26560146 )
( 1.37	26.39433888 )
( 1.38	26.53392968 )
( 1.39	26.68161822 )
( 1.40	26.83487106 )
( 1.41	26.99113082 )
( 1.42	27.14807968 )
( 1.43	27.30343362 )
( 1.44	27.45512772 )
( 1.45	27.6006694 )
( 1.46	27.73800789 )
( 1.47	27.86508098 )
( 1.48	27.979705 )
( 1.49	28.07982553 )
( 1.50	28.16332413 )
( 1.51	28.22861536 )
( 1.52	28.27267552 )
( 1.53	28.29397374 )
( 1.54	28.29054901 )
( 1.55	28.26029707 )
( 1.56	28.20419633 )
( 1.57	28.11444137 )
( 1.58	27.97463284 )
( 1.59	27.81815276 )
( 1.60	27.62615017 )
( 1.61	27.39714423 )
( 1.62	27.13039424 )
( 1.64	26.48074157 )
( 1.65	26.09791711 )
( 1.66	25.67725332 )
( 1.68	24.72900242 )
( 1.70	23.65510107 )
( 1.72	22.47788279 )
( 1.74	21.23123754 )
( 1.75	20.59162786 )
( 1.76	19.94598568 )
( 1.78	18.64792995 )
( 1.80	17.35459039 )
( 1.82	16.09789037 )
( 1.84	14.88188261 )
( 1.85	14.29114256 )
( 1.86	13.71277202 )
( 1.88	12.59349614 )
( 1.90	11.52140109 )
( 1.92	10.48736949 )
( 1.94	9.473937339 )
( 1.95	8.96651662 )
( 1.96	8.452454215 )
( 1.98	7.380712043 )
( 2.00	6.210415036 )
( 2.02	4.947068427 )
( 2.04	3.782199142 )
( 2.05	3.104814378 )
( 2.06	2.811501193 )
( 2.08	2.193539064 )
( 2.10	1.265834699 )
( 2.12	0.356717723 )
( 2.14	-0.443187063 )
( 2.15	-0.802285115 )
( 2.16	-1.137416433 )
( 2.18	-1.74665964 )
( 2.20	-2.3075281 )
( 2.22	-2.820374705 )
( 2.24	-3.292234254 )
( 2.25	-3.515721899 )
( 2.26	-3.732981698 )
( 2.28	-4.150304938 )
( 2.30	-4.548359516 )
( 2.32	-4.930371366 )
( 2.34	-5.298782114 )
( 2.35	-5.478308102 )
( 2.36	-5.6551317 )
( 2.38	-6.001182009 )
( 2.40	-6.338072504 )
( 2.42	-6.598354796 )
( 2.44	-6.908707828 )
( 2.45	-7.061712042 )
( 2.46	-7.213146153 )
( 2.48	-7.510930808 )
( 2.50	-7.801308955 )
( 2.52	-8.150096979 )
( 2.54	-8.425665179 )
( 2.56	-8.692461332 )
( 2.58	-8.951292803 )
( 2.60	-9.203367781 )
( 2.62	-9.450246621 )
( 2.64	-9.69353751 )
( 2.66	-9.858436596 )
( 2.68	-10.09736671 )
( 2.70	-10.33610123 )
( 2.72	-10.5751138 )
( 2.74	-10.81461787 )
( 2.76	-11.05454553 )
( 2.78	-11.29387365 )
( 2.80	-10.04009129 )
( 2.82	-10.05365007 )
( 2.84	-10.05176721 )
( 2.86	-10.03252108 )
( 2.88	-9.993811336 )
( 2.90	-9.933657875 )
( 2.92	-9.8500817 )
( 2.94	-9.74107558 )
( 2.96	-9.604599245 )
( 2.98	-9.4383841 )
( 3.00	-9.240164955 )
( end )

abinitio spin-orbit-x 4 7
name "<A3Pi|LSX|App3Sig+>" (<1.3|LSX|2.1> SWAP)
spin 1 1
sigma 0 1
lambda 1 0
<x|Lz|y>  -i 0
type grid
factor i
values
    1	    7.99546104
    1.05	4.532684022
	1.1	    3.730749398
	1.11	3.658401561
	1.12	3.613751861
	1.13	3.573076628
	1.14	3.544967414
	1.15	3.52767852
	1.16	3.51976185
	1.17	3.519982422
	1.18	3.519091355
	1.19	3.532576535
	1.2	    3.550945464
	1.21	3.573139398
	1.22	3.598081373
	1.23	3.624726032
	1.24	3.462392279
	1.25	3.489440772
	1.26	3.519824181
	1.27	3.553364514
	1.28	3.589010047
	1.29	3.626726543
	1.3	3.666203664
	1.31	3.707163337
	1.32	3.749352726
	1.33	3.79253831
	1.34	3.837050838
	1.35	3.881570609
	1.36	3.926421127
	1.37	3.891542
	1.38	3.930917285
	1.39	3.970157812
	1.4	4.008903205
	1.41	4.046775309
	1.42	4.083357121
	1.43	4.1182064
	1.44	4.150829329
	1.45	4.180704874
	1.46	4.207265036
	1.47	4.229895284
	1.48	4.247931051
	1.49	4.260654874
	1.5	4.267295737
	1.51	4.267141885
	1.52	4.259062805
	1.53	4.242246878
	1.54	4.215698129
	1.55	4.178374054
	1.56	4.128414824
	1.57	4.06619618
	1.58	3.986420224
	1.59	3.894782542
	1.6	3.786837237
	1.61	3.661573628
	1.62	3.518100866
	1.64	3.173846348
	1.65	2.972285455
	1.66	2.750726473
	1.68	2.250583074
	1.69	1.973072985
	1.7	1.678573366
	1.71	1.368216045
	1.72	1.043220425
	1.74	0.354211644
	1.75	-0.007371933
	1.76	-0.378880154
	1.78	-1.148024171
	1.8	-1.951365628
	1.82	-2.773673863
	1.84	-3.616660559
	1.85	-4.044998223
	1.86	-4.47713214
	1.88	-5.351951217
	1.9	-6.238409911
	1.92	-7.132938688
	1.94	-8.030086675
	1.95	-8.476866573
	1.96	-8.919899161
	1.98	-9.779900189
	2	-10.54909688
	2.05	-12.22199639
	2.1	-14.82960258
	2.15	-17.35608567
	2.2	-19.78248922
	2.25	-22.07885404
	2.3	-24.21601855
	2.35	-26.17595466
	2.4	-27.95343888
	2.5	-30.96289368
	2.6	-33.27024101
	2.8	-36.04148529
	3	-37.22131617
end

abinitio spin-orbit-x 9 7
name "<C3Pi|LSX|App3Sig+>" (<2.3|LSX|2.1>, ADIABATISED §)
spin 1 1
sigma 0 1
lambda 1 0
<x|Lz|y>  -i 0
type grid
factor i
values
1	31.3975994
1.05	26.28662496
1.1	21.57378695
1.11	20.70541428
1.12	19.64497014
1.13	18.83865875
1.14	18.06366201
1.15	17.32013836
1.16	16.60815059
1.17	15.92759443
1.18	15.49805756
1.19	14.87938447
1.2	14.29140206
1.21	13.73380744
1.22	13.20634384
1.23	12.70872352
1.24	12.32526205
1.25	11.89516311
1.26	11.4884911
1.27	11.09670474
1.28	10.7345468
1.29	10.3920281
1.3	10.06791653
1.31	9.761020762
1.32	9.470193611
1.33	9.194344506
1.34	8.931560287
1.35	8.682813666
1.36	8.446197408
1.37	8.311103529
1.38	8.103670154
1.39	7.906234507
1.4	7.71831945
1.41	7.539530367
1.42	7.369555605
1.43	7.208178323
1.44	7.055260251
1.45	6.910775712
1.46	6.77480174
1.47	6.647517647
1.48	6.529215554
1.49	6.420297317
1.5	6.321283971
1.51	6.232155104
1.52	6.155006259
1.53	6.090011042
1.54	6.038137993
1.55	6.000471538
1.56	5.981869307
1.57	5.976272923
1.58	5.888403401
1.59	5.923525488
1.6	5.978824974
1.61	6.0554304
1.62	6.154321937
1.64	6.421802035
1.65	6.591015001
1.66	6.783928154
1.68	7.237867095
1.69	7.497133574
1.7	7.776200177
1.71	8.073682018
1.72	8.388106423
1.74	9.062969406
1.75	9.419807722
1.76	9.788308921
1.78	10.55693673
1.8	11.36147499
1.82	12.20139255
1.84	13.07428683
1.85	13.52303191
1.86	13.98070148
1.88	14.92436997
1.9	15.91144176
1.92	16.95317239
1.94	18.06967013
1.95	18.66651471
1.96	19.29776259
1.98	20.70210614
2	22.33576468
2.05	17.80361749
2.1	11.17744287
2.15	7.660846506
2.2	5.025062189
2.25	2.834835297
2.3	0.937228225
2.35	-0.742528768
2.4	-2.246905557
2.5	-4.834836722
2.6	-6.977764856
2.8	-10.18024299
3	-11.68683384
end

abinitio spin-orbit-x 12 7
name "<Cp3Pi|LSX|App3Sig+>" (<3.3|LSX|2.1>, DIABATISED §)
spin 1 1
sigma 0 1
lambda 1 0
<x|Lz|y>  i 0
type grid
factor i
values
1.20	1.691151187
1.21	-1.026433042
1.22	-3.155095703
1.23	-4.887030254
1.24	-6.336258626
1.25	-7.578601051
1.26	-8.664564401
1.27	-9.69552593
1.28	-10.56935328
1.29	-11.37371224
1.30	-12.124846
1.31	-12.83507449
1.32	-13.51424276
1.33	-14.17016523
1.34	-14.81150178
1.35	-15.43825008
1.36	-16.05694912
1.37	-16.67076421
1.38	-17.28228634
1.39	-17.89348255
1.40	-18.50574122
1.41	-19.12031062
1.42	-19.73780355
1.43	-20.35857959
1.44	-20.98302011
1.45	-21.61015003
1.46	-22.23977231
1.47	-22.87107681
1.48	-23.50301074
1.49	-24.13420108
1.50	-24.7629337
1.51	-25.38786591
1.52	-26.00559607
1.53	-26.61422319
1.54	-27.21087223
1.55	-27.79253141
1.56	-28.35816022
1.57	-28.89893457
1.58	-29.36748259
1.59	-29.85264759
1.60	-30.3028137
1.61	-30.71328581
1.62	-31.07913568
1.64	-31.65815234
1.65	-31.86205466
1.66	-32.00410855
1.68	-32.09028886
1.70	-31.90261323
1.72	-31.44369375
1.74	-30.73154556
1.75	-30.28930619
1.76	-29.79534901
1.78	-28.66906977
1.80	-27.38246662
1.82	-25.99205252
1.84	-24.5202645
1.85	-23.76321611
1.86	-22.99703964
1.88	-21.45109261
1.90	-19.90931561
1.92	-18.39864888
1.94	-16.94824935
1.95	-16.25607403
1.96	-15.59238128
1.98	-14.37279132
2.00	-13.33249119
2.02	-12.46641563
2.04	-11.61334729
2.05	-11.29587405
2.06	-10.69061519
2.08	-9.555889073
2.10	-8.765365987
2.12	-8.036288756
2.14	-7.283727513
2.15	-6.895927511
2.16	-6.501217239
2.18	-5.680821172
2.20	-4.704705946
2.22	-3.893709039
2.24	-3.113371082
2.25	-2.730055535
2.26	-2.352083963
2.28	-1.611173131
2.30	-0.891114107
2.32	-0.192519159
2.34	0.484324167
2.35	0.81481162
2.36	1.139941335
2.38	1.774732992
2.40	2.389699998
2.42	2.93148985
2.44	3.507012275
2.45	3.788529723
2.46	4.066145428
2.48	4.610667551
2.50	5.142928225
2.52	5.733296231
2.54	6.251590287
2.56	6.765863649
2.58	7.277589055
2.60	7.787430748
2.62	8.295191974
2.64	8.800083778
2.66	9.219734574
2.68	9.713907542
2.70	10.20192123
2.72	10.68283481
2.74	11.15588026
2.76	11.62053252
2.78	12.07750991
2.80	12.47831652
2.82	13.11821314
2.84	13.75138109
2.86	14.37913524
2.88	15.0020231
2.90	15.62042495
2.92	16.23445801
2.94	16.84397996
2.96	17.44856125
2.98	18.04751569
3.00	18.63980206
end

( spin-orbit-x 4 8  )
( name "<A3Pi|LSX|Ap3Delta>" (<1.3|LSX|1.1>) )
( spin 1 1  )
( sigma 0 1 )
( lambda 1 2 )
( <x|Lz|y>  -i -2i  )
( type grid )
( factor i )
( values )
( 	1	-14.11292836 )
( 	1.05	-2.411215459 )
( 	1.1	-0.715620519 )
( 	1.11	-0.534413265 )
( 	1.12	-0.381391602 )
( 	1.13	-0.243235394 )
( 	1.14	-0.12036296 )
( 	1.15	-0.009829391 )
( 	1.16	0.090588374 )
( 	1.17	0.182556804 )
( 	1.18	0.26821029 )
( 	1.19	0.346361036 )
( 	1.2	0.418909693 )
( 	1.21	0.486248679 )
( 	1.22	0.548592863 )
( 	1.23	0.605950582 )
( 	1.24	0.588005459 )
( 	1.25	0.633348917 )
( 	1.26	0.674985011 )
( 	1.27	0.700978928 )
( 	1.28	0.73568072 )
( 	1.29	0.766351641 )
( 	1.3	0.792837401 )
( 	1.31	0.814968564 )
( 	1.32	0.832569991 )
( 	1.33	0.845461931 )
( 	1.34	0.853167466 )
( 	1.35	0.856141127 )
( 	1.36	0.853906876 )
( 	1.37	0.81965325 )
( 	1.38	0.80909696 )
( 	1.39	0.793708935 )
( 	1.4	0.77338317 )
( 	1.41	0.748049432 )
( 	1.42	0.717674363 )
( 	1.43	0.682274641 )
( 	1.44	0.641901624 )
( 	1.45	0.59667734 )
( 	1.46	0.546782417 )
( 	1.47	0.492466176 )
( 	1.48	0.434054978 )
( 	1.49	0.371955948 )
( 	1.5	0.306665099 )
( 	1.51	0.238632133 )
( 	1.52	0.168847321 )
( 	1.53	0.097937701 )
( 	1.54	0.02678205 )
( 	1.55	-0.043607634 )
( 	1.56	-0.112841565 )
( 	1.57	-0.178336965 )
( 	1.58	-0.230297584 )
( 	1.59	-0.286327043 )
( 	1.6	-0.335632458 )
( 	1.61	-0.376973577 )
( 	1.62	-0.409180382 )
( 	1.64	-0.44185379 )
( 	1.65	-0.440994766 )
( 	1.66	-0.427633809 )
( 	1.68	-0.36383846 )
( 	1.69	-0.313295866 )
( 	1.7	-0.250737256 )
( 	1.71	-0.176604213 )
( 	1.72	-0.091432912 )
( 	1.74	0.109728098 )
( 	1.75	0.224665645 )
( 	1.76	0.3484816 )
( 	1.78	0.62127057 )
( 	1.8	0.932683783 )
( 	1.82	1.266598632 )
( 	1.84	1.628883651 )
( 	1.85	1.820565332 )
( 	1.86	2.019819765 )
( 	1.88	2.44061694 )
( 	1.9	2.892307802 )
( 	1.92	3.37720342 )
( 	1.94	3.899260922 )
( 	1.95	4.176350937 )
( 	1.96	4.465995778 )
( 	1.98	5.093299486 )
( 	2	5.817488514 )
( 	2.05	7.55406683 )
( 	2.1	9.171177642 )
( 	2.15	11.24179305 )
( 	2.2	13.59956052 )
( 	2.25	16.17722949 )
( 	2.3	18.90175332 )
( 	2.35	21.68522409 )
( 	2.4	24.43452288 )
( 	2.5	29.52418238 )
( 	2.6	33.76978942 )
( 	2.8	39.60568351 )
( 	3	43.00032353 )
( end )

abinitio spin-orbit-x 11 8
name "<e1Pi|LSX|Ap3Delta>"     (<2.2|LSX|2.4>, ADIABATISED §)
spin 0 1
sigma 0 1
lambda 1 2
<x|Lz|y>  -i -2i
type grid
factor i
values
1.2	7.61309932
1.21	7.17443656
1.22	6.820095553
1.23	6.420998996
1.24	6.040633248
1.25	5.677714842
1.26	5.330801997
1.27	4.982318518
1.28	4.664978422
1.29	4.359385972
1.3	4.003123518
1.31	3.717706697
1.32	3.44093362
1.33	3.171921412
1.34	2.909609082
1.35	2.653843501
1.36	2.403562779
1.37	2.158149592
1.38	1.917049277
1.39	1.679764906
1.4	1.445834487
1.41	1.214997966
1.42	0.986769754
1.43	0.761015841
1.44	0.537517594
1.45	0.316129509
1.46	0.096767285
1.47	-0.120618528
1.48	-0.336018059
1.49	-0.549371371
1.5	-0.76056796
1.51	-0.969831077
1.52	-1.176144622
1.53	-1.379645431
1.54	-1.580006
1.55	-1.776830201
1.56	-1.966895884
1.57	-2.15504297
1.58	-2.463846756
1.59	-2.636141531
1.6	-2.801556614
1.61	-2.958633055
1.62	-3.105606015
1.64	-3.356788248
1.65	-3.448243768
1.66	-3.495845629
1.68	-3.305593115
1.7	-3.236847029
1.72	-3.31723991
1.74	-3.413770625
1.75	-3.461466792
1.76	-3.508498711
1.78	-3.57781038
1.8	-3.691223842
1.82	-3.828958906
1.84	-4.022669772
1.85	-4.153858026
1.86	-4.319037997
1.88	-4.808871302
1.9	-5.714304581
1.92	-7.580231829
1.94	-12.15327077
1.95	-15.79093968
1.96	-18.56976514
1.98	-20.14780092
2	-20.16201521
2.02	-19.92357102
2.04	-19.63027397
2.05	-19.47803506
2.06	-19.32503461
2.08	-19.02084085
2.1	-18.72268706
2.12	-18.43280066
2.14	-18.15224746
2.15	-18.01561464
2.16	-17.88143991
2.18	-17.62047716
2.2	-17.36940829
2.22	-17.12854792
2.24	-16.90133045
2.25	-16.79012508
2.26	-16.68222037
2.28	-16.47731896
2.3	-16.28831604
2.32	-16.11568529
2.34	-15.95786121
2.35	-15.88321583
2.36	-15.81040135
2.38	-15.66652297
2.4	-15.51837363
2.42	-15.36579499
2.44	-15.18909255
2.45	-15.08903906
2.46	-14.98572529
2.48	-14.75815083
2.5	-14.49950643
2.52	-14.20565803
2.54	-13.87239523
2.56	-13.43283111
2.58	-13.00053
2.6	-12.50996477
2.62	-11.95179271
2.64	-11.31424213
2.66	-10.58243625
2.68	-9.737104054
2.7	-8.753073758
2.72	-7.596356956
2.74	-6.221748925
2.76	-4.659791647
2.78	-2.638367303
2.8	-0.121581355
2.82	3.070265108
2.84	7.188177254
2.86	12.57115092
2.88	19.4986026
2.9	28.00876429
2.92	37.37025379
2.94	46.01787915
2.96	53.03925292
2.98	58.15982546
3	61.7151294
end

abinitio spin-orbit-x 13 8
name "<(3)1Pi|LSX|Ap3Delta>"     (<3.2|LSX|2.4>, DIABATISED §)
spin 0 1
sigma 0 1
lambda 1 2
<x|Lz|y>  -i -2i
type grid
factor i
values
1.20	8.562012705
1.21	9.130970037
1.22	9.614202569
1.23	10.05200727
1.24	10.49443109
1.25	10.94173813
1.26	11.39353468
1.27	11.896159
1.28	12.35168343
1.29	12.81048536
1.30	13.24276609
1.31	13.70611416
1.32	14.17017521
1.33	14.63399031
1.34	15.09865499
1.35	15.55894253
1.36	16.01555993
1.37	16.46749517
1.38	16.91369238
1.39	17.35282797
1.40	17.78379188
1.41	18.20567649
1.42	18.61692042
1.43	19.01673819
1.44	19.40407182
1.45	19.77802218
1.46	20.13776287
1.47	20.48258547
1.48	20.81190972
1.49	21.12523816
1.50	21.42220616
1.51	21.70292972
1.52	21.9665506
1.53	22.21341202
1.54	22.44355438
1.55	22.65708205
1.56	22.85593714
1.57	23.03651157
1.58	23.16684473
1.59	23.31521403
1.60	23.44782798
1.61	23.56434653
1.62	23.66464925
1.64	23.81391449
1.65	23.85945087
1.66	23.87965537
1.68	23.80682534
1.70	23.73746241
1.72	23.66769745
1.74	23.56388878
1.75	23.49885338
1.76	23.42540735
1.78	23.27491301
1.80	23.06281605
1.82	22.83730088
1.84	22.59320484
1.85	22.46618694
1.86	22.33705269
1.88	22.0766782
1.90	21.80423173
1.92	21.55134645
1.94	21.27444584
1.95	21.12028135
1.96	20.95234449
1.98	20.60863483
2.00	20.29149598
2.02	19.96963356
2.04	19.64839459
2.05	19.48950526
2.06	19.33224361
2.08	19.02348686
2.10	18.72339901
2.12	18.43272658
2.14	18.1518946
2.15	18.01521545
2.16	17.88102835
2.18	17.62009605
2.20	17.36908805
2.22	17.12829301
2.24	16.90113602
2.25	16.78995626
2.26	16.68207476
2.28	16.47721251
2.30	16.28823974
2.32	16.11563112
2.34	15.9578233
2.35	15.88318416
2.36	15.81037489
2.38	15.66650446
2.40	15.51836064
2.42	15.36578588
2.44	15.18908616
2.45	15.08903367
2.46	14.98572076
2.48	14.75814764
2.50	14.49950419
2.52	14.20565647
2.54	13.87239415
2.56	13.43283035
2.58	13.00052948
2.60	12.50996441
2.62	11.95179247
2.64	11.31424197
2.66	10.58243614
2.68	9.73710398
2.70	8.753073709
2.72	7.596356923
2.74	6.221748903
2.76	4.659791633
2.78	2.638367293
2.80	0.121581349
2.82	-3.070265112
2.84	-7.188177257
2.86	-12.57115092
2.88	-19.4986026
2.90	-28.00876429
2.92	-37.37025379
2.94	-46.01787915
2.96	-53.03925292
2.98	-58.15982546
3.00	-61.7151294
end

abinitio spin-orbit-x 10 8
name "<d1Pi|LSX|Ap3Delta>"  (<1.2|LSX|2.4> HERE - values to add, weird discontinuities)
spin 0 1
sigma 0 1
lambda 1 2
<x|Lz|y>  -i -2i
type grid
factor i
values
	1.1	-2.549050069
	1.11	-2.420925362
	1.12	-2.311218412
	1.13	-2.228408571
	1.14	-2.186227766
	1.15	-1.972862621
	1.16	-1.913999234
	1.17	-1.863700487
	1.18	-1.82113232
	1.19	-1.785529839
	1.2	-1.779897591
	1.21	-2.093685584
	1.22	-2.091680326
	1.23	-2.093464577
	1.24	-2.094190857
	1.25	-2.09304158
	1.26	-2.089475495
	1.27	-2.069603526
	1.28	-2.060765414
	1.29	-2.048425986
	1.3	-2.033643971
	1.31	-2.01344386
	1.32	-1.98912807
	1.33	-1.960477523
	1.34	-1.927583089
	1.35	-1.889570832
	1.36	-1.846425034
	1.37	-1.79782967
	1.38	-1.743441917
	1.39	-1.68289237
	1.4	-1.615785025
	1.41	-1.54169802
	1.42	-1.460188668
	1.43	-1.370786973
	1.44	-1.273004548
	1.45	-1.166334487
	1.46	-1.050370952
	1.47	-0.924370645
	1.48	-0.787897756
	1.49	-0.640414535
	1.5	-0.481386518
	1.51	-0.310358608
	1.52	-0.126673316
	1.53	0.070094307
	1.54	0.280420093
	1.55	0.504755809
	1.56	0.746268089
	1.57	0.999857553
	1.58	1.272758037
	1.59	1.557334568
	1.6	1.857725817
	1.61	2.174220051
	1.62	2.507095546
	1.64	3.221855475
	1.65	3.606375663
	1.66	4.011043637
	1.68	4.917513463
	1.69	5.406716738
	1.7	5.895799665
	1.71	6.389263863
	1.72	6.889878551
	1.74	7.916289035
	1.75	8.441962385
	1.76	8.975742884
	1.78	10.0654096
	1.8	11.18919937
	1.82	12.33690255
	1.84	13.51377842
	1.85	14.11483245
	1.86	14.72661299
	1.88	16.00333179
	1.9	17.49717419
	1.92	19.33341204
	1.94	20.78676596
	1.95	21.47387417
	1.96	22.16042511
	1.98	23.54504058
	2	24.95087354
	2.05	28.5477279
	2.1	32.22565638
	2.15	35.94126955
	2.2	39.65013861
	2.25	43.30104016
	2.3	46.82806732
	2.35	50.19400938
	2.4	53.37239543
	2.5	59.1009462
	2.6	63.96982526
	2.7	67.95476853
	2.8	71.01080802
	2.9	67.61965101
	3	39.95260737
end

abinitio spin-orbit-x 10 1
name "<d1Pi|LSX|X3Sig->"     (<1.2|LSX|1.4> HERE - values to add, weird discontinuities, strange last two points and swap at R=1
spin 0 1
sigma 0 1
lambda 1 0
<x|Lz|y>  -i 0
type grid
factor i
values
	1	11.78500911
	1.05	15.44689529
	1.1	17.47493092
	1.11	17.96514489
	1.12	18.58393007
	1.13	19.02785047
	1.14	19.33110076
	1.15	19.54274605
	1.16	19.91052877
	1.17	20.26644933
	1.18	20.61777471
	1.19	20.97234621
	1.2	21.17034949
	1.21	22.14920905
	1.22	22.72828537
	1.23	23.20055911
	1.24	23.68441958
	1.25	24.17946709
	1.26	24.68572181
	1.27	25.32124718
	1.28	25.84244336
	1.29	26.37677315
	1.3	26.83017643
	1.31	27.39575455
	1.32	27.97811273
	1.33	28.57819673
	1.34	29.2039914
	1.35	29.84067447
	1.36	30.49596376
	1.37	31.16956533
	1.38	31.86091175
	1.39	32.56917706
	1.4	33.29329014
	1.41	34.03195568
	1.42	34.78364044
	1.43	35.5466027
	1.44	36.31890404
	1.45	37.09840164
	1.46	37.88191222
	1.47	38.66849378
	1.48	39.45478065
	1.49	40.23796622
	1.5	41.01512051
	1.51	41.7842955
	1.52	42.54014208
	1.53	43.28070575
	1.54	44.00287585
	1.55	44.70360654
	1.56	45.38442563
	1.57	46.03314092
	1.58	46.5485363
	1.59	47.13671816
	1.6	47.69166414
	1.61	48.21201789
	1.62	48.69696172
	1.64	49.55745878
	1.65	49.93890974
	1.66	50.29264849
	1.68	50.95651636
	1.69	51.21693436
	1.7	51.41614722
	1.71	51.57282092
	1.72	51.69548131
	1.74	51.85492848
	1.75	51.89635527
	1.76	51.91482368
	1.78	51.95038682
	1.8	51.81872843
	1.82	51.66244461
	1.84	51.47443448
	1.85	51.38101128
	1.86	51.2998433
	1.88	51.24851984
	1.9	51.4512116
	1.92	50.16193966
	1.94	48.53114035
	1.95	47.96899533
	1.96	47.48112756
	1.98	46.58665123
	2	45.80259632
	2.05	44.03449756
	2.1	42.52168157
	2.15	41.3095507
	2.2	40.41195511
	2.25	39.77873856
	2.3	39.33615397
	2.35	39.09305454
	2.4	39.05613801
	2.5	39.65508524
	2.6	41.20250631
	2.7	44.24080296
	2.8	50.37670629
	2.9	-64.39167047
	3	-67.75133048
end

abinitio spin-orbit-x 10 5
name "<d1Pi|LSX|B3Sig->"     (<1.2|LSX|3.4> HERE - values to add, weird discontinuities, MOD added 1 and 1.05 points from <1.2|L
spin 0 1
sigma 0 1
lambda 1 0
<x|Lz|y>  -i 0
type grid
factor i
values
	1.0     -106.3866286
        1.05    -108.1123005
	1.1	-107.8028774
	1.11	-107.3354765
	1.12	-106.4118738
	1.13	-104.8965917
	1.14	-102.254694
	1.15	-98.18642707
	1.16	-93.47504246
	1.17	-87.63206371
	1.18	-80.96692604
	1.19	-73.96659935
	1.2	-68.25845366
	1.21	-55.01970999
	1.22	-49.8528427
	1.23	-45.46596033
	1.24	-41.76412048
	1.25	-38.64342644
	1.26	-36.00922813
	1.27	-33.83723573
	1.28	-31.94235652
	1.29	-30.33027709
	1.3	-28.9564118
	1.31	-27.77615025
	1.32	-26.76019452
	1.33	-25.88230493
	1.34	-25.11957421
	1.35	-24.45861035
	1.36	-23.88328586
	1.37	-23.38218745
	1.38	-22.94588731
	1.39	-22.56652615
	1.4	-22.23749814
	1.41	-21.9532048
	1.42	-21.70885198
	1.43	-21.50035444
	1.44	-21.32415986
	1.45	-21.17720996
	1.46	-21.05686894
	1.47	-20.96077552
	1.48	-20.88696766
	1.49	-20.83373042
	1.5	-20.79959704
	1.51	-20.78337655
	1.52	-20.78393636
	1.53	-20.80045144
	1.54	-20.83221611
	1.55	-20.8786553
	1.56	-20.9420092
	1.57	-21.01640553
	1.58	-21.13870761
	1.59	-21.23950949
	1.6	-21.35307807
	1.61	-21.47910852
	1.62	-21.6173321
	1.64	-21.92744026
	1.65	-22.10355074
	1.66	-22.29767058
	1.68	-22.7998411
	1.69	-23.07478381
	1.7	-23.33215538
	1.71	-23.58193516
	1.72	-23.82902944
	1.74	-24.32188346
	1.75	-24.56936648
	1.76	-24.81781901
	1.78	-25.3182901
	1.8	-25.81996906
	1.82	-26.32415575
	1.84	-26.81456798
	1.85	-27.04475231
	1.86	-27.25334438
	1.88	-27.51651492
	1.9	-27.17402698
	1.92	-27.07715919
	1.94	-28.03064645
	1.95	-28.4383415
	1.96	-28.80898344
	1.98	-29.48104758
	2	-30.08510575
	2.05	-31.30671577
	2.1	-31.89118442
	2.15	-31.35696484
	2.2	-29.22941049
	2.25	-25.56565613
	2.3	-21.12145129
	2.35	-16.78210158
	2.4	-12.98101993
	2.5	-6.831859451
	2.6	-1.84697822
	2.7	-3.498555876
	2.8	-12.54771737
	2.9	-37.29089608
	3	-60.86154119
end

abinitio spin-orbit-x 11 1
name "<e1Pi|LSX|X3Sig->"     (<2.2|LSX|1.4>, ADIABATISED §)
spin 0 1
sigma 0 1
lambda 1 0
<x|Lz|y>  -i 0
type grid
factor i
values
1.2	95.08485275
1.21	95.24555587
1.22	95.34285141
1.23	95.45359442
1.24	95.53889606
1.25	95.60019684
1.26	95.6386976
1.27	95.67638859
1.28	95.68017594
1.29	95.66560395
1.3	95.67287682
1.31	95.6269486
1.32	95.56780814
1.33	95.49598368
1.34	95.40499278
1.35	95.31238933
1.36	95.21042571
1.37	95.09984981
1.38	94.9813218
1.39	94.85544302
1.4	94.72286185
1.41	94.5836463
1.42	94.43884193
1.43	94.28863323
1.44	94.13345653
1.45	93.97374486
1.46	93.80992699
1.47	93.6424715
1.48	93.47185005
1.49	93.29855483
1.5	93.12310037
1.51	92.94456614
1.52	92.76650929
1.53	92.58790244
1.54	92.40926549
1.55	92.2310755
1.56	92.05794721
1.57	91.88164609
1.58	91.84659341
1.59	91.66780297
1.6	91.49047743
1.61	91.31364681
1.62	91.13681372
1.64	90.77867951
1.65	90.59432626
1.66	90.40386689
1.68	90.00510178
1.7	89.58671904
1.72	89.10649705
1.74	88.55422191
1.75	88.24794405
1.76	87.92011832
1.78	87.17600606
1.8	86.36454013
1.82	85.39561681
1.84	84.24804814
1.85	83.58307874
1.86	82.83559154
1.88	80.97055846
1.9	78.17783152
1.92	72.79727319
1.94	57.44468786
1.95	40.2578938
1.96	20.55052865
1.98	-1.579563542
2	-9.244970633
2.02	-12.17238537
2.04	-13.21764239
2.05	-13.36152837
2.06	-13.33794858
2.08	-12.93078885
2.1	-12.18961274
2.12	-11.22050191
2.14	-10.08745771
2.15	-9.473050448
2.16	-8.832124474
2.18	-7.483135805
2.2	-6.060535509
2.22	-4.577732749
2.24	-3.043797062
2.25	-2.25656596
2.26	-1.456400207
2.28	0.184763222
2.3	1.884546009
2.32	3.646983819
2.34	5.473130144
2.35	6.409095297
2.36	7.359261181
2.38	9.297725237
2.4	11.27828808
2.42	13.2856923
2.44	15.31445621
2.45	16.33453809
2.46	17.35344798
2.48	19.38608513
2.5	21.40197599
2.52	23.38732615
2.54	25.32551301
2.56	27.24617486
2.58	29.05285574
2.6	30.76957697
2.62	32.38099189
2.64	33.87126486
2.66	35.22368301
2.68	36.41968286
2.7	37.43761862
2.72	38.25044614
2.74	38.82277198
2.76	39.02998354
2.78	38.94763258
2.8	38.39928595
2.82	37.22480584
2.84	35.18074012
2.86	31.92498367
2.88	26.97189857
2.9	19.98609651
2.92	11.23741334
2.94	1.82784276
2.96	-6.529152722
2.98	-13.29111256
3	-18.66816704
end

abinitio spin-orbit-x 13 1
name "<(3)1Pi|LSX|X3Sig->"     (<3.2|LSX|1.4>, DIABATISED §)
spin 0 1
sigma 0 1
lambda 1 0
<x|Lz|y>  -i 0
type grid
factor i
values
1.20	8.218192471
1.21	10.08767777
1.22	11.20448629
1.23	12.09511673
1.24	12.89362134
1.25	13.66125872
1.26	14.40803666
1.27	15.13887657
1.28	15.85780928
1.29	16.56929107
1.30	17.25520326
1.31	17.95769491
1.32	18.65519965
1.33	19.343994
1.34	20.03014968
1.35	20.71022758
1.36	21.38622364
1.37	22.0583449
1.38	22.7267528
1.39	23.39149927
1.40	24.05245334
1.41	24.70822003
1.42	25.36197732
1.43	26.0116589
1.44	26.65718633
1.45	27.29825876
1.46	27.93457431
1.47	28.56551567
1.48	29.19055952
1.49	29.80910378
1.50	30.420469
1.51	31.02418157
1.52	31.61879759
1.53	32.20370879
1.54	32.77788981
1.55	33.34021631
1.56	33.88989514
1.57	34.42473755
1.58	34.99773658
1.59	35.49823054
1.60	35.97841724
1.61	36.4373864
1.62	36.87213146
1.64	37.65619537
1.65	37.99594438
1.66	38.28852468
1.68	38.6571232
1.70	38.9352621
1.72	39.13879345
1.74	39.22241014
1.75	39.21571628
1.76	39.17570088
1.78	38.99796466
1.80	38.68154248
1.82	38.18435639
1.84	37.46570601
1.85	36.99704627
1.86	36.43428279
1.88	34.93122642
1.90	32.69519795
1.92	29.45294917
1.94	25.90995292
1.95	24.48546113
2.04	17.29110743
2.05	16.53638925
2.06	15.82338155
2.08	14.46959916
2.10	13.15196873
2.12	11.82667087
2.14	10.47126221
2.15	9.778910931
2.16	9.076071378
2.18	7.638637931
2.20	6.159881216
2.22	4.641316076
2.24	3.084553158
2.25	2.289212246
2.26	1.48255791
2.28	-0.167957957
2.30	-1.873741751
2.32	-3.640035294
2.34	-5.468661381
2.35	-6.40551196
2.36	-7.356388185
2.38	-9.295879315
2.40	-11.27710308
2.42	-13.28493245
2.44	-15.31396953
2.45	-16.33414879
2.46	-17.3531367
2.48	-19.38588634
2.50	-21.40184925
2.52	-23.38724548
2.54	-25.32546175
2.56	-27.24614231
2.58	-29.05283513
2.60	-30.76956394
2.62	-32.38098367
2.64	-33.87125968
2.66	-35.22367975
2.68	-36.41968081
2.70	-37.43761734
2.72	-38.25044534
2.74	-38.82277148
2.76	-39.02998323
2.78	-38.94763238
2.80	-38.39928583
2.82	-37.22480576
2.84	-35.18074007
2.86	-31.92498364
2.88	-26.97189855
2.90	-19.9860965
2.92	-11.23741333
2.94	-1.827842755
2.96	6.529152726
2.98	13.29111256
3.00	18.66816704
end

abinitio spin-orbit-x 11 5
name "<e1Pi|LSX|B3Sig->"     (<2.2|LSX|3.4>, ADIABATISED §)
spin 0 1
sigma 0 1
lambda 1 0
<x|Lz|y>  -i 0
type grid
factor i
values
1.2	23.0933937
1.21	24.59842815
1.22	25.97420912
1.23	27.12849655
1.24	28.15905605
1.25	29.09802457
1.26	29.9701789
1.27	30.79697942
1.28	31.59102793
1.29	32.36101977
1.3	33.04344001
1.31	33.78376856
1.32	34.51588894
1.33	35.24223786
1.34	35.9610466
1.35	36.68223276
1.36	37.40262711
1.37	38.12307915
1.38	38.84416755
1.39	39.56625261
1.4	40.28952997
1.41	41.01403653
1.42	41.7395448
1.43	42.4659098
1.44	43.19278526
1.45	43.9197572
1.46	44.64632568
1.47	45.3719475
1.48	46.09599375
1.49	46.81777169
1.5	47.53652483
1.51	48.2507605
1.52	48.96098928
1.53	49.66555492
1.54	50.36345833
1.55	51.05363589
1.56	51.74317753
1.57	52.41452617
1.58	52.99856346
1.59	53.64812825
1.6	54.28320191
1.61	54.90236429
1.62	55.50330965
1.64	56.63776231
1.65	57.15948942
1.66	57.63207465
1.68	58.27386039
1.7	58.88396785
1.72	59.54479818
1.74	60.15517889
1.75	60.43335368
1.76	60.69357497
1.78	61.20730426
1.8	61.59829172
1.82	61.95014855
1.84	62.2729883
1.85	62.43473749
1.86	62.60613021
1.88	63.02531202
1.9	63.65135958
1.92	64.82495714
1.94	65.79706049
1.95	63.35034801
1.96	57.4428339
1.98	47.91763077
2	44.40918225
2.02	43.58799539
2.04	44.07894111
2.05	44.64692918
2.06	45.38594911
2.08	47.30554753
2.1	49.7405163
2.12	52.62890033
2.14	55.90974311
2.15	57.67351527
2.16	59.50344764
2.18	63.30248091
2.2	67.17293947
2.22	70.96802788
2.24	74.55673017
2.25	76.23148993
2.26	77.81526561
2.28	80.68405353
2.3	83.1352812
2.32	85.17309768
2.34	86.81809907
2.35	87.50416548
2.36	88.10551671
2.38	89.07313378
2.4	89.75745478
2.42	90.18934847
2.44	90.39886577
2.45	90.42615917
2.46	90.40670937
2.48	90.23437735
2.5	89.89846185
2.52	89.41436482
2.54	88.79830443
2.56	88.07750902
2.58	87.23878731
2.6	86.30822392
2.62	85.29795451
2.64	84.21908513
2.66	83.08139053
2.68	81.89264232
2.7	80.65820836
2.72	79.37970247
2.74	78.05396351
2.76	76.66265133
2.78	75.19597852
2.8	73.60131539
2.82	71.79288461
2.84	69.63286697
2.86	66.86739286
2.88	63.09866179
2.9	57.85816771
2.92	50.9787639
2.94	43.09605054
2.96	35.3798354
2.98	28.60310353
3	22.89829142
end

abinitio spin-orbit-x 13 5
name "<(3)1Pi|LSX|B3Sig->"     (<3.2|LSX|3.4>, DIABATISED §)
spin 0 1
sigma 0 1
lambda 1 0
<x|Lz|y>  -i 0
type grid
factor i
values
1.20	-17.81889064
1.21	-17.79311345
1.22	-17.36551504
1.23	-16.88370741
1.24	-16.45883032
1.25	-16.101442
1.26	-15.80970062
1.27	-15.61907682
1.28	-15.43856167
1.29	-15.30449123
1.30	-15.1737827
1.31	-15.11582359
1.32	-15.08759783
1.33	-15.08737369
1.34	-15.11241358
1.35	-15.15484777
1.36	-15.213979
1.37	-15.28726774
1.38	-15.37241834
1.39	-15.46725139
1.40	-15.56987537
1.41	-15.67821596
1.42	-15.79149693
1.43	-15.90758116
1.44	-16.02538314
1.45	-16.14379533
1.46	-16.26184453
1.47	-16.37878952
1.48	-16.49402264
1.49	-16.60708649
1.50	-16.71769048
1.51	-16.82609829
1.52	-16.93151917
1.53	-17.03453074
1.54	-17.13543013
1.55	-17.2346435
1.56	-17.33463163
1.57	-17.43201497
1.58	-17.51649363
1.59	-17.61583574
1.60	-17.71736684
1.61	-17.8232946
1.62	-17.93506008
1.64	-18.1878397
1.65	-18.34133737
1.66	-18.48299072
1.68	-18.93882457
1.70	-19.24756213
1.72	-19.65349217
1.74	-20.03677934
1.75	-20.22960984
1.76	-20.42590927
1.78	-20.86554004
1.80	-21.30123034
1.82	-21.83386101
1.84	-22.4955699
1.85	-22.89957532
1.86	-23.37104773
1.88	-24.59580448
1.90	-26.34949692
1.98	-34.69428206
2.00	-37.04863773
2.02	-39.34257336
2.04	-41.57428637
2.05	-42.71400678
2.06	-43.89191134
2.08	-46.41228531
2.10	-49.20911551
2.12	-52.31660985
2.14	-55.72993054
2.15	-57.53854246
2.16	-59.40307962
2.18	-63.24900946
2.20	-67.14646776
2.22	-70.95653499
2.24	-74.5531046
2.25	-76.23013565
2.26	-77.81543864
2.28	-80.68579563
2.30	-83.1374475
2.32	-85.17515533
2.34	-86.81984177
2.35	-87.50572865
2.36	-88.10690174
2.38	-89.07419113
2.40	-89.7582401
2.42	-90.18992012
2.44	-90.399276
2.45	-90.42650519
2.46	-90.40700046
2.48	-90.23458203
2.50	-89.89860474
2.52	-89.41446398
2.54	-88.7983729
2.56	-88.07755621
2.58	-87.23881965
2.60	-86.30824601
2.62	-85.29796956
2.64	-84.21909535
2.66	-83.08139746
2.68	-81.89264701
2.70	-80.65821153
2.72	-79.37970461
2.74	-78.05396495
2.76	-76.6626523
2.78	-75.19597917
2.80	-73.60131583
2.82	-71.7928849
2.84	-69.63286717
2.86	-66.86739299
2.88	-63.09866187
2.90	-57.85816777
2.92	-50.97876396
2.94	-43.09605057
2.96	-35.37983543
2.98	-28.60310355
3.00	-22.89829144
end

abinitio spin-orbit 3 1
name "<b1Sig+|LSZ|X3Sig->"     ( PROJ <2.1|LSZ|1.4> HERE - values to add, weird discontinuities, MOD points R=2.{5,6,7,8} to +)
spin 0 1
sigma 0 0 (*)
lambda 0 0
type grid
factor i
values
	1	198.2947845
	1.05	216.6622553
	1.1	231.8275606
	1.11	234.6804834
	1.12	237.4609145
	1.13	241.666696
	1.14	244.1424726
	1.15	246.5484904
	1.16	248.8829124
	1.17	251.1445402
	1.18	253.3329004
	1.19	255.4473635
	1.2	257.4895457
	1.21	259.4590195
	1.22	261.3561814
	1.23	263.1814604
	1.24	264.9353701
	1.25	266.6185357
	1.26	268.2316436
	1.27	270.2270257
	1.28	271.6982767
	1.29	273.0994183
	1.3	274.4296423
	1.31	275.6829002
	1.32	276.4950338
	1.33	277.6858965
	1.34	278.8061292
	1.35	279.8738072
	1.36	280.8812697
	1.37	281.8298085
	1.38	282.7207478
	1.39	283.5554234
	1.4	284.3351635
	1.41	285.0612853
	1.42	285.7350907
	1.43	286.3578261
	1.44	286.9307372
	1.45	287.4550277
	1.46	287.9318619
	1.47	288.3623387
	1.48	288.7475228
	1.49	289.0883926
	1.5	289.3858568
	1.51	289.6393038
	1.52	289.852431
	1.53	290.024179
	1.54	290.1527454
	1.55	290.2421172
	1.56	290.3441885
	1.57	290.3439197
	1.58	290.5000993
	1.59	290.374964
	1.6	290.111515
	1.61	288.3600572
	1.62	288.1999684
	1.64	287.8196894
	1.65	287.5952938
	1.66	287.3481783
	1.68	286.7859406
	1.69	286.4726062
	1.7	286.1388082
	1.71	285.7852957
	1.72	285.4129322
	1.74	284.6173222
	1.75	284.1927274
	1.76	283.7522608
	1.78	282.826488
	1.8	282.081136
	1.82	281.0307622
	1.84	279.9361708
	1.85	279.3736749
	1.86	278.8017121
	1.88	277.6313482
	1.9	276.4288592
	1.92	275.1977372
	1.94	273.9412005
	1.95	273.3042847
	1.96	272.6620338
	1.98	271.361497
	2	270.0426221
	2.05	265.8611238
	2.1	262.3687934
	2.15	258.8435793
	2.2	255.3042297
	2.25	251.8162998
	2.3	248.5072106
	2.35	245.3867278
	2.4	240.4615109
	2.5	235.0798312
	2.6	229.616199
	2.7	224.0336969
	2.8	218.9773675
	2.9	215.052665
	3	211.4567081
end

abinitio spin-orbit 2 8
name "<a1Delta|LSZ|Ap3Delta>"     (<1.1|LSZ|2.4> HERE - values to add, weird discontinuities - SHOULD THIS BE <1.4|LSZ|2.4>)
spin 0 1
sigma 0 0
lambda 2 2
<x|Lz|y>  -2i -2i
type grid
factor i
values
	1.1	85.25630501
	1.11	85.1671921
	1.12	85.08995389
	1.13	84.6311121
	1.14	84.63026794
	1.15	84.62813911
	1.16	84.63590559
	1.17	84.65392576
	1.18	84.68240687
	1.19	84.72146608
	1.2	84.77108681
	1.21	84.83115932
	1.22	84.90149908
	1.23	84.98193664
	1.24	85.07263851
	1.25	85.17248226
	1.26	85.28110072
	1.27	85.65782767
	1.28	85.77723512
	1.29	85.90352879
	1.3	86.03470034
	1.31	86.16412261
	1.32	85.87456206
	1.33	86.02834064
	1.34	86.18423095
	1.35	86.3511111
	1.36	86.52346891
	1.37	86.70084977
	1.38	86.88284116
	1.39	87.0690557
	1.4	87.25912093
	1.41	87.4526814
	1.42	87.64939949
	1.43	87.84893228
	1.44	88.05097041
	1.45	88.25520314
	1.46	88.461335
	1.47	88.66907878
	1.48	88.87815834
	1.49	89.08830091
	1.5	89.2992373
	1.51	89.51018566
	1.52	89.72191751
	1.53	89.93357664
	1.54	90.14480766
	1.55	90.3551638
	1.56	90.60701053
	1.57	90.81289605
	1.58	90.89283618
	1.59	91.09070586
	1.6	91.26001063
	1.61	91.01961847
	1.62	91.22370779
	1.64	91.63828573
	1.65	91.84682175
	1.66	92.05502959
	1.68	92.47267819
	1.69	92.681233
	1.7	92.88944861
	1.71	93.09732395
	1.72	93.30484265
	1.74	93.72241059
	1.75	93.9277052
	1.76	94.13217371
	1.78	94.53827539
	1.8	94.7793215
	1.82	95.18757365
	1.84	95.58875637
	1.85	95.78644025
	1.86	95.98198506
	1.88	96.36615581
	1.9	96.74009299
	1.92	97.10241763
	1.94	97.45156467
	1.95	97.62063071
	1.96	97.78570144
	1.98	98.10270352
	2	98.39983128
	2.05	98.67584879
	2.1	99.22964837
	2.15	99.62586493
	2.2	99.83772935
	2.25	99.84941652
	2.3	99.67047862
	2.35	99.254597
	2.4	99.5288606
	2.5	97.9443242
	2.6	96.04729659
	2.7	94.0763466
	2.8	91.90172978
	2.9	89.3815348
	3	88.09171037
end

abinitio spin-orbit 3 5
name "<b1Sig+|LSZ|B3Sig->"     (<2.1|LSZ|3.4> HERE - values to add, weird discontinuities at R=2, MOD 1 from sheet so-1sigp-3sig
spin 0 1
sigma 0 0 (*)
lambda 0 0
<x|Lz|y>  0  0
type grid
factor i
values
	1	0.056138122
	1.05	0.051894263
	1.1	34.46323057
	1.11	37.85113968
	1.12	40.67521526
	1.13	42.52653582
	1.14	44.18491609
	1.15	45.37048505
	1.16	46.17817131
	1.17	46.69763542
	1.18	47.00328995
	1.19	47.1435573
	1.2	47.183547
	1.21	47.14211898
	1.22	47.04217578
	1.23	46.90129983
	1.24	46.73074994
	1.25	46.53933596
	1.26	46.33374755
	1.27	46.13571025
	1.28	45.91835378
	1.29	45.69948832
	1.3	45.48278432
	1.31	45.2766968
	1.32	45.73214023
	1.33	45.48737664
	1.34	45.23973311
	1.35	44.99480697
	1.36	44.74991344
	1.37	44.50474305
	1.38	44.25886673
	1.39	44.01181667
	1.4	43.7630917
	1.41	43.51219762
	1.42	43.25864775
	1.43	43.00198229
	1.44	42.7418051
	1.45	42.47775315
	1.46	42.20952198
	1.47	41.9368599
	1.48	41.65957825
	1.49	41.37756702
	1.5	41.09080517
	1.51	40.79732721
	1.52	40.50147293
	1.53	40.20148364
	1.54	39.89778837
	1.55	39.59147304
	1.56	39.29139946
	1.57	38.98452577
	1.58	38.6471129
	1.59	38.3657435
	1.6	38.14956525
	1.61	38.85186562
	1.62	38.53805818
	1.64	37.88466667
	1.65	37.54972909
	1.66	37.20740806
	1.68	36.52072705
	1.69	36.17430778
	1.7	35.82664308
	1.71	35.47824647
	1.72	35.12988705
	1.74	34.43857853
	1.75	34.0937684
	1.76	33.75145877
	1.78	33.07708634
	1.8	32.40072349
	1.82	31.77208861
	1.84	31.17438237
	1.85	30.88936609
	1.86	30.61487038
	1.88	30.10156005
	1.9	29.64326753
	1.92	29.25003549
	1.94	28.93346579
	1.95	28.80822616
	1.96	28.70763592
	1.98	28.59017324
	2	28.60683942
	2.05	35.58771509
	2.1	37.58539572
	2.15	40.23864274
	2.2	42.7207259
	2.25	43.62405404
	2.3	41.92691599
	2.35	37.75847564
	2.4	34.47776651
	2.5	19.45478189
	2.6	2.941106632
	2.7	-11.78938717
	2.8	-22.90478009
	2.9	-30.16338165
	3	-34.1871378
end

abinitio spin-orbit 4 4
name "<A3Pi,1.2|LSZ|A3Pi,1.3>"     (Diagonal Coupling))
spin 1 1
sigma 1 1 (*)
lambda 1 1
<x|Lz|y>  -i -i
type grid
factor i
values
1.20	-131.9116427
1.21	-133.2702722
1.22	-134.5580631
1.23	-135.9966963
1.24	-137.1144145
1.25	-138.162872
1.26	-139.1386337
1.27	-140.2988002
1.28	-141.1332485
1.29	-141.901836
1.30	-142.6056899
1.31	-143.2466652
1.32	-143.8259448
1.33	-144.3466034
1.34	-144.8026586
1.35	-145.2069173
1.36	-145.557772
1.37	-145.8544364
1.38	-146.1003565
1.39	-146.297526
1.40	-146.4479722
1.41	-146.5537404
1.42	-146.6169199
1.43	-146.639574
1.44	-146.6237529
1.45	-146.5714988
1.46	-146.4848536
1.47	-146.3657311
1.48	-146.2152317
1.49	-146.0365615
1.50	-145.8325195
1.51	-145.6033135
1.52	-145.3523858
1.53	-145.0807936
1.54	-144.7903655
1.55	-144.4828318
1.56	-144.185608
1.57	-143.8473719
1.58	-143.6182123
1.59	-143.2515674
1.60	-142.8757897
1.61	-142.4921289
1.62	-142.1018053
1.64	-141.3057164
1.65	-140.9021086
1.66	-140.4961377
1.68	-139.6807389
1.70	-138.8669695
1.72	-138.0567604
1.74	-137.2516536
1.75	-136.8493799
1.76	-136.4463653
1.78	-135.6326285
1.80	-134.9303494
1.82	-134.0442753
1.84	-133.1071331
1.85	-132.6124251
1.86	-132.0977085
1.88	-130.999011
1.90	-129.7927182
1.92	-128.460619
1.94	-126.9846465
1.95	-126.187087
1.96	-125.3468241
1.98	-123.5292302
2.00	-121.5140698
2.02	-119.2836913
2.04	-117.0886722
2.05	-116.0230373
2.06	-114.109941
2.08	-111.1361346
2.10	-107.8875221
2.12	-104.3553964
2.14	-100.5356859
2.15	-98.51826976
2.16	-96.43013337
2.18	-92.04737804
2.20	-87.40382097
2.22	-82.52399346
2.24	-77.44025806
2.25	-74.83403425
2.26	-72.19211939
2.28	-66.82480145
2.30	-61.38755337
2.32	-55.93163308
2.34	-50.50818784
2.35	-47.82399957
2.36	-45.16579242
2.38	-39.94747929
2.40	-34.88772276
2.42	-30.01137971
2.44	-25.33432289
2.45	-23.07322156
2.46	-20.8565129
2.48	-16.59391068
2.50	-12.53226802
2.52	-8.656370537
2.54	-4.965869675
2.56	-1.499636818
2.58	1.850117987
2.60	5.041918664
2.62	8.078040959
2.64	10.95927034
2.66	13.68591697
2.68	16.25822155
2.70	18.6766005
2.72	20.93423056
2.74	23.05331129
2.76	25.00432706
2.78	26.85131099
2.80	28.55061091
2.82	30.02897103
2.84	31.37214034
2.86	32.68392526
2.88	33.88136622
2.90	34.97064281
2.92	35.87089683
2.94	36.76406283
2.96	37.56658381
2.98	38.28440125
3.00	38.92345953
end

abinitio spin-orbit 8 8
name "<Ap3Delta,1.1|LSZ|Ap3Delta,2.4>"     (Diagonal Coupling))
spin 1 1
sigma 1 1
lambda 2 2
<x|Lz|y>  -2i -2i
type grid
factor i
values
1.20	-247.1595993
1.21	-247.4173629
1.22	-247.6679154
1.23	-247.9112435
1.24	-248.1473328
1.25	-248.3775972
1.26	-248.5993282
1.27	-249.2938571
1.28	-249.4907619
1.29	-249.6805114
1.30	-249.8632381
1.31	-250.0390779
1.32	-250.2081669
1.33	-250.3706383
1.34	-250.5193256
1.35	-250.6696206
1.36	-250.8136506
1.37	-250.9515481
1.38	-251.0834334
1.39	-251.2094202
1.40	-251.329616
1.41	-251.4441273
1.42	-251.5530168
1.43	-251.6563478
1.44	-251.7542261
1.45	-251.846677
1.46	-251.9337299
1.47	-252.0153925
1.48	-252.0916483
1.49	-252.1624516
1.50	-252.2277253
1.51	-252.2864592
1.52	-252.3403189
1.53	-252.3880655
1.54	-252.4268916
1.55	-252.4610808
1.56	-252.5425134
1.57	-252.5576581
1.58	-252.6970793
1.59	-252.6760801
1.60	-252.6237459
1.61	-252.4832373
1.62	-252.1097287
1.64	-252.0033324
1.65	-251.9781832
1.66	-251.9522531
1.68	-251.889338
1.70	-251.8066475
1.72	-251.7016066
1.74	-251.5785722
1.75	-251.5047774
1.76	-251.424575
1.78	-251.2441953
1.80	-251.2211639
1.82	-250.9683186
1.84	-250.6842445
1.85	-250.5296261
1.86	-250.3660694
1.88	-250.0104928
1.90	-249.613871
1.92	-249.1721486
1.94	-248.680856
1.95	-248.4151118
1.96	-248.1351132
1.98	-247.5296302
2.00	-246.8587199
2.02	-246.1163265
2.04	-245.2960454
2.05	-244.8546167
2.06	-244.3911913
2.08	-243.3948704
2.10	-242.3000752
2.12	-241.0999112
2.14	-239.787391
2.15	-239.0870266
2.16	-238.3562669
2.18	-236.8009128
2.20	-235.1167593
2.22	-233.3004404
2.24	-231.3498328
2.25	-230.3237694
2.26	-229.2637578
2.28	-227.0420076
2.30	-224.6861763
2.32	-221.4090442
2.34	-218.754284
2.35	-217.3890895
2.36	-216.0014534
2.38	-213.1728193
2.40	-210.2627879
2.42	-207.302902
2.44	-204.3065921
2.45	-202.7988317
2.46	-201.2868166
2.48	-198.2564928
2.50	-195.2285344
2.52	-192.2156624
2.54	-189.2302221
2.56	-186.283652
2.58	-183.386689
2.60	-180.5489215
2.62	-177.7787587
2.64	-175.0833898
2.66	-172.4687687
2.68	-169.9396553
2.70	-167.4998825
2.72	-165.1498546
2.74	-162.9321263
2.76	-160.7708875
2.78	-158.7035452
2.80	-156.7293454
2.82	-154.8470502
2.84	-153.1622679
2.86	-151.4609933
2.88	-149.8452533
2.90	-148.3123809
2.92	-146.8595267
2.94	-145.4837161
2.96	-144.1818988
2.98	-143.3303314
3.00	-142.1749985
end

abinitio spin-orbit 7 1
name "<App3Sig+|LSZ|X3Sig->"     (Diagonal Coupling))
spin 1 1
sigma 1 1
lambda 0 0
<x|Lz|y>  0 0
type grid
factor i
values
1.20	-82.45485524
1.21	-82.41213414
1.22	-82.38132581
1.23	-82.36204745
1.24	-82.35389793
1.25	-82.35644335
1.26	-82.36928816
1.27	-82.64554657
1.28	-82.67216273
1.29	-82.70792222
1.30	-82.7523491
1.31	-82.80496777
1.32	-82.86530471
1.33	-82.93290342
1.34	-83.00279967
1.35	-83.08379486
1.36	-83.17064298
1.37	-83.26289852
1.38	-83.36012126
1.39	-83.46188034
1.40	-83.56775359
1.41	-83.67732857
1.42	-83.79019561
1.43	-83.90598992
1.44	-84.02431284
1.45	-84.14479666
1.46	-84.26708461
1.47	-84.39082846
1.48	-84.51568626
1.49	-84.64132269
1.50	-84.76740833
1.51	-84.89311763
1.52	-85.01884378
1.53	-85.14426196
1.54	-85.26868025
1.55	-85.39164606
1.56	-85.54880306
1.57	-85.66622069
1.58	-85.67341901
1.59	-85.78339248
1.60	-85.87746214
1.61	-85.91982827
1.62	-85.78856716
1.64	-85.95595887
1.65	-86.07068472
1.66	-86.19055121
1.68	-86.43828386
1.70	-86.69262952
1.72	-86.95210225
1.74	-87.22011838
1.75	-87.3537302
1.76	-87.48847554
1.78	-87.76135118
1.80	-87.89439669
1.82	-88.18695902
1.84	-88.48292837
1.85	-88.63214992
1.86	-88.7821467
1.88	-89.08439109
1.90	-89.38935911
1.92	-89.69664247
1.94	-90.00567628
1.95	-90.16063128
1.96	-90.31573933
1.98	-90.62591595
2.00	-90.93408812
2.02	-91.24076015
2.04	-91.54316281
2.05	-91.69208779
2.06	-91.83907527
2.08	-92.1257748
2.10	-92.39996451
2.12	-92.65777914
2.14	-92.89461882
2.15	-93.00363983
2.16	-93.10552074
2.18	-93.28515855
2.20	-93.42933773
2.22	-93.53025611
2.24	-93.58406729
2.25	-93.59193337
2.26	-93.58654229
2.28	-93.53503492
2.30	-93.42728406
2.32	-92.86214708
2.34	-92.59220628
2.35	-92.43531844
2.36	-92.26337923
2.38	-91.93859881
2.40	-91.49661683
2.42	-90.98505436
2.44	-90.4037688
2.45	-90.08689188
2.46	-89.75261909
2.48	-89.03257336
2.50	-88.24566697
2.52	-87.39500962
2.54	-86.48466511
2.56	-85.52008633
2.58	-84.5061402
2.60	-83.45210847
2.62	-82.36433727
2.64	-81.25071924
2.66	-80.11933137
2.68	-78.97781196
2.70	-77.83444694
2.72	-76.69613425
2.74	-75.50903734
2.76	-74.4002117
2.78	-73.31401702
2.80	-72.25478724
2.82	-71.22609721
2.84	-70.04291021
2.86	-69.07992095
2.88	-68.15442133
2.90	-67.26703953
2.92	-66.41829786
2.94	-65.60831126
2.96	-64.83684599
2.98	-63.48122411
3.00	-62.77679206
end

abinitio spin-orbit 9 4
name "<C3Pi,2.2|LSZ|A3Pi,1.3>"   (Diagonal Coupling, ADIABATISED)
spin 1 1
sigma 1 1 (*)
lambda 1 1
<x|Lz|y>  -i -i
type grid
factor i
values
1.20	2.705980717
1.21	2.992097157
1.22	3.279574296
1.23	2.393290879
1.24	2.615167945
1.25	2.852464605
1.26	3.105953658
1.27	3.372265646
1.28	3.655821201
1.29	3.953025441
1.30	4.262978937
1.31	4.58497652
1.32	4.917912188
1.33	5.260700193
1.34	5.611953453
1.35	5.970642519
1.36	6.335378747
1.37	6.704551327
1.38	7.076754314
1.39	7.450747227
1.40	7.824149898
1.41	8.19551828
1.42	8.56294416
1.43	8.92439363
1.44	9.277704928
1.45	9.620592145
1.46	9.950655819
1.47	10.26550852
1.48	10.56209494
1.49	10.83862087
1.50	11.09220747
1.51	11.32042019
1.52	11.52125462
1.53	11.69276513
1.54	11.83349951
1.55	11.94253076
1.56	12.01566356
1.57	12.06094873
1.58	12.08017195
1.59	12.06579587
1.60	12.02575283
1.61	11.96362347
1.62	11.88370224
1.64	11.69044825
1.65	11.58799209
1.66	11.48910653
1.68	11.3234009
1.70	11.23119403
1.72	11.2396918
1.74	11.36346033
1.75	11.46875048
1.76	11.60237469
1.78	11.94915948
1.80	12.37555871
1.82	12.89519037
1.84	13.48074444
1.85	13.79340867
1.86	14.11739213
1.88	14.7936374
1.90	15.49771122
1.92	16.21570564
1.94	16.92664958
1.95	17.26843769
1.96	17.59097568
1.98	18.11940526
2.00	18.27252556
2.02	17.28130022
2.04	12.81810574
2.05	8.826877759
2.06	4.735814913
2.08	-0.513195893
2.10	-3.106756596
2.12	-4.529784385
2.14	-5.400578861
2.15	-5.715199255
2.16	-5.974504718
2.18	-6.373293631
2.20	-6.663786361
2.22	-6.887413728
2.24	-7.072429395
2.25	-7.157098245
2.26	-7.239402086
2.28	-7.403717724
2.30	-7.576559712
2.32	-7.765585425
2.34	-7.975165236
2.35	-8.088215265
2.36	-8.206785639
2.38	-8.460036948
2.40	-8.733747013
2.42	-9.026455041
2.44	-9.336046406
2.45	-9.496347442
2.46	-9.662798497
2.48	-9.998135078
2.50	-10.34356316
2.52	-10.69946415
2.54	-11.06389001
2.56	-11.53218428
2.58	-11.92260089
2.60	-12.32213723
2.62	-12.72912914
2.64	-13.14094722
2.66	-13.55456776
2.68	-13.96644976
2.70	-14.37278801
2.72	-14.78168867
2.74	-15.16761484
2.76	-15.56509538
2.78	-15.90602816
2.80	-16.24153564
2.82	-16.64633997
2.84	-17.03498999
2.86	-17.30828272
2.88	-17.55776416
2.90	-17.78272934
2.92	-17.97201056
2.94	-18.14447227
2.96	-18.29486098
2.98	-18.42404095
3.00	-18.53300657
end

abinitio spin-orbit 7 5
name "<App3Sig+|LSZ|B3Sig->"   (Diagonal Coupling))
spin 1 1
sigma 1 1
lambda 0 0
<x|Lz|y>  0 0
type grid
factor i
values
1.20	27.61652903
1.21	29.00685225
1.22	30.35146385
1.23	31.64864285
1.24	32.89805981
1.25	34.09866949
1.26	35.25317223
1.27	36.44914784
1.28	37.5108806
1.29	38.52654472
1.30	39.49712908
1.31	40.42367349
1.32	41.30723005
1.33	42.14863453
1.34	42.9470986
1.35	43.7080351
1.36	44.43019223
1.37	45.11453408
1.38	45.76196584
1.39	46.37333864
1.40	46.94943902
1.41	47.49098147
1.42	47.99861426
1.43	48.47288044
1.44	48.91423611
1.45	49.32303836
1.46	49.69953391
1.47	50.04384321
1.48	50.35595377
1.49	50.63570285
1.50	50.88275577
1.51	51.09597914
1.52	51.27587434
1.53	51.4206517
1.54	51.52854843
1.55	51.59757733
1.56	51.62779032
1.57	51.60494041
1.58	51.52992896
1.59	51.37293726
1.60	51.08995223
1.61	50.47863432
1.62	48.98800988
1.64	48.28917094
1.65	48.0443155
1.66	47.79586644
1.68	47.2565461
1.70	46.64534057
1.72	45.95898386
1.74	45.19546478
1.75	44.78755234
1.76	44.36166793
1.78	43.45656364
1.80	42.46058465
1.82	41.41852082
1.84	40.3018684
1.85	39.71613349
1.86	39.11178009
1.88	37.84568654
1.90	36.50011298
1.92	35.07077626
1.94	33.55258766
1.95	32.75837431
1.96	31.93970484
1.98	30.22566517
2.00	28.39893691
2.02	26.46162084
2.04	24.40381293
2.05	23.32847083
2.06	22.22193626
2.08	19.91660681
2.10	17.49548999
2.12	14.97698295
2.14	12.39492573
2.15	11.09571476
2.16	9.802120351
2.18	7.27300659
2.20	4.902474048
2.22	2.791132052
2.24	1.040187865
2.25	0.325712244
2.26	-0.271490806
2.28	-1.097832926
2.30	-1.430065708
2.32	2.351133645
2.34	1.864774469
2.35	1.483304576
2.36	1.017600281
2.38	-0.137940212
2.40	-1.571460132
2.42	-3.237299355
2.44	-5.096543331
2.45	-6.087163719
2.46	-7.112723373
2.48	-9.252147005
2.50	-11.48362112
2.52	-13.77856623
2.54	-16.11060255
2.56	-18.45704561
2.58	-20.79562295
2.60	-23.11415667
2.62	-25.38871697
2.64	-27.61018125
2.66	-29.7683154
2.68	-31.85360975
2.70	-33.86525184
2.72	-35.79789491
2.74	-37.64632544
2.76	-39.41868205
2.78	-41.11348208
2.80	-42.733912
2.82	-44.28407697
2.84	-45.74569539
2.86	-47.17559636
2.88	-48.54515551
2.90	-49.86703644
2.92	-51.1476644
2.94	-52.39362043
2.96	-53.6114929
2.98	-54.71479025
3.00	-55.89354087
end

abinitio spin-orbit 9 9
name "<C3Pi|LSZ|C3Pi>"   (Diagonal Coupling ADIABATISED)
spin 1 1
sigma 1 1 (*)
lambda 1 1
<x|Lz|y>  -i -i
type grid
factor i
values
1.20	136.7887131
1.21	138.4984127
1.22	140.1209021
1.23	141.9835826
1.24	143.3838527
1.25	144.7179356
1.26	145.9865674
1.27	147.5549272
1.28	148.6876946
1.29	149.7608717
1.30	150.7765892
1.31	151.7370205
1.32	152.6444114
1.33	153.5010715
1.34	154.3045468
1.35	155.0671361
1.36	155.7861084
1.37	156.4637628
1.38	157.1019777
1.39	157.7032563
1.40	158.2699554
1.41	158.8036042
1.42	159.3059831
1.43	159.7787207
1.44	160.2233024
1.45	160.6410748
1.46	161.0332493
1.47	161.4011778
1.48	161.7454802
1.49	162.0667152
1.50	162.3656909
1.51	162.6420789
1.52	162.8978829
1.53	163.1322684
1.54	163.3451132
1.55	163.536072
1.56	163.7294702
1.57	163.8731985
1.58	164.0825581
1.59	164.1720265
1.60	164.2345173
1.61	164.2682219
1.62	164.2711343
1.64	164.1758429
1.65	164.0730864
1.66	163.9305667
1.68	163.5179554
1.70	162.9242383
1.72	162.1419149
1.74	161.1734356
1.75	160.6210894
1.76	160.026572
1.78	158.7222884
1.80	157.385173
1.82	155.840465
1.84	154.2335753
1.85	153.420235
1.86	152.6080895
1.88	151.0163898
1.90	149.5286613
1.92	148.2452991
1.94	147.321645
1.95	147.0695898
1.96	147.0176648
1.98	147.8014184
2.00	150.5373708
2.02	156.3100918
2.05	160.2704462
2.06	154.1767913
2.08	142.1422514
2.10	123.3258147
2.12	113.3398249
2.14	107.8283476
2.15	104.3600997
2.16	103.0412374
2.18	101.8992563
2.20	99.97317299
2.22	98.34818635
2.24	96.90206994
2.25	95.5687866
2.26	94.93244597
2.28	94.31226638
2.30	93.11278574
2.32	91.95957022
2.34	90.84642519
2.35	89.76939398
2.36	89.24356163
2.38	88.72592657
2.40	87.71517562
2.42	86.73784265
2.44	85.7945656
2.45	84.88447767
2.46	84.44126096
2.48	84.00576322
2.50	83.15644843
2.52	82.3362323
2.54	81.54682195
2.56	80.79040622
2.58	79.99598423
2.60	79.31609527
2.62	78.68049738
2.64	78.09150914
2.66	77.55051576
2.68	77.05741193
2.70	76.6114014
2.72	76.21193105
2.74	75.85233051
2.76	75.53957715
2.78	75.25807639
2.80	75.03147866
2.82	74.83772521
2.84	74.63515911
2.86	74.4679964
2.88	74.3799996
2.90	74.32500991
2.92	74.30268162
2.94	74.16106811
2.96	74.19774192
2.98	74.2607219
3.00	74.34804566
end

dipole-x  11 3
name "<e1Pi|DMY|b1Sig+>" (<2.3|DMY|2.1> ADIABATISED)
spin   0 0
lambda  1 0
<x|Lz|y> -i 0
type   grid
factor   1   (phase flipped)
units angstroms debye
values
1	0.425915769
1.05	0.392437551
1.1	0.35721391
1.11	0.350177324
1.12	0.342898078
1.13	0.335389037
1.14	0.327695705
1.15	0.31986603
1.16	0.311942281
1.17	0.304150443
1.18	0.296113899
1.19	0.288077621
1.2	0.280072256
1.21	0.272120126
1.22	0.264241899
1.23	0.256455775
1.24	0.24877935
1.25	0.241229596
1.26	0.23382132
1.27	0.22656771
1.28	0.21948065
1.29	0.212570605
1.3	0.205846491
1.31	0.1993198
1.32	0.192952471
1.33	0.186903013
1.34	0.180988949
1.35	0.175283333
1.36	0.169787335
1.37	0.16450123
1.38	0.159424458
1.39	0.154555819
1.4	0.149893501
1.41	0.145435194
1.42	0.141178707
1.43	0.137121327
1.44	0.13326012
1.45	0.129592052
1.46	0.126114416
1.47	0.122818481
1.48	0.119713468
1.49	0.116790358
1.5	0.114046416
1.51	0.111507778
1.52	0.109113682
1.53	0.106890708
1.54	0.104836189
1.55	0.102947202
1.56	0.101220626
1.57	0.099652981
1.58	0.098240574
1.59	0.096979329
1.6	0.095864989
1.61	0.094892977
1.62	0.094058346
1.64	0.092784237
1.65	0.092336282
1.66	0.092009714
1.68	0.091711239
1.69	0.091728192
1.7	0.091871793
1.71	0.092134188
1.72	0.092517191
1.74	0.093656422
1.75	0.094420184
1.76	0.095319327
1.78	0.097545851
1.8	0.100397934
1.82	0.10400303
1.84	0.108664634
1.85	0.111563648
1.86	0.115108896
1.88	0.125519711
1.9	0.147144407
1.92	0.190382997
1.94	0.188841456
1.95	0.181919716
1.96	0.175912077
1.98	0.166123197
2	0.158075644
2.05	0.141526715
2.1	0.128930359
2.15	0.116300147
2.2	0.105028452
2.25	0.094930795
2.3	0.085895881
2.35	0.077861357
2.4	0.070740324
2.5	0.059076268
2.6	0.050666321
2.7	0.045349694
2.8	0.042689789
2.9	0.040442408
3	0.036377085
end


( dipole-x  11 2 )
( name "<e1Pi|DMY|a1Delta>" (<2.3|DMY|1.1>, %) )
( spin   0 0  )
( lambda  1 2 )
( <x|Lz|y> -i -2i)
( type   grid )
( factor   -1   (0, 1 or i) )
( units angstroms debye )
( values )
( 1.0 0.832123353 )
( 1.0040080160320641 0.8241293335448701 )
( 1.0080160320641283 0.8161451577944645 )
( 1.0120240480961924 0.8081806694535076 )
( 1.0160320641282565 0.8002457122267235 )
( 1.0200400801603207 0.7923501298188366 )
( 1.0240480961923848 0.7845037659345709 )
( 1.028056112224449 0.776716464278651 )
( 1.032064128256513 0.7689980685558012 )
( 1.0360721442885772 0.7613584224707457 )
( 1.0400801603206413 0.7538073697282087 )
( 1.0440881763527055 0.7463547540329146 )
( 1.0480961923847696 0.7390104190895875 )
( 1.0521042084168337 0.731783845305689 )
( 1.0561122244488979 0.7246770621015023 )
( 1.060120240480962 0.7176851184195137 )
( 1.0641282565130261 0.7108027941323547 )
( 1.0681362725450902 0.7040248691126567 )
( 1.0721442885771544 0.6973461232330508 )
( 1.0761523046092185 0.6907613363661684 )
( 1.0801603206412826 0.6842652883846407 )
( 1.0841683366733468 0.6778527591610993 )
( 1.088176352705411 0.6715185285681755 )
( 1.092184368737475 0.6652573764785004 )
( 1.0961923847695392 0.6590640827647053 )
( 1.100200400801603 0.6529334265609316 )
( 1.1042084168336674 0.6468533507943245 )
( 1.1082164328657313 0.6407882530979199 )
( 1.1122244488977955 0.6346991048597467 )
( 1.1162324649298596 0.6285763714082027 )
( 1.1202404809619237 0.6224360662182669 )
( 1.1242484969939879 0.6162927271309818 )
( 1.128256513026052 0.6101531337794057 )
( 1.1322645290581161 0.6040224147338638 )
( 1.1362725450901803 0.5979051530729683 )
( 1.1402805611222444 0.591805471988127 )
( 1.1442885771543085 0.5857290138947697 )
( 1.1482965931863727 0.579686398939896 )
( 1.1523046092184368 0.573688008375052 )
( 1.156312625250501 0.5677235838157569 )
( 1.160320641282565 0.5617659069696145 )
( 1.1643286573146292 0.555803560656984 )
( 1.1683366733466933 0.5498765067305093 )
( 1.1723446893787575 0.5440321122326037 )
( 1.1763527054108216 0.538275003402003 )
( 1.1803607214428857 0.5325755864111092 )
( 1.1843687374749499 0.5269118263936571 )
( 1.188376753507014 0.5212877556310074 )
( 1.1923847695390781 0.5157119934316463 )
( 1.1963927855711423 0.5101873363699901 )
( 1.2004008016032064 0.5047120397776701 )
( 1.2044088176352705 0.49928482886789954 )
( 1.2084168336673347 0.49390618251996327 )
( 1.2124248496993988 0.4885768786780929 )
( 1.216432865731463 0.483297326160056 )
( 1.220440881763527 0.47806765334126405 )
( 1.2244488977955912 0.4728879779233345 )
( 1.2284569138276553 0.4677584070130627 )
( 1.2324649298597194 0.46267903852571846 )
( 1.2364729458917836 0.4576498674988662 )
( 1.2404809619238477 0.45267081287013694 )
( 1.2444889779559118 0.4477418133318744 )
( 1.248496993987976 0.44286286796538926 )
( 1.25250501002004 0.4380339828875833 )
( 1.2565130260521042 0.4332551171612057 )
( 1.2605210420841684 0.42852619593228325 )
( 1.2645290581162325 0.4238471399635249 )
( 1.2685370741482966 0.41921786012015905 )
( 1.2725450901803608 0.41463825913520236 )
( 1.276553106212425 0.41010815526704897 )
( 1.280561122244489 0.4056273076297801 )
( 1.2845691382765532 0.4011955518042166 )
( 1.288577154308617 0.3968129289241146 )
( 1.2925851703406814 0.39247945223522707 )
( 1.2965931863727453 0.388194360856654 )
( 1.3006012024048097 0.38395636654711746 )
( 1.3046092184368736 0.37976494959954493 )
( 1.308617234468938 0.37562159239376225 )
( 1.3126252505010019 0.3715276685766115 )
( 1.3166332665330662 0.3674793835920609 )
( 1.3206412825651301 0.36346951607230155 )
( 1.3246492985971945 0.35949563955799974 )
( 1.3286573146292584 0.3555674623437843 )
( 1.3326653306613228 0.3516955948912166 )
( 1.3366733466933867 0.347879399292339 )
( 1.3406813627254508 0.3441109562282652 )
( 1.344689378757515 0.3403847902514523 )
( 1.348697394789579 0.3367016587101483 )
( 1.3527054108216432 0.3330631112386437 )
( 1.3567134268537073 0.32946916930507913 )
( 1.3607214428857715 0.3259188908641602 )
( 1.3647294589178356 0.322411505646438 )
( 1.3687374749498997 0.3189466845281585 )
( 1.3727454909819639 0.3155241511179135 )
( 1.376753507014028 0.3121435104964554 )
( 1.3807615230460921 0.30880429498091855 )
( 1.3847695390781563 0.30550604604162707 )
( 1.3887775551102204 0.3022483285827308 )
( 1.3927855711422845 0.29903071135491954 )
( 1.3967935871743486 0.29585276912557457 )
( 1.4008016032064128 0.2927140801801057 )
( 1.404809619238477 0.2896142059637767 )
( 1.408817635270541 0.28655267024127085 )
( 1.4128256513026052 0.28352899452477986 )
( 1.4168336673346693 0.28054272919879764 )
( 1.4208416833667334 0.27759344140187925 )
( 1.4248496993987976 0.27468068899745784 )
( 1.4288577154308617 0.271804009273418 )
( 1.4328657314629258 0.2689629447891486 )
( 1.43687374749499 0.26615711618176935 )
( 1.440881763527054 0.263386187473305 )
( 1.4448897795591182 0.2606496823918105 )
( 1.4488977955911824 0.25794682758249177 )
( 1.4529058116232465 0.2552769276317436 )
( 1.4569138276553106 0.25264038200698163 )
( 1.4609218436873748 0.2500381862526941 )
( 1.464929859719439 0.2474702187086018 )
( 1.468937875751503 0.24493405197180948 )
( 1.4729458917835672 0.24242723040956698 )
( 1.4769539078156313 0.23994963073928252 )
( 1.4809619238476954 0.2375023763263706 )
( 1.4849699398797596 0.2350859831438027 )
( 1.4889779559118237 0.23269973076448353 )
( 1.4929859719438876 0.2303428215618425 )
( 1.496993987975952 0.2280150743727247 )
( 1.5010020040080159 0.22571662703561943 )
( 1.5050100200400802 0.22344728185516483 )
( 1.5090180360721441 0.22120618405462744 )
( 1.5130260521042085 0.21899247668503435 )
( 1.5170340681362724 0.2168059304374307 )
( 1.5210420841683367 0.21464663345860457 )
( 1.5250501002004007 0.21251453360920355 )
( 1.529058116232465 0.21040930892607282 )
( 1.533066132264529 0.20833061931718494 )
( 1.5370741482965933 0.2062782228309546 )
( 1.5410821643286572 0.2042519260043355 )
( 1.5450901803607215 0.20225153591752207 )
( 1.5490981963927855 0.20027686001793027 )
( 1.5531062124248498 0.19832770955612877 )
( 1.5571142284569137 0.19640392594529207 )
( 1.561122244488978 0.1945053652082589 )
( 1.565130260521042 0.19263189395245445 )
( 1.5691382765531061 0.19078339756022256 )
( 1.5731462925851702 0.18895976563684083 )
( 1.5771543086172344 0.1871609054267148 )
( 1.5811623246492985 0.1853867325942395 )
( 1.5851703406813626 0.18363717760926707 )
( 1.5891783567134268 0.1819121966440089 )
( 1.593186372745491 0.18021174963046396 )
( 1.597194388777555 0.17853580537765765 )
( 1.6012024048096192 0.17688433680764343 )
( 1.6052104208416833 0.17525732291460455 )
( 1.6092184368737474 0.17365475295105387 )
( 1.6132264529058116 0.17207661936266633 )
( 1.6172344689378757 0.17052293059223414 )
( 1.6212424849699398 0.16899370206599218 )
( 1.625250501002004 0.16748894305206946 )
( 1.629258517034068 0.1660086526060083 )
( 1.6332665330661322 0.16455282882828628 )
( 1.6372745490981964 0.16312146981938078 )
( 1.6412825651302605 0.16171457338197429 )
( 1.6452905811623246 0.1603321176078531 )
( 1.6492985971943888 0.15897404892713374 )
( 1.653306613226453 0.15764032191992258 )
( 1.657314629258517 0.156330966292496 )
( 1.6613226452905812 0.15504604111022283 )
( 1.6653306613226453 0.15378548127462738 )
( 1.6693386773547094 0.15254902734705816 )
( 1.6733466933867733 0.1513364029683716 )
( 1.6773547094188377 0.15014733177942405 )
( 1.6813627254509016 0.14898153898178296 )
( 1.685370741482966 0.14783883907743892 )
( 1.6893787575150299 0.146719182543368 )
( 1.6933867735470942 0.1456224927918448 )
( 1.6973947895791581 0.14454844660253371 )
( 1.7014028056112225 0.14349662335726415 )
( 1.7054108216432864 0.1424665980312125 )
( 1.7094188376753507 0.14145793941811885 )
( 1.7134268537074147 0.14047019435137334 )
( 1.717434869739479 0.13950277634266792 )
( 1.721442885771543 0.13855504631150914 )
( 1.7254509018036073 0.13762629168903076 )
( 1.7294589178356712 0.13671569395497216 )
( 1.7334669338677355 0.13582242632866678 )
( 1.7374749498997994 0.13494566202944863 )
( 1.7414829659318638 0.1340845690154037 )
( 1.7454909819639277 0.1332380692072127 )
( 1.749498997995992 0.1324047385856258 )
( 1.753507014028056 0.13158325121050182 )
( 1.7575150300601203 0.13077300555670895 )
( 1.7615230460921842 0.12997363457553057 )
( 1.7655310621242486 0.129183554351512 )
( 1.7695390781563125 0.12839951414662046 )
( 1.7735470941883766 0.12761814277877323 )
( 1.7775551102204408 0.12683606906588776 )
( 1.781563126252505 0.1260499734852196 )
( 1.785571142284569 0.12525866871076893 )
( 1.7895791583166332 0.12446381112902492 )
( 1.7935871743486973 0.12366725479818746 )
( 1.7975951903807614 0.12287085377645642 )
( 1.8016032064128256 0.12207644228474553 )
( 1.8056112224448897 0.12128508336946851 )
( 1.8096192384769538 0.1204968382940874 )
( 1.813627254509018 0.11971170137122342 )
( 1.817635270541082 0.11892966691349771 )
( 1.8216432865731462 0.11815072923353152 )
( 1.8256513026052104 0.11737488264394604 )
( 1.8296593186372745 0.11660212145736241 )
( 1.8336673346693386 0.11583243998640189 )
( 1.8376753507014028 0.11506583254368563 )
( 1.8416833667334669 0.11430229344183486 )
( 1.845691382765531 0.11354181699347074 )
( 1.8496993987975952 0.1127843975112145 )
( 1.8537074148296593 0.1120300293076873 )
( 1.8577154308617234 0.11127870669551033 )
( 1.8617234468937875 0.11053042398730484 )
( 1.8657314629258517 0.10978517549569199 )
( 1.8697394789579158 0.10904295553329295 )
( 1.87374749498998 0.10830375841272896 )
( 1.8777555110220439 0.10756757844662121 )
( 1.8817635270541082 0.10683440994759082 )
( 1.8857715430861721 0.10610424722825912 )
( 1.8897795591182365 0.10537708460124715 )
( 1.8937875751503004 0.10465291637917624 )
( 1.8977955911823647 0.10393173687466747 )
( 1.9018036072144286 0.10321354040034218 )
( 1.905811623246493 0.10249832126882137 )
( 1.909819639278557 0.10178607379272643 )
( 1.9138276553106213 0.10107679228467839 )
( 1.9178356713426852 0.1003704710572986 )
( 1.9218436873747495 0.09966710442320809 )
( 1.9258517034068134 0.09896668669502824 )
( 1.9298597194388778 0.09826921218538005 )
( 1.9338677354709417 0.09757467520688487 )
( 1.937875751503006 0.09688307007216378 )
( 1.94188376753507 0.09619439109383811 )
( 1.9458917835671343 0.09550863258452888 )
( 1.9498997995991982 0.09482578885685745 )
( 1.9539078156312626 0.09414585422344487 )
( 1.9579158316633265 0.09346882299691249 )
( 1.9619238476953909 0.09279468948988136 )
( 1.9659318637274548 0.09212344801497278 )
( 1.9699398797595191 0.09145509288480784 )
( 1.973947895791583 0.09078961841200789 )
( 1.9779559118236472 0.09012701890919396 )
( 1.9819639278557113 0.08946728868898736 )
( 1.9859719438877754 0.08881042206400919 )
( 1.9899799599198396 0.08815641334688074 )
( 1.9939879759519037 0.08750525685022312 )
( 1.9979959919839678 0.08685694688665759 )
( 2.0020040080160317 0.08621147776880533 )
( 2.006012024048096 0.08556884380928746 )
( 2.0100200400801604 0.08492903932072525 )
( 2.0140280561122244 0.08429205861573996 )
( 2.0180360721442883 0.08365789600695271 )
( 2.0220440881763526 0.0830265458069846 )
( 2.026052104208417 0.08239800232845693 )
( 2.030060120240481 0.08177225988399094 )
( 2.034068136272545 0.08114931278620777 )
( 2.038076152304609 0.08052915534772853 )
( 2.0420841683366735 0.07991178188117452 )
( 2.0460921843687374 0.07929718669916697 )
( 2.0501002004008013 0.07868536411432701 )
( 2.0541082164328657 0.07807630843927577 )
( 2.05811623246493 0.07747001398663451 )
( 2.062124248496994 0.07686647506902453 )
( 2.066132264529058 0.07626568599906688 )
( 2.070140280561122 0.07566764108938275 )
( 2.0741482965931866 0.07507233465259339 )
( 2.0781563126252505 0.07447976100132003 )
( 2.0821643286573144 0.07388991444818384 )
( 2.0861723446893787 0.07330278930580593 )
( 2.090180360721443 0.07271837988680757 )
( 2.094188376753507 0.07213668050381 )
( 2.098196392785571 0.07155768546943436 )
( 2.1022044088176353 0.07098138909630179 )
( 2.1062124248496996 0.07040778569703354 )
( 2.1102204408817635 0.06983686958425087 )
( 2.1142284569138274 0.0692686350705749 )
( 2.118236472945892 0.06870307646862678 )
( 2.122244488977956 0.06814018809102775 )
( 2.12625250501002 0.06757996425039907 )
( 2.130260521042084 0.06702239925936189 )
( 2.1342685370741483 0.06646748743053733 )
( 2.1382765531062122 0.06591522307654671 )
( 2.142284569138276 0.06536560051001117 )
( 2.1462925851703405 0.06481861404355183 )
( 2.150300601202405 0.06427425798978995 )
( 2.1543086172344688 0.06373252666134678 )
( 2.1583166332665327 0.06319341437084344 )
( 2.162324649298597 0.06265691543090113 )
( 2.1663326653306614 0.06212302415414103 )
( 2.1703406813627253 0.061591734853184456 )
( 2.174348697394789 0.061063041840652484 )
( 2.1783567134268536 0.06053693942916629 )
( 2.182364729458918 0.06001342193134711 )
( 2.186372745490982 0.0594924836598162 )
( 2.1903807615230457 0.05897411892719471 )
( 2.19438877755511 0.05845832204610375 )
( 2.1983967935871744 0.057945087329164605 )
( 2.2024048096192383 0.0574344090889985 )
( 2.2064128256513023 0.056926281638226585 )
( 2.2104208416833666 0.056420699289469994 )
( 2.214428857715431 0.05591765635534998 )
( 2.218436873747495 0.055417147148487785 )
( 2.222444889779559 0.054919165981504564 )
( 2.226452905811623 0.05442370716702145 )
( 2.2304609218436875 0.053930765017659685 )
( 2.2344689378757514 0.053440333846040536 )
( 2.2384769539078153 0.05295240796478512 )
( 2.2424849699398797 0.05246698168651459 )
( 2.246492985971944 0.0519840493238502 )
( 2.250501002004008 0.0515036051894132 )
( 2.254509018036072 0.0510256435958247 )
( 2.258517034068136 0.05055015885570588 )
( 2.2625250501002006 0.050077145281677976 )
( 2.2665330661322645 0.04960659718636222 )
( 2.2705410821643284 0.04913850888237978 )
( 2.2745490981963927 0.04867287468235177 )
( 2.278557114228457 0.048209688898899455 )
( 2.282565130260521 0.04774894584464409 )
( 2.286573146292585 0.047290639832206785 )
( 2.2905811623246493 0.04683476517420873 )
( 2.2945891783567136 0.04638131618327113 )
( 2.2985971943887775 0.04593028717201525 )
( 2.3026052104208414 0.045481672453062214 )
( 2.306613226452906 0.0450354663390332 )
( 2.31062124248497 0.04459166314254943 )
( 2.314629258517034 0.04415025717623216 )
( 2.318637274549098 0.043711242752702516 )
( 2.3226452905811623 0.043274614184581665 )
( 2.3266533066132267 0.04284036578449083 )
( 2.3306613226452906 0.04240849186505127 )
( 2.3346693386773545 0.04197898673888414 )
( 2.338677354709419 0.041551844718610564 )
( 2.3426853707414828 0.041127060116851834 )
( 2.3466933867735467 0.04070462724622913 )
( 2.350701402805611 0.04028454041936355 )
( 2.3547094188376754 0.039866793948876364 )
( 2.3587174348697393 0.03945138214738882 )
( 2.362725450901803 0.03903829932752203 )
( 2.3667334669338675 0.03862753980189718 )
( 2.370741482965932 0.03821909788313551 )
( 2.374749498997996 0.03781296788385825 )
( 2.3787575150300597 0.03740914411668655 )
( 2.382765531062124 0.03700762089424154 )
( 2.3867735470941884 0.036608392529144496 )
( 2.3907815631262523 0.03621145333401664 )
( 2.3947895791583163 0.0358167976214791 )
( 2.3987975951903806 0.03542441970415306 )
( 2.402805611222445 0.03503431389465975 )
( 2.406813627254509 0.034646474505620396 )
( 2.410821643286573 0.03426089584965618 )
( 2.414829659318637 0.03387757223938821 )
( 2.4188376753507015 0.03349649798743775 )
( 2.4228456913827654 0.03311766740642603 )
( 2.4268537074148293 0.032741074808974195 )
( 2.4308617234468937 0.03236671450770342 )
( 2.434869739478958 0.03199458081523492 )
( 2.438877755511022 0.03162466804418995 )
( 2.442885771543086 0.031256970507189674 )
( 2.44689378757515 0.030891482516855202 )
( 2.4509018036072145 0.030528198385807795 )
( 2.4549098196392785 0.030167112426668675 )
( 2.4589178356713424 0.02980821895205901 )
( 2.4629258517034067 0.029451512274599953 )
( 2.466933867735471 0.029096986706912742 )
( 2.470941883767535 0.0287446365616186 )
( 2.474949899799599 0.028394456151338687 )
( 2.4789579158316633 0.028046439788694172 )
( 2.4829659318637276 0.027700581786306272 )
( 2.4869739478957915 0.027356876456796242 )
( 2.4909819639278554 0.027015318112785208 )
( 2.49498997995992 0.02667590106689433 )
( 2.498997995991984 0.02633861963174486 )
( 2.503006012024048 0.02600346811995801 )
( 2.507014028056112 0.025670440844154954 )
( 2.5110220440881763 0.025339532116956845 )
( 2.5150300601202407 0.025010736250984912 )
( 2.5190380761523046 0.024684047558860382 )
( 2.5230460921843685 0.02435946035320445 )
( 2.527054108216433 0.024036968946638218 )
( 2.531062124248497 0.023716567651782948 )
( 2.535070140280561 0.02339825078125985 )
( 2.539078156312625 0.023082012647690102 )
( 2.5430861723446894 0.02276784756369487 )
( 2.5470941883767533 0.022455749841895398 )
( 2.551102204408817 0.02214571379491286 )
( 2.5551102204408815 0.021837733735368403 )
( 2.559118236472946 0.02153180397588327 )
( 2.56312625250501 0.021227918829078686 )
( 2.5671342685370737 0.020926072607575834 )
( 2.571142284569138 0.020626259623995835 )
( 2.5751503006012024 0.020328474190959928 )
( 2.5791583166332663 0.02003271062108934 )
( 2.5831663326653302 0.01973896322700524 )
( 2.5871743486973946 0.019447226321328795 )
( 2.591182364729459 0.019157494216681226 )
( 2.595190380761523 0.018869761225683748 )
( 2.5991983967935868 0.01858402166095754 )
( 2.603206412825651 0.018300269835123777 )
( 2.6072144288577155 0.018018500060803647 )
( 2.6112224448897794 0.01773870665061844 )
( 2.6152304609218433 0.017460883917189238 )
( 2.6192384769539077 0.017185026173137257 )
( 2.623246492985972 0.016911127731083705 )
( 2.627254509018036 0.01663918290364981 )
( 2.6312625250501 0.016369186003456732 )
( 2.635270541082164 0.016101131343125658 )
( 2.6392785571142285 0.01583501323527779 )
( 2.6432865731462925 0.015570825992534353 )
( 2.6472945891783564 0.015308563927516543 )
( 2.6513026052104207 0.015048221352845474 )
( 2.655310621242485 0.014789792581142403 )
( 2.659318637274549 0.014533271925028545 )
( 2.663326653306613 0.014278653697125065 )
( 2.6673346693386772 0.014025932210053141 )
( 2.6713426853707416 0.013775101776433984 )
( 2.6753507014028055 0.013526156708888803 )
( 2.6793587174348694 0.01327909132003878 )
( 2.6833667334669338 0.013033899922505103 )
( 2.687374749498998 0.012790576828908962 )
( 2.691382765531062 0.012549116351871628 )
( 2.695390781563126 0.012309512804014202 )
( 2.6993987975951903 0.012071760497957877 )
( 2.7034068136272547 0.011835853746323878 )
( 2.7074148296593186 0.01160178686173344 )
( 2.7114228456913825 0.011369554156807701 )
( 2.715430861723447 0.011139149944167866 )
( 2.719438877755511 0.010910568536435123 )
( 2.723446893787575 0.010683804246230708 )
( 2.727454909819639 0.010458851386175812 )
( 2.7314629258517034 0.010235704268891558 )
( 2.7354709418837677 0.010014357206999199 )
( 2.7394789579158316 0.009794804513119933 )
( 2.7434869739478955 0.00957704049987494 )
( 2.74749498997996 0.009361059479885395 )
( 2.751503006012024 0.009146855765772528 )
( 2.7555110220440877 0.008934423670157541 )
( 2.759519038076152 0.00872375750566156 )
( 2.7635270541082164 0.008514851584905838 )
( 2.7675350701402803 0.008307700220511614 )
( 2.7715430861723442 0.008102297725099981 )
( 2.7755511022044086 0.007898638411292173 )
( 2.779559118236473 0.007696716591709375 )
( 2.783567134268537 0.00749652657897284 )
( 2.7875751503006008 0.007298062685703719 )
( 2.791583166332665 0.007101319224523171 )
( 2.7955911823647295 0.006906290508052436 )
( 2.7995991983967934 0.006712970848912722 )
( 2.8036072144288573 0.006521354559725207 )
( 2.8076152304609217 0.00633143595311105 )
( 2.811623246492986 0.006143209341691481 )
( 2.81563126252505 0.005956669038087727 )
( 2.819639278557114 0.005771809354920929 )
( 2.823647294589178 0.005588624604812284 )
( 2.8276553106212425 0.00540710910038299 )
( 2.8316633266533064 0.005227257154254282 )
( 2.8356713426853704 0.00504906307904732 )
( 2.8396793587174347 0.004872521187383284 )
( 2.843687374749499 0.00469762579188341 )
( 2.847695390781563 0.00452437120516885 )
( 2.851703406813627 0.004352751739860876 )
( 2.8557114228456912 0.00418276170858058 )
( 2.8597194388777556 0.004014395423949196 )
( 2.8637274549098195 0.003847647198587951 )
( 2.8677354709418834 0.0036825113451179926 )
( 2.8717434869739478 0.0035189821761605483 )
( 2.875751503006012 0.0033570540043368 )
( 2.879759519038076 0.0031967211422679644 )
( 2.88376753507014 0.0030379779025751855 )
( 2.8877755511022043 0.002880818597879708 )
( 2.8917835671342687 0.0027252375408026996 )
( 2.8957915831663326 0.002571229043965388 )
( 2.8997995991983965 0.002418787419988924 )
( 2.903807615230461 0.0022679069814945108 )
( 2.907815631262525 0.002118582041103361 )
( 2.911823647294589 0.001970806911436654 )
( 2.915831663326653 0.0018245759051156163 )
( 2.9198396793587174 0.0016798833347613923 )
( 2.9238476953907817 0.0015367235129952021 )
( 2.9278557114228456 0.0013950907524382557 )
( 2.9318637274549095 0.0012549793657117524 )
( 2.935871743486974 0.0011163836654368466 )
( 2.9398797595190382 0.0009792979642347585 )
( 2.943887775551102 0.000843716574726653 )
( 2.947895791583166 0.0007096338095337607 )
( 2.9519038076152304 0.0005770439812772844 )
( 2.9559118236472943 0.0004459414025783752 )
( 2.9599198396793582 0.0003163203860582636 )
( 2.9639278557114226 0.00018817524433814917 )
( 2.967935871743487 6.150029003918964e-05 )
( 2.971943887775551 -6.371016421736e-05 )
( 2.9759519038076148 -0.00018746180581038357 )
( 2.979959919839679 -0.00030976032211864346 )
( 2.9839679358717435 -0.00043061140052093674 )
( 2.9879759519038074 -0.0005500207283960917 )
( 2.9919839679358713 -0.0006679939931228986 )
( 2.9959919839679356 -0.0007845368820801821 )
( 3.0 			   -0.000899655082646722 )
( end )

abinitio LX  11 2
name "<e1Pi|LX|a1Delta>"  (<2.2|LX|1.4> ADIABATISED)
spin 0 0
lambda 1 2
<x|Lz|y>  -i -2i
type grid
factor i
units angstroms
values
1	-0.715424173
1.05	-0.773414132
1.1	-0.817746977
1.11	-0.828459919
1.12	-0.839130759
1.13	-0.849901102
1.14	-0.860861902
1.15	-0.871985165
1.16	-0.882960129
1.17	-0.893499519
1.18	-0.903623843
1.19	-0.91345261
1.2	-0.92307329
1.21	-0.932534173
1.22	-0.941857546
1.23	-0.951049439
1.24	-0.960157848
1.25	-0.969036236
1.26	-0.977779178
1.27	-0.986339968
1.28	-0.994698508
1.29	-1.002835455
1.3	-1.010733731
1.31	-1.01837832
1.32	-1.025760082
1.33	-1.032872238
1.34	-1.039711131
1.35	-1.046275617
1.36	-1.052572022
1.37	-1.058590902
1.38	-1.064341649
1.39	-1.069827829
1.4	-1.075053164
1.41	-1.080021237
1.42	-1.084735587
1.43	-1.089199344
1.44	-1.093415214
1.45	-1.097385542
1.46	-1.101112262
1.47	-1.104596945
1.48	-1.107849406
1.49	-1.11085338
1.5	-1.11361824
1.51	-1.116144696
1.52	-1.118433543
1.53	-1.12048579
1.54	-1.122302837
1.55	-1.123886671
1.56	-1.125240046
1.57	-1.126366642
1.58	-1.127269715
1.59	-1.127958081
1.6	-1.128437543
1.61	-1.128716346
1.62	-1.128803713
1.64	-1.128443886
1.65	-1.128016389
1.66	-1.127442911
1.68	-1.125843814
1.7	-1.123671873
1.72	-1.120875293
1.74	-1.117309304
1.75	-1.115163554
1.76	-1.11272043
1.78	-1.110148209
1.8	-1.101237221
1.82	-1.088968821
1.84	-1.071044974
1.85	-1.058456008
1.86	-1.04174449
1.88	-0.982053362
1.9	-0.793565828
1.92	0.14431719
1.94	0.26517416
1.95	0.348882121
1.96	0.403220906
1.98	0.471199841
2	0.51438388
2.05	0.583422303
2.1	0.63192364
2.15	0.672262724
2.2	0.707903604
2.25	0.739972457
2.3	0.768787411
2.35	0.794366444
2.4	0.816629174
2.5	0.850726454
2.6	0.8693528
2.8	0.819731507
3	0.861523786
end

abinitio LX 11 6
name "<e1Pi|LX|c1Sig->"  (<2.2|LX|2.4> ADIABATISED)
spin 0 0
lambda 1 0
<x|Lz|y>  -i 0
type grid
factor i
units angstroms
values
1	0.138935197
1.05	0.229283562
1.1	0.273225532
1.11	0.278656293
1.12	0.28358567
1.13	0.28802916
1.14	0.291980609
1.15	0.295439145
1.16	0.298596059
1.17	0.301683
1.18	0.304766064
1.19	0.307817256
1.2	0.310803441
1.21	0.313704773
1.22	0.316512602
1.23	0.31922514
1.24	0.321838876
1.25	0.32437786
1.26	0.326830914
1.27	0.329211342
1.28	0.331526288
1.29	0.333782399
1.3	0.335985416
1.31	0.338140541
1.32	0.340251342
1.33	0.342321046
1.34	0.344352264
1.35	0.346347147
1.36	0.348303713
1.37	0.35023127
1.38	0.352127179
1.39	0.353992536
1.4	0.355828227
1.41	0.357634904
1.42	0.35941298
1.43	0.361162397
1.44	0.362882872
1.45	0.364573649
1.46	0.366233503
1.47	0.367860667
1.48	0.369451809
1.49	0.371005828
1.5	0.372518058
1.51	0.373984008
1.52	0.375398299
1.53	0.3767547
1.54	0.378046023
1.55	0.379264087
1.56	0.380399699
1.57	0.381442635
1.58	0.382382811
1.59	0.383205927
1.6	0.383899804
1.61	0.384450468
1.62	0.384843279
1.64	0.385094062
1.65	0.384920477
1.66	0.384525227
1.68	0.383014608
1.7	0.3804397
1.72	0.376694293
1.74	0.371684056
1.75	0.3686763
1.76	0.365315622
1.78	0.342081228
1.8	0.332751768
1.82	0.321318144
1.84	0.306533411
1.85	0.297058122
1.86	0.285270162
1.88	0.247515022
1.9	0.146854654
1.92	-0.124661626
1.94	-0.246513767
1.95	-0.260055896
1.96	-0.263429247
1.98	-0.256936935
2	-0.243039301
2.05	-0.19917386
2.1	-0.153639987
2.15	-0.110199687
2.2	-0.069624397
2.25	-0.031858493
2.3	-0.003480935
2.35	0.036947346
2.4	0.069223221
2.5	0.133609834
2.6	0.205720553
2.8	0.449587398
3	0.436341472
end


( LX  10 2 )
( name "<d1Pi|LX|a1Delta>"  (<1.3|LX|1.1>. Discontinuity at R=1.92 A) )
( spin 0 0  )
( lambda 1 2 )
( <x|Lz|y>  -i -2i  )
( type grid )
( factor i )
( units angstroms )
( values )
( 	1	-0.984804464091 )
( 	1.05	-1.000612543617 )
( 	1.1	-1.014555247315 )
( 	1.11	-1.015244531700 )
( 	1.12	-1.014734229782 )
( 	1.13	-1.013250075268 )
( 	1.14	-1.011003635322 )
( 	1.15	-1.008149618831 )
( 	1.16	-1.004790761753 )
( 	1.17	-1.000989134322 )
( 	1.18	-0.996785658755 )
( 	1.19	-0.992197007117 )
( 	1.2	-0.987230071556 )
( 	1.21	-0.981884401900 )
( 	1.22	-0.976155432965 )
( 	1.23	-0.970036761376 )
( 	1.24	-0.963521661479 )
( 	1.25	-0.956604416443 )
( 	1.26	-0.949281025557 )
( 	1.27	-0.941549675757 )
( 	1.28	-0.933411088519 )
( 	1.29	-0.924868611097 )
( 	1.3	-0.915928278547 )
( 	1.31	-0.906599171798 )
( 	1.32	-0.896892139659 )
( 	1.33	-0.886795895189 )
( 	1.34	-0.876374875720 )
( 	1.35	-0.865622003219 )
( 	1.36	-0.854555901085 )
( 	1.37	-0.843196452198 )
( 	1.38	-0.831564711188 )
( 	1.39	-0.819682624362 )
( 	1.4	-0.807572972603 )
( 	1.41	-0.795259337812 )
( 	1.42	-0.782765750991 )
( 	1.43	-0.770116832141 )
( 	1.44	-0.757337860391 )
( 	1.45	-0.744454588564 )
( 	1.46	-0.731493244482 )
( 	1.47	-0.718489653486 )
( 	1.48	-0.705454364943 )
( 	1.49	-0.692422203531 )
( 	1.5	-0.679420780146 )
( 	1.51	-0.666477745574 )
( 	1.52	-0.653620413304 )
( 	1.53	-0.640875753212 )
( 	1.54	-0.628269773233 )
( 	1.55	-0.615827109751 )
( 	1.56	-0.603570516505 )
( 	1.57	-0.591520295703 )
( 	1.58	-0.579693696564 )
( 	1.59	-0.568104390025 )
( 	1.6	-0.556761810607 )
( 	1.61	-0.545670988681 )
( 	1.62	-0.534832069263 )
( 	1.64	-0.513887941625 )
( 	1.65	-0.503760433694 )
( 	1.66	-0.493841943223 )
( 	1.68	-0.474610045868 )
( 	1.69	-0.465238966419 )
( 	1.7	-0.455962921342 )
( 	1.71	-0.446799211534 )
( 	1.72	-0.437731685009 )
( 	1.74	-0.419843737753 )
( 	1.75	-0.411011623676 )
( 	1.76	-0.402252001050 )
( 	1.78	-0.384965920296 )
( 	1.8	-0.368037146404 )
( 	1.82	-0.351518397671 )
( 	1.84	-0.335418928295 )
( 	1.85	-0.327450859131 )
( 	1.86	-0.319580734923 )
( 	1.88	-0.303710452585 )
( 	1.9	-0.286681259497 )
( 	1.92	-0.273196286289 )
( 	1.94	-0.275076131567 )
( 	1.95	-0.274076228066 )
( 	1.96	-0.272191128411 )
( 	1.98	-0.267462334746 )
( 	2	-0.262534627412 )
( 	2.05	-0.251166034455 )
( 	2.1	-0.229403328822 )
( 	2.15	-0.223246208097 )
( 	2.2	-0.219314485844 )
( 	2.25	-0.217451841806 )
( 	2.3	-0.217971004434 )
( 	2.35	-0.221251466357 )
( 	2.4	-0.227681090209 )
( 	2.5	-0.252076564274 )
( 	2.6	-0.298330836949 )
( 	2.7	-0.381656041749 )
( 	2.8	-0.521581918082 )
( 	2.9	-0.694793219088 )
( 	3	-0.827623368794 )
( end )

abinitio LX  10 3
name "<d1Pi|LX|b1Sig+>"  (<1.3|LX|2.1> Discontinuity at R=1.92 A)
spin 0 0
lambda 1 0
<x|Lz|y>  -i 0
factor i
type grid
units angstroms
values
	1	1.024152433913
	1.05	1.040500550115
	1.1	1.057355093269
	1.11	1.058495472985
	1.12	1.058305191549
	1.13	1.057063877805
	1.14	1.055032354103
	1.15	1.052402613534
	1.16	1.049304295035
	1.17	1.045820189390
	1.18	1.042000389261
	1.19	1.037874712882
	1.2	1.033457924297
	1.21	1.028754409580
	1.22	1.023762884287
	1.23	1.018479077942
	1.24	1.012897511720
	1.25	1.007013063864
	1.26	1.000821599395
	1.27	0.994321042557
	1.28	0.987511334619
	1.29	0.980394741330
	1.3	0.972975986490
	1.31	0.965262796914
	1.32	0.957279215345
	1.33	0.948950120693
	1.34	0.940410658429
	1.35	0.931622344905
	1.36	0.922599491952
	1.37	0.913356958100
	1.38	0.903909801282
	1.39	0.894273034762
	1.4	0.884461387793
	1.41	0.874488984368
	1.42	0.864369186437
	1.43	0.854114542264
	1.44	0.843736511407
	1.45	0.833245351215
	1.46	0.822650093433
	1.47	0.811961202717
	1.48	0.801180754945
	1.49	0.790315235773
	1.5	0.779368395222
	1.51	0.768340647886
	1.52	0.757238568395
	1.53	0.746060205649
	1.54	0.734805619430
	1.55	0.723474869407
	1.56	0.712068243633
	1.57	0.700586749279
	1.58	0.689032556907
	1.59	0.677409466762
	1.6	0.665723465727
	1.61	0.653982893371
	1.62	0.642198755008
	1.64	0.618557456411
	1.65	0.606734894301
	1.66	0.594937875984
	1.68	0.571542735756
	1.69	0.559943083277
	1.7	0.548463629460
	1.71	0.537114234946
	1.72	0.525911412216
	1.74	0.504010058583
	1.75	0.493338312239
	1.76	0.482867226851
	1.78	0.462569253341
	1.8	0.443195908064
	1.82	0.424828912728
	1.84	0.407586352565
	1.85	0.399416841088
	1.86	0.391676443335
	1.88	0.377860891948
	1.9	0.368583725314
	1.92	0.367381448494
	1.94	0.353012385185
	1.95	0.345090431061
	1.96	0.337888734497
	1.98	0.325057954096
	2	0.313693956665
	2.05	0.289622172681
	2.1	0.256410875548
	2.15	0.242508945688
	2.2	0.232095036475
	2.25	0.224795033288
	2.3	0.220676487621
	2.35	0.219868587692
	2.4	0.222525658438
	2.5	0.239365278162
	2.6	0.276310371549
	2.7	0.345270112039
	2.8	0.460818639063
	2.9	0.598582652572
	3	0.693234553606
end

abinitio LX 11 3
name "<e1Pi|LX|b1Sig+>"  (<2.3|LX|2.1> ADIABATISED)
spin 0 0
lambda 1 0
<x|Lz|y> -i 0
type grid
factor i
units angstroms
values
1	0.675210115
1.05	0.728122206
1.1	0.780355307
1.11	0.790632587
1.12	0.800890558
1.13	0.811092714
1.14	0.821201651
1.15	0.831186938
1.16	0.841025447
1.17	0.850683202
1.18	0.860177533
1.19	0.869485135
1.2	0.878600504
1.21	0.887517989
1.22	0.896233215
1.23	0.904742866
1.24	0.913044248
1.25	0.921135448
1.26	0.929015288
1.27	0.936683225
1.28	0.944139339
1.29	0.951384389
1.3	0.958419615
1.31	0.965246665
1.32	0.971882343
1.33	0.978336554
1.34	0.984559247
1.35	0.990587583
1.36	0.996426113
1.37	1.002079847
1.38	1.007554183
1.39	1.012854952
1.4	1.017988357
1.41	1.022960727
1.42	1.027779173
1.43	1.032451108
1.44	1.036984045
1.45	1.04138596
1.46	1.045664905
1.47	1.049828638
1.48	1.053887121
1.49	1.057848603
1.5	1.061721849
1.51	1.065506352
1.52	1.069228996
1.53	1.072888614
1.54	1.07649252
1.55	1.080047254
1.56	1.08355827
1.57	1.087029712
1.58	1.090464185
1.59	1.09386257
1.6	1.097224025
1.61	1.100545807
1.62	1.10382348
1.64	1.110221005
1.65	1.11332566
1.66	1.116356582
1.68	1.122161929
1.69	1.124930584
1.7	1.127594654
1.71	1.130154623
1.72	1.13260902
1.74	1.137207676
1.75	1.139361052
1.76	1.141428209
1.78	1.14535422
1.8	1.149142016
1.82	1.153089381
1.84	1.157773367
1.85	1.160683979
1.86	1.164334651
1.88	1.175225459
1.9	1.190750289
1.92	1.085353782
1.94	0.772640231
1.95	0.696411113
1.96	0.65228034
1.98	0.609205751
2	0.593126861
2.05	0.59338586
2.1	0.617156214
2.15	0.642190519
2.2	0.668155314
2.25	0.693236715
2.3	0.716278366
2.35	0.736559332
2.4	0.75359752
2.5	0.77668019
2.6	0.782447659
2.7	0.763272545
2.8	0.699323957
2.9	0.574786846
3	0.429752571
end


( LX  11 2   )
( name "<e1Pi|LX|a1Delta>"  (<2.3|LX|1.1>, %) )
( spin 0 0  )
( lambda 1 2 )
( <x|Lz|y>  -i -2i  )
( type grid )
( factor i )
( units angstroms )
( values )
( 1.0 			   0.744503609 )
( 1.0040080160320641 0.7487090505321488 )
( 1.0080160320641283 0.7529160410863468 )
( 1.0120240480961924 0.7571261296846432 )
( 1.0160320641282565 0.7613408653490873 )
( 1.0200400801603207 0.7655617971017281 )
( 1.0240480961923848 0.7697904739646151 )
( 1.028056112224449 0.7740284449597973 )
( 1.032064128256513 0.778277259109324 )
( 1.0360721442885772 0.7825384654352444 )
( 1.0400801603206413 0.7868136129596076 )
( 1.0440881763527055 0.7911042507044631 )
( 1.0480961923847696 0.7954119276918598 )
( 1.0521042084168337 0.7997380157302194 )
( 1.0561122244488979 0.8040802520933767 )
( 1.060120240480962 0.8084329690314593 )
( 1.0641282565130261 0.8127903675443765 )
( 1.0681362725450902 0.8171466486320373 )
( 1.0721442885771544 0.8214960132943505 )
( 1.0761523046092185 0.8258326625312258 )
( 1.0801603206412826 0.830150797342572 )
( 1.0841683366733468 0.8344446187282982 )
( 1.088176352705411 0.8387083276883136 )
( 1.092184368737475 0.8429361252225273 )
( 1.0961923847695392 0.8471222123308484 )
( 1.100200400801603 0.8512607901189888 )
( 1.1042084168336674 0.8553470391116766 )
( 1.1082164328657313 0.8593795131529047 )
( 1.1122244488977955 0.8633576647423135 )
( 1.1162324649298596 0.8672840585550218 )
( 1.1202404809619237 0.8711639550465844 )
( 1.1242484969939879 0.8750022482391867 )
( 1.128256513026052 0.878802308993903 )
( 1.1322645290581161 0.8825671887584343 )
( 1.1362725450901803 0.8862999136258556 )
( 1.1402805611222444 0.8900034880764176 )
( 1.1442885771543085 0.89368014125638 )
( 1.1482965931863727 0.8973295880127294 )
( 1.1523046092184368 0.900951351546787 )
( 1.156312625250501 0.904550211149245 )
( 1.160320641282565 0.9081352649003704 )
( 1.1643286573146292 0.911711045830482 )
( 1.1683366733466933 0.9152672975560614 )
( 1.1723446893787575 0.9187915967949852 )
( 1.1763527054108216 0.9222832619512331 )
( 1.1803607214428857 0.9257510122554445 )
( 1.1843687374749499 0.9292013912136727 )
( 1.188376753507014 0.9326334778634111 )
( 1.1923847695390781 0.9360450258285617 )
( 1.1963927855711423 0.9394352745686957 )
( 1.2004008016032064 0.9428046223376949 )
( 1.2044088176352705 0.946153304322306 )
( 1.2084168336673347 0.9494809799571073 )
( 1.2124248496993988 0.9527872086432143 )
( 1.216432865731463 0.9560716438828261 )
( 1.220440881763527 0.959334010645589 )
( 1.2244488977955912 0.9625740105463727 )
( 1.2284569138276553 0.9657912726504154 )
( 1.2324649298597194 0.9689854123034605 )
( 1.2364729458917836 0.9721560348332217 )
( 1.2404809619238477 0.9753027381546084 )
( 1.2444889779559118 0.9784251202116044 )
( 1.248496993987976 0.9815227795179889 )
( 1.25250501002004 0.9845953147554373 )
( 1.2565130260521042 0.9876423255397796 )
( 1.2605210420841684 0.9906634121659071 )
( 1.2645290581162325 0.9936581787507703 )
( 1.2685370741482966 0.9966262397786094 )
( 1.2725450901803608 0.9995672113284151 )
( 1.276553106212425 1.0024807074741346 )
( 1.280561122244489 1.005366340927685 )
( 1.2845691382765532 1.0082237486098338 )
( 1.288577154308617 1.0110526315669661 )
( 1.2925851703406814 1.0138526873924338 )
( 1.2965931863727453 1.0166234382332993 )
( 1.3006012024048097 1.0193642870567425 )
( 1.3046092184368736 1.0220749628011063 )
( 1.308617234468938 1.0247560383773633 )
( 1.3126252505010019 1.0274079972546637 )
( 1.3166332665330662 1.0300286152681513 )
( 1.3206412825651301 1.0326138727488334 )
( 1.3246492985971945 1.0351621907709718 )
( 1.3286573146292584 1.037678169653229 )
( 1.3326653306613228 1.040166898235399 )
( 1.3366733466933867 1.042628078061532 )
( 1.3406813627254508 1.0450579232799435 )
( 1.344689378757515 1.0474538070052561 )
( 1.348697394789579 1.0498160595594175 )
( 1.3527054108216432 1.052145389124717 )
( 1.3567134268537073 1.054441800860767 )
( 1.3607214428857715 1.0567048567053914 )
( 1.3647294589178356 1.058934207664198 )
( 1.3687374749498997 1.0611297313951622 )
( 1.3727454909819639 1.0632913345447288 )
( 1.376753507014028 1.0654188834940204 )
( 1.3807615230460921 1.0675122199340874 )
( 1.3847695390781563 1.0695711955770864 )
( 1.3887775551102204 1.0715956859561064 )
( 1.3927855711422845 1.0735855711149591 )
( 1.3967935871743486 1.0755407435240198 )
( 1.4008016032064128 1.0774611030639876 )
( 1.404809619238477 1.0793465454407318 )
( 1.408817635270541 1.0811969568224973 )
( 1.4128256513026052 1.0830122236632829 )
( 1.4168336673346693 1.0847922484083783 )
( 1.4208416833667334 1.0865369428044145 )
( 1.4248496993987976 1.088246217560925 )
( 1.4288577154308617 1.0899199808868194 )
( 1.4328657314629258 1.0915581428618761 )
( 1.43687374749499 1.0931606351107712 )
( 1.440881763527054 1.0947274012463046 )
( 1.4448897795591182 1.096258348903189 )
( 1.4488977955911824 1.0977533095091268 )
( 1.4529058116232465 1.0992121348814983 )
( 1.4569138276553106 1.1006349614476372 )
( 1.4609218436873748 1.102022080648211 )
( 1.464929859719439 1.1033735032634266 )
( 1.468937875751503 1.104688660719472 )
( 1.4729458917835672 1.1059669737578273 )
( 1.4769539078156313 1.107208416285172 )
( 1.4809619238476954 1.1084132580557375 )
( 1.4849699398797596 1.1095816487573573 )
( 1.4889779559118237 1.1107134927306688 )
( 1.4929859719438876 1.1118086657154262 )
( 1.496993987975952 1.1128670482319272 )
( 1.5010020040080159 1.1138885239225809 )
( 1.5050100200400802 1.1148730522746435 )
( 1.5090180360721441 1.1158207400352773 )
( 1.5130260521042085 1.1167316952473698 )
( 1.5170340681362724 1.1176058922162802 )
( 1.5210420841683367 1.1184432377833748 )
( 1.5250501002004007 1.119243688390997 )
( 1.529058116232465 1.1200072952179572 )
( 1.533066132264529 1.1207341207782933 )
( 1.5370741482965933 1.1214242342880383 )
( 1.5410821643286572 1.122077708478728 )
( 1.5450901803607215 1.1226946365558423 )
( 1.5490981963927855 1.1232751493277056 )
( 1.5531062124248498 1.1238193860139878 )
( 1.5571142284569137 1.1243275208739418 )
( 1.561122244488978 1.1247997452729617 )
( 1.565130260521042 1.1252362751604335 )
( 1.5691382765531061 1.1256373702841074 )
( 1.5731462925851702 1.1260032997138634 )
( 1.5771543086172344 1.1263343695633588 )
( 1.5811623246492985 1.1266309036613165 )
( 1.5851703406813626 1.1268932596446704 )
( 1.5891783567134268 1.1271218538565237 )
( 1.593186372745491 1.1273171118164669 )
( 1.597194388777555 1.1274794837423547 )
( 1.6012024048096192 1.127609431488036 )
( 1.6052104208416833 1.1277074486912895 )
( 1.6092184368737474 1.1277740827702876 )
( 1.6132264529058116 1.127809886278386 )
( 1.6172344689378757 1.1278154112287584 )
( 1.6212424849699398 1.1277912096660625 )
( 1.625250501002004 1.1277378529444715 )
( 1.629258517034068 1.1276559442809957 )
( 1.6332665330661322 1.1275460898724081 )
( 1.6372745490981964 1.1274088959154815 )
( 1.6412825651302605 1.127244967576706 )
( 1.6452905811623246 1.1270548418286934 )
( 1.6492985971943888 1.126838946104031 )
( 1.653306613226453 1.1265977371266118 )
( 1.657314629258517 1.1263319390063196 )
( 1.6613226452905812 1.126042382277405 )
( 1.6653306613226453 1.125729574226127 )
( 1.6693386773547094 1.1253935160367459 )
( 1.6733466933867733 1.1250341648290625 )
( 1.6773547094188377 1.1246514777228789 )
( 1.6813627254509016 1.124245413724535 )
( 1.685370741482966 1.1238160397839934 )
( 1.6893787575150299 1.1233635872136187 )
( 1.6933867735470942 1.1228882271882157 )
( 1.6973947895791581 1.122389657002771 )
( 1.7014028056112225 1.1218673864665736 )
( 1.7054108216432864 1.1213208984757792 )
( 1.7094188376753507 1.120749636700096 )
( 1.7134268537074147 1.1201529954115776 )
( 1.717434869739479 1.1195300817185792 )
( 1.721442885771543 1.1188798876377 )
( 1.7254509018036073 1.1182011564209062 )
( 1.7294589178356712 1.1174922724792666 )
( 1.7334669338677355 1.1167515922471407 )
( 1.7374749498997994 1.1159774721588887 )
( 1.7414829659318638 1.1151682577342639 )
( 1.7454909819639277 1.1143217840814745 )
( 1.749498997995992 1.1134351686465735 )
( 1.753507014028056 1.1125056297535123 )
( 1.7575150300601203 1.1115312894560216 )
( 1.7615230460921842 1.1105105519425673 )
( 1.7655310621242486 1.1094398476213352 )
( 1.7695390781563125 1.108312903469032 )
( 1.7735470941883766 1.107123251113297 )
( 1.7775551102204408 1.10586442218177 )
( 1.781563126252505 1.104530012495347 )
( 1.785571142284569 1.1031162673988841 )
( 1.7895791583166332 1.1016229659094403 )
( 1.7935871743486973 1.1000501326761605 )
( 1.7975951903807614 1.0983977923481898 )
( 1.8016032064128256 1.0966655410855917 )
( 1.8056112224448897 1.0948363175353764 )
( 1.8096192384769538 1.092871421645927 )
( 1.813627254509018 1.0907307072149743 )
( 1.817635270541082 1.08837402804025 )
( 1.8216432865731462 1.0857625275921718 )
( 1.8256513026052104 1.0829046454545304 )
( 1.8296593186372745 1.0798686663013548 )
( 1.8336673346693386 1.0767267179268596 )
( 1.8376753507014028 1.0735509281252604 )
( 1.8416833667334669 1.0704125224638015 )
( 1.845691382765531 1.0673514669414828 )
( 1.8496993987975952 1.0643691987343713 )
( 1.8537074148296593 1.061464778988559 )
( 1.8577154308617234 1.0586372688501386 )
( 1.8617234468937875 1.0558857294652024 )
( 1.8657314629258517 1.0532092219798423 )
( 1.8697394789579158 1.050606807540151 )
( 1.87374749498998 1.0480775472922204 )
( 1.8777555110220439 1.045620502382143 )
( 1.8817635270541082 1.0432347339560113 )
( 1.8857715430861721 1.0409193031599173 )
( 1.8897795591182365 1.0386732711399531 )
( 1.8937875751503004 1.0364956990422114 )
( 1.8977955911823647 1.0343856480127847 )
( 1.9018036072144286 1.0323421791977643 )
( 1.905811623246493 1.0303643537432434 )
( 1.909819639278557 1.0284512327953141 )
( 1.9138276553106213 1.0266018775000685 )
( 1.9178356713426852 1.024815349003599 )
( 1.9218436873747495 1.0230907084519978 )
( 1.9258517034068134 1.0214270169913573 )
( 1.9298597194388778 1.0198233357677693 )
( 1.9338677354709417 1.0182787259273274 )
( 1.937875751503006 1.0167922486161223 )
( 1.94188376753507 1.0153629649802474 )
( 1.9458917835671343 1.0139899361657942 )
( 1.9498997995991982 1.0126722233188559 )
( 1.9539078156312626 1.0114088875855238 )
( 1.9579158316633265 1.0101989901118908 )
( 1.9619238476953909 1.009041592044049 )
( 1.9659318637274548 1.007935754528091 )
( 1.9699398797595191 1.0068805387101087 )
( 1.973947895791583 1.0058750057361945 )
( 1.9779559118236472 1.0049182167524404 )
( 1.9819639278557113 1.0040092329049393 )
( 1.9859719438877754 1.003147115339783 )
( 1.9899799599198396 1.002330925203064 )
( 1.9939879759519037 1.0015597236408746 )
( 1.9979959919839678 1.0008325717993072 )
( 2.0020040080160317 1.0001485308244535 )
( 2.006012024048096 0.9995066618624066 )
( 2.0100200400801604 0.9989060260592582 )
( 2.0140280561122244 0.9983456845611007 )
( 2.0180360721442883 0.9978246985140268 )
( 2.0220440881763526 0.9973421290641282 )
( 2.026052104208417 0.9968970373574975 )
( 2.030060120240481 0.9964884845402269 )
( 2.034068136272545 0.9961155317584087 )
( 2.038076152304609 0.9957772401581353 )
( 2.0420841683366735 0.9954726708854991 )
( 2.0460921843687374 0.995200885086592 )
( 2.0501002004008013 0.9949609439075062 )
( 2.0541082164328657 0.9947519084943348 )
( 2.05811623246493 0.9945728399931693 )
( 2.062124248496994 0.9944227995501022 )
( 2.066132264529058 0.9943008483112259 )
( 2.070140280561122 0.9942060474226325 )
( 2.0741482965931866 0.9941374580304145 )
( 2.0781563126252505 0.9940941412806641 )
( 2.0821643286573144 0.9940751583194736 )
( 2.0861723446893787 0.9940795702929353 )
( 2.090180360721443 0.9941064383471413 )
( 2.094188376753507 0.9941548236281843 )
( 2.098196392785571 0.994223787282156 )
( 2.1022044088176353 0.9943123904551492 )
( 2.1062124248496996 0.9944196942932562 )
( 2.1102204408817635 0.9945447599425687 )
( 2.1142284569138274 0.9946866485491798 )
( 2.118236472945892 0.9948444212591812 )
( 2.122244488977956 0.9950171392186654 )
( 2.12625250501002 0.9952038635737246 )
( 2.130260521042084 0.995403655470451 )
( 2.1342685370741483 0.9956155760549373 )
( 2.1382765531062122 0.9958386864732752 )
( 2.142284569138276 0.9960720478715575 )
( 2.1462925851703405 0.9963147213958765 )
( 2.150300601202405 0.9965657681923241 )
( 2.1543086172344688 0.9968242494069928 )
( 2.1583166332665327 0.9970892261859745 )
( 2.162324649298597 0.9973597596753624 )
( 2.1663326653306614 0.9976349110212478 )
( 2.1703406813627253 0.9979137413697237 )
( 2.174348697394789 0.9981953118668819 )
( 2.1783567134268536 0.9984786836588151 )
( 2.182364729458918 0.9987629178916152 )
( 2.186372745490982 0.9990470757113749 )
( 2.1903807615230457 0.9993302182641861 )
( 2.19438877755511 0.9996114066961411 )
( 2.1983967935871744 0.9998897021533327 )
( 2.2024048096192383 1.0001641997403499 )
( 2.2064128256513023 1.0004345026815216 )
( 2.2104208416833666 1.000700605352756 )
( 2.214428857715431 1.0009625121917405 )
( 2.218436873747495 1.0012202276361597 )
( 2.222444889779559 1.001473756123701 )
( 2.226452905811623 1.0017231020920505 )
( 2.2304609218436875 1.0019682699788939 )
( 2.2344689378757514 1.0022092642219171 )
( 2.2384769539078153 1.002446089258807 )
( 2.2424849699398797 1.0026787495272491 )
( 2.246492985971944 1.0029072494649298 )
( 2.250501002004008 1.0031315935095353 )
( 2.254509018036072 1.0033517860987518 )
( 2.258517034068136 1.0035678316702652 )
( 2.2625250501002006 1.0037797346617616 )
( 2.2665330661322645 1.0039874995109275 )
( 2.2705410821643284 1.0041911306554485 )
( 2.2745490981963927 1.0043906325330114 )
( 2.278557114228457 1.004586009581302 )
( 2.282565130260521 1.0047772662380066 )
( 2.286573146292585 1.004964406940811 )
( 2.2905811623246493 1.0051474361274018 )
( 2.2945891783567136 1.0053263582354648 )
( 2.2985971943887775 1.0055011777026865 )
( 2.3026052104208414 1.0056718989667526 )
( 2.306613226452906 1.0058385264653495 )
( 2.31062124248497 1.0060010646361635 )
( 2.314629258517034 1.0061595179168805 )
( 2.318637274549098 1.0063138907451865 )
( 2.3226452905811623 1.0064641875587679 )
( 2.3266533066132267 1.0066104127953108 )
( 2.3306613226452906 1.0067525708925014 )
( 2.3346693386773545 1.0068906662880257 )
( 2.338677354709419 1.0070247034195698 )
( 2.3426853707414828 1.0071546867248202 )
( 2.3466933867735467 1.007280620641463 )
( 2.350701402805611 1.0074025096071841 )
( 2.3547094188376754 1.0075203580596694 )
( 2.3587174348697393 1.0076341704366054 )
( 2.362725450901803 1.0077439511756785 )
( 2.3667334669338675 1.0078497047145745 )
( 2.370741482965932 1.0079514354909793 )
( 2.374749498997996 1.0080491479425795 )
( 2.3787575150300597 1.008142846507061 )
( 2.382765531062124 1.00823253562211 )
( 2.3867735470941884 1.008318219725413 )
( 2.3907815631262523 1.0083999032546556 )
( 2.3947895791583163 1.0084775906475243 )
( 2.3987975951903806 1.008551286341705 )
( 2.402805611222445 1.0086209947748839 )
( 2.406813627254509 1.0086867203847474 )
( 2.410821643286573 1.0087484676089813 )
( 2.414829659318637 1.0088062408852718 )
( 2.4188376753507015 1.0088600446513054 )
( 2.4228456913827654 1.0089098833447676 )
( 2.4268537074148293 1.0089557614033453 )
( 2.4308617234468937 1.0089976832647243 )
( 2.434869739478958 1.0090356533665903 )
( 2.438877755511022 1.0090696761466302 )
( 2.442885771543086 1.0090997560425297 )
( 2.44689378757515 1.009125897491975 )
( 2.4509018036072145 1.0091481049326525 )
( 2.4549098196392785 1.0091663828022481 )
( 2.4589178356713424 1.009180735538448 )
( 2.4629258517034067 1.0091911675789382 )
( 2.466933867735471 1.0091976833614051 )
( 2.470941883767535 1.0092002873235348 )
( 2.474949899799599 1.0091989839030133 )
( 2.4789579158316633 1.0091937775375266 )
( 2.4829659318637276 1.0091846726647613 )
( 2.4869739478957915 1.0091716737224035 )
( 2.4909819639278554 1.0091547851481388 )
( 2.49498997995992 1.0091340113796539 )
( 2.498997995991984 1.0091093568546345 )
( 2.503006012024048 1.0090808260107673 )
( 2.507014028056112 1.009048423285738 )
( 2.5110220440881763 1.009012153117233 )
( 2.5150300601202407 1.0089720199429382 )
( 2.5190380761523046 1.00892802820054 )
( 2.5230460921843685 1.0088801823277243 )
( 2.527054108216433 1.0088284867621775 )
( 2.531062124248497 1.0087729459415855 )
( 2.535070140280561 1.0087135643036347 )
( 2.539078156312625 1.008650346286011 )
( 2.5430861723446894 1.0085832963264008 )
( 2.5470941883767533 1.0085124188624897 )
( 2.551102204408817 1.0084377183319644 )
( 2.5551102204408815 1.0083591991725112 )
( 2.559118236472946 1.0082768658218157 )
( 2.56312625250501 1.0081907227175642 )
( 2.5671342685370737 1.008100774297443 )
( 2.571142284569138 1.0080070249991384 )
( 2.5751503006012024 1.0079094792603358 )
( 2.5791583166332663 1.0078081415187226 )
( 2.5831663326653302 1.0077030162119835 )
( 2.5871743486973946 1.0075941077778057 )
( 2.591182364729459 1.007481420653875 )
( 2.595190380761523 1.0073649592778775 )
( 2.5991983967935868 1.007244728087499 )
( 2.603206412825651 1.0071207315204265 )
( 2.6072144288577155 1.0069929740143455 )
( 2.6112224448897794 1.0068614600069425 )
( 2.6152304609218433 1.0067261939359033 )
( 2.6192384769539077 1.0065871802389144 )
( 2.623246492985972 1.0064444233536616 )
( 2.627254509018036 1.0062979277178312 )
( 2.6312625250501 1.0061476977691095 )
( 2.635270541082164 1.0059937379451824 )
( 2.6392785571142285 1.005836052683736 )
( 2.6432865731462925 1.0056746464224569 )
( 2.6472945891783564 1.0055095235990308 )
( 2.6513026052104207 1.0053406886511438 )
( 2.655310621242485 1.0051681460164823 )
( 2.659318637274549 1.0049919001327323 )
( 2.663326653306613 1.0048119554375803 )
( 2.6673346693386772 1.004628316368712 )
( 2.6713426853707416 1.0044409873638136 )
( 2.6753507014028055 1.0042499728605716 )
( 2.6793587174348694 1.0040552772966718 )
( 2.6833667334669338 1.0038569051098003 )
( 2.687374749498998 1.0036548607376437 )
( 2.691382765531062 1.0034491486178876 )
( 2.695390781563126 1.0032397731882186 )
( 2.6993987975951903 1.0030267388863223 )
( 2.7034068136272547 1.0028100501498851 )
( 2.7074148296593186 1.0025897114165936 )
( 2.7114228456913825 1.0023657271241333 )
( 2.715430861723447 1.0021381017101905 )
( 2.719438877755511 1.001906839612452 )
( 2.723446893787575 1.0016719452686027 )
( 2.727454909819639 1.00143342311633 )
( 2.7314629258517034 1.0011912775933194 )
( 2.7354709418837677 1.0009455131372569 )
( 2.7394789579158316 1.000696134185829 )
( 2.7434869739478955 1.0004431451767217 )
( 2.74749498997996 1.0001865505476213 )
( 2.751503006012024 0.9999263547362138 )
( 2.7555110220440877 0.9996625621801853 )
( 2.759519038076152 0.9993951773172219 )
( 2.7635270541082164 0.9991242045850101 )
( 2.7675350701402803 0.9988496484212354 )
( 2.7715430861723442 0.9985715132635846 )
( 2.7755511022044086 0.9982898035497436 )
( 2.779559118236473 0.9980045237173985 )
( 2.783567134268537 0.9977156782042355 )
( 2.7875751503006008 0.9974232714479409 )
( 2.791583166332665 0.9971273078862004 )
( 2.7955911823647295 0.9968277919567006 )
( 2.7995991983967934 0.9965247280971273 )
( 2.8036072144288573 0.996218120745167 )
( 2.8076152304609217 0.9959079743385054 )
( 2.811623246492986 0.9955942933148291 )
( 2.81563126252505 0.9952770821118241 )
( 2.819639278557114 0.9949563451671761 )
( 2.823647294589178 0.994632086918572 )
( 2.8276553106212425 0.9943043118036975 )
( 2.8316633266533064 0.9939730242602388 )
( 2.8356713426853704 0.9936382287258821 )
( 2.8396793587174347 0.9932999296383136 )
( 2.843687374749499 0.9929581314352193 )
( 2.847695390781563 0.9926128385542854 )
( 2.851703406813627 0.9922640554331981 )
( 2.8557114228456912 0.9919117865096434 )
( 2.8597194388777556 0.9915560362213075 )
( 2.8637274549098195 0.9911968090058768 )
( 2.8677354709418834 0.9908341093010371 )
( 2.8717434869739478 0.9904679415444748 )
( 2.875751503006012 0.9900983101738758 )
( 2.879759519038076 0.9897252196269263 )
( 2.88376753507014 0.9893486743413127 )
( 2.8877755511022043 0.9889686787547208 )
( 2.8917835671342687 0.988585237304837 )
( 2.8957915831663326 0.9881983544293473 )
( 2.8997995991983965 0.9878080345659381 )
( 2.903807615230461 0.9874142821522952 )
( 2.907815631262525 0.9870171016261049 )
( 2.911823647294589 0.9866164974250534 )
( 2.915831663326653 0.9862124739868267 )
( 2.9198396793587174 0.985805035749111 )
( 2.9238476953907817 0.9853941871495926 )
( 2.9278557114228456 0.9849799326259574 )
( 2.9318637274549095 0.9845622766158917 )
( 2.935871743486974 0.9841412235570814 )
( 2.9398797595190382 0.9837167778872131 )
( 2.943887775551102 0.9832889440439728 )
( 2.947895791583166 0.9828577264650465 )
( 2.9519038076152304 0.9824231295881202 )
( 2.9559118236472943 0.9819851578508805 )
( 2.9599198396793582 0.9815438156910131 )
( 2.9639278557114226 0.9810991075462043 )
( 2.967935871743487 0.9806510378541404 )
( 2.971943887775551 0.9801996110525075 )
( 2.9759519038076148 0.9797448315789915 )
( 2.979959919839679 0.9792867038712788 )
( 2.9839679358717435 0.9788252323670554 )
( 2.9879759519038074 0.9783604215040073 )
( 2.9919839679358713 0.9778922757198211 )
( 2.9959919839679356 0.9774207994521826 )
( 3.0 			   0.976945997138778 )
( end )

abinitio LX  10 6
name "<d1Pi|LX|c1Sig->"  (<1.2|LX|2.4>)
spin 0 0
lambda 1 0
<x|Lz|y>  -i 0
type grid
factor i
units angstroms
values
	1	0.056366862311
	1.05	0.060555542973
	1.1	0.041954610552
	1.11	0.039977639503
	1.12	0.038321813302
	1.13	0.036975859703
	1.14	0.035959987456
	1.15	0.035177994603
	1.16	0.034497322076
	1.17	0.033779184492
	1.18	0.033016435260
	1.19	0.032242890921
	1.2	0.031480632818
	1.21	0.030737738142
	1.22	0.030012581481
	1.23	0.029292813654
	1.24	0.028563888212
	1.25	0.027815724782
	1.26	0.027027650327
	1.27	0.026184449826
	1.28	0.025270609726
	1.29	0.024272393084
	1.3	0.023178276831
	1.31	0.021979132208
	1.32	0.020668362276
	1.33	0.019241263123
	1.34	0.017694609590
	1.35	0.016026217128
	1.36	0.014236949177
	1.37	0.012320787568
	1.38	0.010278313484
	1.39	0.008107794822
	1.4	0.005807091556
	1.41	0.003373535268
	1.42	0.000804469361
	1.43	-0.001904295312
	1.44	-0.004756950696
	1.45	-0.007758394677
	1.46	-0.010914167973
	1.47	-0.014230460197
	1.48	-0.017708961096
	1.49	-0.021366790191
	1.5	-0.025207322781
	1.51	-0.029239099273
	1.52	-0.033471104116
	1.53	-0.037912686975
	1.54	-0.042573410187
	1.55	-0.047462860830
	1.56	-0.052590445433
	1.57	-0.057965139856
	1.58	-0.063639971290
	1.59	-0.069533118286
	1.6	-0.075694777818
	1.61	-0.082129417715
	1.62	-0.088839580801
	1.64	-0.103086790496
	1.65	-0.110618979885
	1.66	-0.118395262000
	1.68	-0.134755127033
	1.7	-0.152000121752
	1.72	-0.170174445409
	1.74	-0.189111938772
	1.75	-0.198836046434
	1.76	-0.208715072497
	1.78	-0.231535102503
	1.8	-0.251888903001
	1.82	-0.272659097235
	1.84	-0.293764849811
	1.85	-0.304416034396
	1.86	-0.315111578995
	1.88	-0.336560085972
	1.9	-0.358588790595
	1.92	-0.389003150290
	1.94	-0.418909909804
	1.95	-0.432011611129
	1.96	-0.444643379226
	1.98	-0.469286474513
	2	-0.493480556659
	2.05	-0.552346554809
	2.1	-0.608187893156
	2.15	-0.659922863382
	2.2	-0.706711215666
	2.25	-0.748075056034
	2.3	-0.783882913086
	2.35	-0.814261467419
	2.4	-0.839493821328
	2.5	-0.875778667991
	2.6	-0.894057626733
	2.8	-0.843740208734
	3	-0.872564032079
end

abinitio LX  10 2
name "<d1Pi|LX|a1Delta>"  (<1.2|LX|1.4>   HERE swap at around R=2? )
spin 0 0
lambda 1 2
<x|Lz|y>  -i -2i
type grid
factor i
units angstroms
values
	1	0.907123787
	1.05	0.937858462
	1.1	0.882445245
	1.11	0.886835281
	1.12	0.891843659
	1.13	0.89784299
	1.14	0.905232279
	1.15	0.913786667
	1.16	0.921838935
	1.17	0.927836599
	1.18	0.931803275
	1.19	0.934290732
	1.2	0.935705958
	1.21	0.936262305
	1.22	0.936046431
	1.23	0.935072256
	1.24	0.93330284
	1.25	0.93070182
	1.26	0.927268456
	1.27	0.922949967
	1.28	0.917737511
	1.29	0.911643094
	1.3	0.904698818
	1.31	0.896953155
	1.32	0.888467317
	1.33	0.879308855
	1.34	0.869547507
	1.35	0.85925172
	1.36	0.848539989
	1.37	0.837368123
	1.38	0.825841141
	1.39	0.814008044
	1.4	0.801912709
	1.41	0.789594847
	1.42	0.77709021
	1.43	0.764430707
	1.44	0.751646697
	1.45	0.738766395
	1.46	0.725816701
	1.47	0.712823589
	1.48	0.699856576
	1.49	0.686855726
	1.5	0.673887241
	1.51	0.660976057
	1.52	0.648146926
	1.53	0.635424202
	1.54	0.622831552
	1.55	0.610391483
	1.56	0.598124814
	1.57	0.586050123
	1.58	0.574230374
	1.59	0.562584166
	1.6	0.551165438
	1.61	0.539977429
	1.62	0.52901859
	1.64	0.50775826
	1.65	0.497430732
	1.66	0.487386504
	1.68	0.467554582
	1.7	0.448200102
	1.72	0.429210338
	1.74	0.410519643
	1.75	0.401286082
	1.76	0.392132894
	1.78	0.356999376
	1.8	0.340183578
	1.82	0.323749501
	1.84	0.307617835
	1.85	0.299560866
	1.86	0.291407953
	1.88	0.274205997
	1.9	0.25463056
	1.92	0.251574725
	1.94	0.258467378
	1.95	0.258166548
	1.96	0.256860393
	1.98	0.252943731
	2	0.248476342
	2.05	0.237686218
	2.1	0.228747683
	2.15	0.222041596
	2.2	0.217650638
	2.25	0.215633536
	2.3	0.216081319
	2.35	0.219141379
	2.4	0.225043448
	2.5	0.246971703
	2.6	0.287512181
	2.8	0.489006469
	3	0.458630602
end

abinitio LX  4 1
name "<A3Pi|LX|X3Sig->"  (<1.2|LX|1.4>   HERE CUT R>2?)
spin 1 1
lambda 1 0
<x|Lz|y>  -i 0
type grid
factor i
units angstroms
values
	1	-1.00462
	1.05	-1.0283
	1.1	-1.05124
	1.11	-1.05244
	1.12	-1.05139
	1.13	-1.04885
	1.14	-1.04521
	1.15	-1.04064
	1.16	-1.03519
	1.17	-1.02879
	1.18	-1.02116
	1.19	-1.01042
	1.2	-0.99169
	1.21	-0.9821
	1.22	-0.97411
	1.23	-0.96631
	1.24	-0.95828
	1.25	-0.94985
	1.26	-0.94093
	1.27	-0.9315
	1.28	-0.92154
	1.29	-0.91107
	1.3	-0.9001
	1.31	-0.88864
	1.32	-0.87674
	1.33	-0.8644
	1.34	-0.85167
	1.35	-0.83857
	1.36	-0.82514
	1.37	-0.81139
	1.38	-0.79737
	1.39	-0.78309
	1.4	-0.76859
	1.41	-0.7539
	1.42	-0.73909
	1.43	-0.7241
	1.44	-0.70901
	1.45	-0.69384
	1.46	-0.67862
	1.47	-0.66339
	1.48	-0.64817
	1.49	-0.633
	1.5	-0.61791
	1.51	-0.60293
	1.52	-0.58809
	1.53	-0.57342
	1.54	-0.55896
	1.55	-0.54476
	1.56	-0.53078
	1.57	-0.51709
	1.58	-0.5037
	1.59	-0.49067
	1.6	-0.47793
	1.61	-0.46554
	1.62	-0.4535
	1.64	-0.43041
	1.65	-0.41926
	1.66	-0.40824
	1.68	-0.38805
	1.7	-0.37039
	1.72	-0.35452
	1.74	-0.34009
	1.75	-0.3334
	1.76	-0.32707
	1.78	-0.31538
	1.8	-0.30496
	1.82	-0.29569
	1.84	-0.28753
	1.85	-0.28383
	1.86	-0.28035
	1.88	-0.27403
	1.9	-0.26843
	1.92	-0.2634
	1.94	-0.25865
	1.95	-0.2563
	1.96	-0.2539
	1.98	-0.24863
	2	-0.24188
	2.05	-0.22629
	2.1	-0.24802
	2.15	-0.25502
	2.2	-0.25591
	2.25	-0.25142
	2.3	-0.24141
	2.35	-0.22663
	2.4	-0.20886
	2.5	-0.17094
	2.6	-0.1347
	2.8	-0.06793
	3	0.000275281
end

abinitio LX   4 5
name "<A3Pi|LX|B3Sig->"  (<1.2|LX|3.4> MAYBE CUT OFF R>2 and R<1.1 HERE )
spin 1 1
lambda 1 0
<x|Lz|y>  -i 0
type grid
factor i
units angstroms
values
        1	-0.12802
        1.05	-0.03064
	1.1	-0.02551
	1.11	-0.01354
	1.12	-4.97E-04
	1.13	0.01302
	1.14	0.02643
	1.15	0.03916
	1.16	0.05083
	1.17	0.06123
	1.18	0.07021
	1.19	0.07674
	1.2	0.07751
	1.21	0.08487
	1.22	0.09305
	1.23	0.10104
	1.24	0.10858
	1.25	0.11567
	1.26	0.12244
	1.27	0.12884
	1.28	0.13503
	1.29	0.14109
	1.3	0.14706
	1.31	0.15301
	1.32	0.15896
	1.33	0.16496
	1.34	0.17103
	1.35	0.17719
	1.36	0.18348
	1.37	0.18989
	1.38	0.19646
	1.39	0.20319
	1.4	0.2101
	1.41	0.21718
	1.42	0.22444
	1.43	0.23189
	1.44	0.23954
	1.45	0.24738
	1.46	0.2554
	1.47	0.26362
	1.48	0.27201
	1.49	0.28059
	1.5	0.28933
	1.51	0.29824
	1.52	0.30731
	1.53	0.31652
	1.54	0.32588
	1.55	0.33535
	1.56	0.34494
	1.57	0.35465
	1.58	0.36444
	1.59	0.37431
	1.6	0.38423
	1.61	0.39425
	1.62	0.40433
	1.64	0.42473
	1.65	0.43516
	1.66	0.44586
	1.68	0.46602
	1.7	0.48469
	1.72	0.50256
	1.74	0.51975
	1.75	0.52807
	1.76	0.5362
	1.78	0.55185
	1.8	0.56665
	1.82	0.58058
	1.84	0.59354
	1.85	0.59966
	1.86	0.60554
	1.88	0.61652
	1.9	0.62643
	1.92	0.63521
	1.94	0.64279
	1.95	0.6461
	1.96	0.64907
	1.98	0.65389
	2	0.65692
	2.05	0.65201
	2.1	0.63977
	2.15	0.61192
	2.2	0.56877
	2.25	0.51584
	2.3	0.46051
	2.35	0.40767
	2.4	0.3592
	2.5	0.27705
	2.6	0.21414
	2.8	0.12926
	3	0.07631
end

abinitio LX 9 1
name "<C3Pi|LX|X3Sig->"  (<2.2|LX|1.4> §ADIABATISED)
spin 1 1
lambda 1 0
<x|Lz|y>  -i 0
type grid
factor i
units angstroms
values
1	0.64771
1.05	0.71399
1.1	0.78855
1.11	0.80277
1.12	0.81617
1.13	0.82904
1.14	0.84148
1.15	0.85353
1.16	0.86517
1.17	0.87636
1.18	0.88696
1.19	0.89623
1.2	0.90263
1.21	0.9122
1.22	0.92216
1.23	0.93207
1.24	0.94181
1.25	0.95134
1.26	0.96065
1.27	0.96972
1.28	0.97855
1.29	0.98714
1.3	0.99548
1.31	1.00356
1.32	1.01138
1.33	1.01895
1.34	1.02626
1.35	1.03331
1.36	1.0401
1.37	1.04663
1.38	1.05291
1.39	1.05894
1.4	1.06473
1.41	1.07026
1.42	1.07559
1.43	1.08064
1.44	1.08546
1.45	1.09004
1.46	1.0944
1.47	1.09853
1.48	1.10244
1.49	1.10613
1.5	1.10962
1.51	1.1129
1.52	1.11598
1.53	1.11888
1.54	1.1216
1.55	1.12414
1.56	1.12654
1.57	1.1288
1.58	1.13094
1.59	1.13297
1.6	1.13491
1.61	1.13678
1.62	1.13861
1.64	1.14233
1.65	1.1444
1.66	1.14683
1.68	1.15092
1.7	1.15375
1.72	1.15606
1.74	1.15794
1.75	1.1587
1.76	1.15933
1.78	1.16017
1.8	1.16036
1.82	1.15975
1.84	1.15829
1.85	1.15717
1.86	1.15578
1.88	1.15204
1.9	1.14679
1.92	1.13956
1.94	1.12961
1.95	1.12317
1.96	1.11535
1.98	1.09312
2	1.05212
2.05	0.43463
2.1	-0.09338
2.15	-0.25744
2.2	-0.36066
2.25	-0.44223
2.3	-0.51283
2.35	-0.57689
2.4	-0.63609
2.5	-0.74122
2.6	-0.82631
2.8	-0.92979
3	-0.97105
end

abinitio LX 9 5
name "<C3Pi|LX|B3Sig->"  (<2.2|LX|3.4> §ADIABATISED)
spin 1 1
lambda 1 0
<x|Lz|y>  -i 0
type grid
factor i
units angstroms
values
1.1	1.058294475
1.11	0.993970583
1.12	0.919638332
1.13	0.840214127
1.14	0.760335327
1.15	0.683718961
1.16	0.612881167
1.17	0.549394013
1.18	0.494804373
1.19	0.453128667
1.2	0.422203295
1.21	0.385236582
1.22	0.348444785
1.23	0.314724157
1.24	0.284659006
1.25	0.258153785
1.26	0.234900453
1.27	0.214577837
1.28	0.196718074
1.29	0.181035473
1.3	0.167228815
1.31	0.155043452
1.32	0.144245672
1.33	0.134653939
1.34	0.126110087
1.35	0.118481503
1.36	0.111652147
1.37	0.105524818
1.38	0.10001597
1.39	0.095053496
1.4	0.090575114
1.41	0.086525897
1.42	0.085530751
1.43	0.082086035
1.44	0.07893922
1.45	0.076056032
1.46	0.073411056
1.47	0.07098044
1.48	0.068743083
1.49	0.066680028
1.5	0.064774489
1.51	0.063011044
1.52	0.06137538
1.53	0.059853794
1.54	0.05843142
1.55	0.057097336
1.56	0.055835345
1.57	0.0546292
1.58	0.053459935
1.59	0.052306958
1.6	0.05113663
1.61	0.049911622
1.62	0.048573099
1.63	0.04702803
1.64	0.045136813
1.65	0.042817291
1.66	0.040392285
1.67	0.038268987
1.68	0.03641519
1.69	0.034667805
1.7	0.032923239
1.71	0.031121955
1.72	0.029226917
1.73	0.027212994
1.74	0.025061555
1.75	0.022755851
1.76	0.020282008
1.78	0.014773717
1.8	0.008435051
1.82	0.001165542
1.84	-0.007188462
1.85	-0.011811577
1.86	-0.016758528
1.88	-0.027714405
1.92	-0.054672725
1.94	-0.071232855
1.95	-0.080454344
1.96	-0.090390913
1.98	-0.112755553
2	-0.13920682
2.01	-0.154283414
2.02	-0.170589126
2.03	-0.187418303
2.04	-0.202230285
2.05	-0.210449517
2.06	-0.211070862
2.08	-0.210055826
2.1	-0.219960895
2.15	-0.274962532
2.2	-0.345362293
2.25	-0.411335965
2.3	-0.46108779
2.35	-0.490622683
2.4	-0.501012627
2.5	-0.475863862
2.6	-0.409515184
2.8	-0.243492941
3	-0.125527021
3.1	-0.088305646
3.2	-0.061492946
3.3	-0.042333074
3.4	-0.02877919
3.5	-0.019370117
3.6	-0.01298213
3.7	-0.008704134
3.8	-0.005853352
3.9	-0.00395327
4	-0.002680628
4.2	-0.001231622
4.4	-0.000540842
4.6	-0.000209352
4.8	-0.000135494
5	-1.83E-05
end

abinitio LX 4 8
name "<A3Pi|LX|Ap3Delta>" (<1.2|LX|2.4>)
spin 1 1
lambda 1 2
<x|Lz|y>  -i -2i
type grid
factor i
units angstroms
values
	1.11	0.017650264  (1	 0.043812727 ; 1.1  0.019080943)
	1.12	0.016297529
	1.13	0.015014735
	1.14	0.013826134
	1.15	0.012701302
	1.16	0.011624401
	1.17	0.010578371
	1.18	0.009539244
	1.19	0.008405892
	1.2	0.006950368
	1.21	0.00599149
	1.22	0.005113967
	1.23	0.004292178
	1.24	0.003478432
	1.25	0.002660688
	1.26	0.001832647
	1.27	0.00098984
	1.28	0.000129491
	1.29	-0.000750656
	1.3	-0.00165245
	1.31	-0.002577504
	1.32	-0.00352726
	1.33	-0.004503066
	1.34	-0.005506239
	1.35	-0.006538142
	1.36	-0.007600127
	1.37	-0.008693709
	1.38	-0.00982057
	1.39	-0.010982602
	1.4	-0.012181947
	1.41	-0.013421014
	1.42	-0.014701659
	1.43	-0.016028429
	1.44	-0.017403971
	1.45	-0.01883198
	1.46	-0.020316501
	1.47	-0.021861896
	1.48	-0.023472821
	1.49	-0.025154126
	1.5	-0.02691099
	1.51	-0.028748632
	1.52	-0.030672225
	1.53	-0.032686993
	1.54	-0.034797857
	1.55	-0.037009714
	1.56	-0.039326227
	1.57	-0.041751429
	1.58	-0.044288459
	1.59	-0.046938349
	1.6	-0.049684336
	1.61	-0.052571761
	1.62	-0.055582203
	1.64	-0.062013096
	1.65	-0.065502724
	1.66	-0.069294721
	1.68	-0.077065162
	1.7	-0.084677947
	1.72	-0.09247601
	1.74	-0.100587307
	1.75	-0.104777263
	1.76	-0.109065448
	1.78	-0.11796265
	1.8	-0.12733266
	1.82	-0.137234691
	1.84	-0.147716424
	1.85	-0.153193436
	1.86	-0.158837025
	1.88	-0.170651103
	1.9	-0.183211588
	1.92	-0.196571801
	1.94	-0.210785912
	1.95	-0.218231909
	1.96	-0.225915918
	1.98	-0.242051296
	2	-0.259384986
	2.05	-0.313347627
	2.1	-0.36950206
	2.15	-0.428342689
	2.2	-0.490963032
	2.25	-0.555289854
	2.3	-0.618660085
	2.35	-0.678583529
	2.4	-0.733044655
	2.5	-0.821513026
	2.6	-0.883265354
	2.8	-0.950581518
	3	-0.978030847
end

abinitio LX 9 8
name "<C3Pi|LX|Ap3Delta>"  (<2.2|LX|2.4> §ADIABATISED)
spin 1 1
lambda 1 2
<x|Lz|y>  -i -2i
type grid
factor i
units angstroms
values
1.1	0.002608344
1.11	0.010315272
1.12	0.023260469
1.13	0.036341573
1.14	0.04970374
1.15	0.063431765
1.16	0.077566614
1.17	0.092045142
1.18	0.106740564
1.19	0.121803988
1.2	0.136078246
1.21	0.147108731
1.22	0.15641023
1.23	0.164673624
1.24	0.17217892
1.25	0.179073988
1.26	0.185448813
1.27	0.191367794
1.28	0.19688134
1.29	0.202027043
1.3	0.206836334
1.31	0.211337845
1.32	0.215550106
1.33	0.219494084
1.34	0.223186877
1.35	0.226643625
1.36	0.229877827
1.37	0.232901496
1.38	0.235725319
1.39	0.238358636
1.4	0.24080988
1.41	0.243085615
1.42	0.244696883
1.43	0.246571911
1.44	0.248282991
1.45	0.249830547
1.46	0.251216224
1.47	0.252439646
1.48	0.253499125
1.49	0.254391494
1.5	0.255112139
1.51	0.255654872
1.52	0.256011829
1.53	0.256173411
1.54	0.256128062
1.55	0.255862585
1.56	0.255361265
1.57	0.254606104
1.58	0.253576041
1.59	0.25224587
1.6	0.250587863
1.61	0.248550324
1.62	0.246072484
1.63	0.24304806
1.64	0.239314766
1.65	0.234789042
1.66	0.229911368
1.67	0.225233026
1.68	0.220737031
1.69	0.216244753
1.7	0.211648847
1.71	0.206896913
1.72	0.201964765
1.73	0.196842006
1.74	0.191524802
1.75	0.186012977
1.76	0.180307263
1.78	0.168322904
1.8	0.155574321
1.82	0.142066794
1.84	0.127792758
1.85	0.120362895
1.86	0.112733074
1.88	0.09685196
1.92	0.062333808
1.94	0.04339955
1.95	0.033388399
1.96	0.022926424
1.98	0.000190568
2	-0.026393959
2.01	-0.042134141
2.02	-0.060431634
2.03	-0.082035506
2.04	-0.106387196
2.05	-0.128919104
2.06	-0.143109776
2.08	-0.148589983
2.1	-0.143067824
2.15	-0.122528281
2.2	-0.100817818
2.25	-0.079105557
2.3	-0.057858285
2.35	-0.037752333
2.4	-0.019299113
2.5	0.011365665
2.6	0.031753107
2.8	0.040174076
3	0.014050835
3.1	-0.008329471
3.2	-0.037857866
3.3	-0.076191279
3.4	-0.124022835
3.5	-0.178106323
3.6	-0.232524735
3.7	-0.283758326
3.8	-0.330559415
3.9	-0.372639951
4	-0.410135169
4.2	-0.472699554
4.4	-0.521300321
4.6	-0.558898292
4.8	-0.65984817
5	-0.673352919
end


( LX 4 8 )
( name "<A3Pi|LX|Ap3Delta>"   (<1.3|LX|1.1>, %) )
( spin 1 1  )
( lambda 1 2 )
( <x|Lz|y>  -i -2i  )
( type grid )
( factor i )
( units angstroms )
( values )
( 	1	-0.105281415 )
(         1.05	-0.027419594 )
( 	1.1	-0.015224522 )
( 	1.11	-0.013824741 )
( 	1.12	-0.012586132 )
( 	1.13	-0.01147197 )
( 	1.14	-0.010454456 )
( 	1.15	-0.009512184 )
( 	1.16	-0.008627914 )
( 	1.17	-0.00778782 )
( 	1.18	-0.006980592 )
( 	1.19	-0.006196643 )
( 	1.2	-0.005427816 )
( 	1.21	-0.004667124 )
( 	1.22	-0.003908372 )
( 	1.23	-0.003146648 )
( 	1.24	-0.002168186 )
( 	1.25	-0.001388419 )
( 	1.26	-0.000596799 )
( 	1.27	0.000210371 )
( 	1.28	0.001036125 )
( 	1.29	0.001882994 )
( 	1.3	0.002753156 )
( 	1.31	0.00364844 )
( 	1.32	0.004570548 )
( 	1.33	0.005520715 )
( 	1.34	0.006500344 )
( 	1.35	0.007510682 )
( 	1.36	0.008553014 )
( 	1.37	0.009658773 )
( 	1.38	0.010790389 )
( 	1.39	0.011961374 )
( 	1.4	0.013173937 )
( 	1.41	0.01443035 )
( 	1.42	0.01573314 )
( 	1.43	0.017084968 )
( 	1.44	0.018488928 )
( 	1.45	0.019948188 )
( 	1.46	0.021466294 )
( 	1.47	0.023047026 )
( 	1.48	0.024694468 )
( 	1.49	0.026412938 )
( 	1.5	0.028206953 )
( 	1.51	0.030081195 )
( 	1.52	0.03204022 )
( 	1.53	0.034088801 )
( 	1.54	0.036231387 )
( 	1.55	0.03847223 )
( 	1.56	0.040815039 )
( 	1.57	0.043263038 )
( 	1.58	0.045818706 )
( 	1.59	0.048483724 )
( 	1.6	0.051258943 )
( 	1.61	0.054144226 )
( 	1.62	0.057138707 )
( 	1.64	0.063437751 )
( 	1.65	0.066746406 )
( 	1.66	0.070152792 )
( 	1.68	0.077252862 )
( 	1.69	0.080940578 )
( 	1.7	0.084718054 )
( 	1.71	0.088585425 )
( 	1.72	0.092543769 )
( 	1.74	0.10074251 )
( 	1.75	0.104989799 )
( 	1.76	0.109341687 )
( 	1.78	0.118381577 )
( 	1.8	0.127910865 )
( 	1.82	0.137980279 )
( 	1.84	0.148651208 )
( 	1.85	0.154230003 )
( 	1.86	0.159978135 )
( 	1.88	0.172014243 )
( 	1.9	0.184815881 )
( 	1.92	0.198439053 )
( 	1.94	0.212943113 )
( 	1.95	0.22054738 )
( 	1.96	0.228402191 )
( 	1.98	0.24494685 )
( 	2	0.262957958 )
( 	2.05	0.318766486 )
( 	2.1	0.373871512 )
( 	2.15	0.433140618 )
( 	2.2	0.496102423 )
( 	2.25	0.560627605 )
( 	2.3	0.624025522 )
( 	2.35	0.683668071 )
( 	2.4	0.737441163 )
( 	2.5	0.823519512 )
( 	2.6	0.881999962 )
( 	2.8	0.942185122 )
( 	3	0.962419475 )
( end )

abinitio LX 4 7
name "<A3Pi|LX|App3Sig+>" (<1.3|LX|2.1>)
spin 1 1
lambda 1 0
<x|Lz|y>  -i 0
type grid
factor i
units angstroms
values
	1	-0.05501224895
	1.05	-0.032180725198
	1.1	-0.027495525
	1.11	-0.027126831
	1.12	-0.026866092
	1.13	-0.026693804
	1.14	-0.026594399
	1.15	-0.026554557
	1.16	-0.026563085
	1.17	-0.026609821
	1.18	-0.026685058
	1.19	-0.026779352
	1.2	-0.026883184
	1.21	-0.026986745
	1.22	-0.027080007
	1.23	-0.027152848
	1.24	-0.025889783
	1.25	-0.025892814
	1.26	-0.025877824
	1.27	-0.025838101
	1.28	-0.025767393
	1.29	-0.025659882
	1.3	-0.025510246
	1.31	-0.025313553
	1.32	-0.025065179
	1.33	-0.024760898
	1.34	-0.024396729
	1.35	-0.023969002
	1.36	-0.023474353
	1.37	-0.022688102
	1.38	-0.022064312
	1.39	-0.021368721
	1.4	-0.020598242
	1.41	-0.019750024
	1.42	-0.018821691
	1.43	-0.017811139
	1.44	-0.016716866
	1.45	-0.015537532
	1.46	-0.014272275
	1.47	-0.012920535
	1.48	-0.011482079
	1.49	-0.009956921
	1.5	-0.008345247
	1.51	-0.006646002
	1.52	-0.004862334
	1.53	-0.002992799
	1.54	-0.001037152
	1.55	0.001005081
	1.56	0.003135086
	1.57	0.005354659
	1.58	0.007666297
	1.59	0.010073268
	1.6	0.01257952
	1.61	0.015189663
	1.62	0.017908723
	1.64	0.023695837
	1.65	0.026773038
	1.66	0.029978965
	1.68	0.036790055
	1.69	0.04039997
	1.7	0.044147544
	1.71	0.048032924
	1.72	0.052055722
	1.74	0.060510338
	1.75	0.064940293
	1.76	0.069504269
	1.78	0.07903309
	1.8	0.089098123
	1.82	0.099699439
	1.84	0.11087038
	1.85	0.116678073
	1.86	0.122630457
	1.88	0.134998528
	1.9	0.148012366
	1.92	0.161709677
	1.94	0.176133486
	1.95	0.18363411
	1.96	0.191339389
	1.98	0.207427939
	2	0.224705688
	2.05	0.278137533
	2.1	0.331239287
	2.15	0.387481226
	2.2	0.446785049
	2.25	0.507168579
	2.3	0.566048456
	2.35	0.620849091
	2.4	0.669464744
	2.5	0.744171568
	2.6	0.789663097
	2.8	0.819077939
	3	0.804780116
end


( LX 9 8  )
( name "<C3Pi|LX|Ap3Delta>" (<2.3|LX|1.1>, %) )
( spin 1 1 )
( lambda 1 2 )
( <x|Lz|y>  -i -2i  )
( type grid )
( factor i )
( units angstroms )
( values )
( 1.0 			   0.17894596699999998 )
( 1.0040080160320641 0.16037767896128702 )
( 1.0080160320641283 0.14193898174466146 )
( 1.0120240480961924 0.12375946617221076 )
( 1.0160320641282565 0.10596872306602234 )
( 1.0200400801603207 0.08869634324818365 )
( 1.0240480961923848 0.0720719175407821 )
( 1.028056112224449 0.05622503676590511 )
( 1.032064128256513 0.04128529174564012 )
( 1.0360721442885772 0.027382273302074565 )
( 1.0400801603206413 0.014645572257295833 )
( 1.0440881763527055 0.0032047794333914074 )
( 1.0480961923847696 -0.006810514347551304 )
( 1.0521042084168337 -0.015278696769291642 )
( 1.0561122244488979 -0.02224178940663891 )
( 1.060120240480962 -0.02789511469455665 )
( 1.0641282565130261 -0.03243990421082266 )
( 1.0681362725450902 -0.036077389533214745 )
( 1.0721442885771544 -0.039008802239510684 )
( 1.0761523046092185 -0.04143537390748828 )
( 1.0801603206412826 -0.043558336114925336 )
( 1.0841683366733468 -0.04557892043959963 )
( 1.088176352705411 -0.04769835845928898 )
( 1.092184368737475 -0.05011788175177117 )
( 1.0961923847695392 -0.053038721894824004 )
( 1.100200400801603 -0.0566620960125108 )
( 1.1042084168336674 -0.06105542319583415 )
( 1.1082164328657313 -0.06582529476350377 )
( 1.1122244488977955 -0.07049703995448701 )
( 1.1162324649298596 -0.07491765504020001 )
( 1.1202404809619237 -0.07921276818374268 )
( 1.1242484969939879 -0.0834836758134291 )
( 1.128256513026052 -0.0877195189861992 )
( 1.1322645290581161 -0.09188737704900114 )
( 1.1362725450901803 -0.09597761134037446 )
( 1.1402805611222444 -0.10000022916121379 )
( 1.1442885771543085 -0.1039633092948465 )
( 1.1482965931863727 -0.1078666722122239 )
( 1.1523046092184368 -0.11170856550051987 )
( 1.156312625250501 -0.11548888586059308 )
( 1.160320641282565 -0.11920888556202569 )
( 1.1643286573146292 -0.12286970031101795 )
( 1.1683366733466933 -0.1264719717186334 )
( 1.1723446893787575 -0.1300162225475234 )
( 1.1763527054108216 -0.13350262969369386 )
( 1.1803607214428857 -0.13693109344645515 )
( 1.1843687374749499 -0.1403021221268222 )
( 1.188376753507014 -0.1436181082793779 )
( 1.1923847695390781 -0.1468814018749731 )
( 1.1963927855711423 -0.15008822137944178 )
( 1.2004008016032064 -0.15323000971366124 )
( 1.2044088176352705 -0.15630734760470646 )
( 1.2084168336673347 -0.1593483439611675 )
( 1.2124248496993988 -0.1623803806566637 )
( 1.216432865731463 -0.16534550678637605 )
( 1.220440881763527 -0.16812107116448635 )
( 1.2244488977955912 -0.17071599169855614 )
( 1.2284569138276553 -0.17352354454881724 )
( 1.2324649298597194 -0.17695787077230882 )
( 1.2364729458917836 -0.18075507398630072 )
( 1.2404809619238477 -0.1841499046719404 )
( 1.2444889779559118 -0.1866688687661259 )
( 1.248496993987976 -0.1886893418892532 )
( 1.25250501002004 -0.19070961709505457 )
( 1.2565130260521042 -0.19286078624118155 )
( 1.2605210420841684 -0.19500937050781866 )
( 1.2645290581162325 -0.1970586003823993 )
( 1.2685370741482966 -0.19902757778672528 )
( 1.2725450901803608 -0.20095290482955022 )
( 1.276553106212425 -0.20284454260483847 )
( 1.280561122244489 -0.20469375980055188 )
( 1.2845691382765532 -0.20649456437923208 )
( 1.288577154308617 -0.20824923567347545 )
( 1.2925851703406814 -0.20996124923953796 )
( 1.2965931863727453 -0.21163211659797354 )
( 1.3006012024048097 -0.21326200742531737 )
( 1.3046092184368736 -0.21485130889669932 )
( 1.308617234468938 -0.21640103419753332 )
( 1.3126252505010019 -0.21791226771358188 )
( 1.3166332665330662 -0.21938575404447228 )
( 1.3206412825651301 -0.22082201244564936 )
( 1.3246492985971945 -0.2222218598096653 )
( 1.3286573146292584 -0.22358686684771512 )
( 1.3326653306613228 -0.22491850873928332 )
( 1.3366733466933867 -0.2262157891494184 )
( 1.3406813627254508 -0.22747612305169057 )
( 1.344689378757515 -0.22870106706518384 )
( 1.348697394789579 -0.22990230020737873 )
( 1.3527054108216432 -0.23108997332956038 )
( 1.3567134268537073 -0.23224000262600158 )
( 1.3607214428857715 -0.23330681618146829 )
( 1.3647294589178356 -0.2342756149494677 )
( 1.3687374749498997 -0.23520503472991386 )
( 1.3727454909819639 -0.23615844564242938 )
( 1.376753507014028 -0.23713547426023385 )
( 1.3807615230460921 -0.23809665138590444 )
( 1.3847695390781563 -0.23901614508807603 )
( 1.3887775551102204 -0.2399007237092604 )
( 1.3927855711422845 -0.24076093570156468 )
( 1.3967935871743486 -0.24159919384150744 )
( 1.4008016032064128 -0.2424130509994065 )
( 1.404809619238477 -0.24320101992260798 )
( 1.408817635270541 -0.2439639009924223 )
( 1.4128256513026052 -0.24470274332168193 )
( 1.4168336673346693 -0.24541797919807093 )
( 1.4208416833667334 -0.24610968217984863 )
( 1.4248496993987976 -0.24677797466244533 )
( 1.4288577154308617 -0.2474230946622589 )
( 1.4328657314629258 -0.24804528781712934 )
( 1.43687374749499 -0.248644726003311 )
( 1.440881763527054 -0.24922153919183118 )
( 1.4448897795591182 -0.2497758369066316 )
( 1.4488977955911824 -0.2503076865343941 )
( 1.4529058116232465 -0.2508171455654738 )
( 1.4569138276553106 -0.251304228385536 )
( 1.4609218436873748 -0.25176892540697965 )
( 1.464929859719439 -0.25221119564016226 )
( 1.468937875751503 -0.2526309341601456 )
( 1.4729458917835672 -0.2530280269289493 )
( 1.4769539078156313 -0.2534023483318444 )
( 1.4809619238476954 -0.253753765746633 )
( 1.4849699398797596 -0.25408203979564875 )
( 1.4889779559118237 -0.2543867180998179 )
( 1.4929859719438876 -0.2546673817356989 )
( 1.496993987975952 -0.2549241317848242 )
( 1.5010020040080159 -0.25515733549538094 )
( 1.5050100200400802 -0.2553667236917696 )
( 1.5090180360721441 -0.2555507865928108 )
( 1.5130260521042085 -0.2557080029270678 )
( 1.5170340681362724 -0.2558379731921813 )
( 1.5210420841683367 -0.2559408645158061 )
( 1.5250501002004007 -0.25601651064903613 )
( 1.529058116232465 -0.25606410692176035 )
( 1.533066132264529 -0.25608278945187685 )
( 1.5370741482965933 -0.25607179142853076 )
( 1.5410821643286572 -0.2560303934544553 )
( 1.5450901803607215 -0.2559578219633083 )
( 1.5490981963927855 -0.2558532031618769 )
( 1.5531062124248498 -0.2557156481049723 )
( 1.5571142284569137 -0.25554423269632975 )
( 1.561122244488978 -0.2553380156593565 )
( 1.565130260521042 -0.25509602924685343 )
( 1.5691382765531061 -0.2548172585380203 )
( 1.5731462925851702 -0.25450068061470243 )
( 1.5771543086172344 -0.25414524850961645 )
( 1.5811623246492985 -0.2537499039585539 )
( 1.5851703406813626 -0.25331358387535335 )
( 1.5891783567134268 -0.252835216887341 )
( 1.593186372745491 -0.2523137316901202 )
( 1.597194388777555 -0.25174806373401065 )
( 1.6012024048096192 -0.2511371520903409 )
( 1.6052104208416833 -0.25047997846444076 )
( 1.6092184368737474 -0.24977559680309233 )
( 1.6132264529058116 -0.24902306404532587 )
( 1.6172344689378757 -0.2482214079981343 )
( 1.6212424849699398 -0.2473696457941343 )
( 1.625250501002004 -0.24646695177991204 )
( 1.629258517034068 -0.2455127598022533 )
( 1.6332665330661322 -0.24450652797599384 )
( 1.6372745490981964 -0.2434477144159695 )
( 1.6412825651302605 -0.24233577917985383 )
( 1.6452905811623246 -0.2411703109206843 )
( 1.6492985971943888 -0.23995110485460838 )
( 1.653306613226453 -0.2386779856759282 )
( 1.657314629258517 -0.2373508520292927 )
( 1.6613226452905812 -0.23596963619510428 )
( 1.6653306613226453 -0.23453443934468815 )
( 1.6693386773547094 -0.2330456266107626 )
( 1.6733466933867733 -0.2315035861082044 )
( 1.6773547094188377 -0.22990870595188978 )
( 1.6813627254509016 -0.22826137722468956 )
( 1.685370741482966 -0.22656216083151665 )
( 1.6893787575150299 -0.22481187626004212 )
( 1.6933867735470942 -0.22301135765931024 )
( 1.6973947895791581 -0.22116139400260773 )
( 1.7014028056112225 -0.21926275771583897 )
( 1.7054108216432864 -0.21731628944458425 )
( 1.7094188376753507 -0.21532293104555486 )
( 1.7134268537074147 -0.21328363492451374 )
( 1.717434869739479 -0.21119936814048598 )
( 1.721442885771543 -0.209071102940869 )
( 1.7254509018036073 -0.20689979010110898 )
( 1.7294589178356712 -0.20468634937883814 )
( 1.7334669338677355 -0.2024316981134115 )
( 1.7374749498997994 -0.20013675364418512 )
( 1.7414829659318638 -0.1978024331752512 )
( 1.7454909819639277 -0.1954296475852585 )
( 1.749498997995992 -0.19301929885898855 )
( 1.753507014028056 -0.19057225205570924 )
( 1.7575150300601203 -0.18808916050185748 )
( 1.7615230460921842 -0.18557060150641097 )
( 1.7655310621242486 -0.18301717951946864 )
( 1.7695390781563125 -0.18042953630182065 )
( 1.7735470941883766 -0.17780831631031438 )
( 1.7775551102204408 -0.17515416400179767 )
( 1.781563126252505 -0.17246772066991534 )
( 1.785571142284569 -0.16974949704970527 )
( 1.7895791583166332 -0.166999829750088 )
( 1.7935871743486973 -0.1642190432761559 )
( 1.7975951903807614 -0.16140746213300128 )
( 1.8016032064128256 -0.15856540823999737 )
( 1.8056112224448897 -0.15569310299668934 )
( 1.8096192384769538 -0.15279063722381012 )
( 1.813627254509018 -0.1498580930152909 )
( 1.817635270541082 -0.14689555246506295 )
( 1.8216432865731462 -0.14390309965324202 )
( 1.8256513026052104 -0.14088089149920893 )
( 1.8296593186372745 -0.13782917708789663 )
( 1.8336673346693386 -0.13474821142290716 )
( 1.8376753507014028 -0.13163824950784256 )
( 1.8416833667334669 -0.1284995250197685 )
( 1.845691382765531 -0.12533153273263234 )
( 1.8496993987975952 -0.12213285668907563 )
( 1.8537074148296593 -0.11890227045960615 )
( 1.8577154308617234 -0.1156397792549519 )
( 1.8617234468937875 -0.1123457574938769 )
( 1.8657314629258517 -0.10902005802185995 )
( 1.8697394789579158 -0.10566190729773539 )
( 1.87374749498998 -0.10227049470845001 )
( 1.8777555110220439 -0.09884500964095073 )
( 1.8817635270541082 -0.09538463390497476 )
( 1.8857715430861721 -0.09188831401258783 )
( 1.8897795591182365 -0.08835472126547476 )
( 1.8937875751503004 -0.0847825113440887 )
( 1.8977955911823647 -0.08117033992888123 )
( 1.9018036072144286 -0.0775168402896297 )
( 1.905811623246493 -0.07381998558027829 )
( 1.909819639278557 -0.07007699679838804 )
( 1.9138276553106213 -0.06628505402435853 )
( 1.9178356713426852 -0.06244133733859102 )
( 1.9218436873747495 -0.05854298981125988 )
( 1.9258517034068134 -0.0545861192209207 )
( 1.9298597194388778 -0.05056568413102895 )
( 1.9338677354709417 -0.04647658323224967 )
( 1.937875751503006 -0.04231371521524609 )
( 1.94188376753507 -0.03807174928098896 )
( 1.9458917835671343 -0.03373925122312824 )
( 1.9498997995991982 -0.02929818644752157 )
( 1.9539078156312626 -0.02473531996959891 )
( 1.9579158316633265 -0.020059529925458463 )
( 1.9619238476953909 -0.015283995492985267 )
( 1.9659318637274548 -0.010379939962513074 )
( 1.9699398797595191 -0.005274383265821905 )
( 1.973947895791583 0.00010776200795719574 )
( 1.9779559118236472 0.0058415832696951915 )
( 1.9819639278557113 0.01199945291746917 )
( 1.9859719438877754 0.018588265107361623 )
( 1.9899799599198396 0.025547705099826228 )
( 1.9939879759519037 0.03281439693795007 )
( 1.9979959919839678 0.04032496466482017 )
( 2.0020040080160317 0.04801702241704804 )
( 2.006012024048096 0.05585095648231837 )
( 2.0100200400801604 0.06380992529938524 )
( 2.0140280561122244 0.07187807740052753 )
( 2.0180360721442883 0.08003956131802589 )
( 2.0220440881763526 0.08827852558416102 )
( 2.026052104208417 0.09657911873121182 )
( 2.030060120240481 0.1049254892914571 )
( 2.034068136272545 0.11330178579717756 )
( 2.038076152304609 0.12169215678065397 )
( 2.0420841683366735 0.1300807507741651 )
( 2.0460921843687374 0.13845171630998981 )
( 2.0501002004008013 0.14678920196210732 )
( 2.0541082164328657 0.15508023003874916 )
( 2.05811623246493 0.163322487776879 )
( 2.062124248496994 0.1715161359256872 )
( 2.066132264529058 0.17966133523436592 )
( 2.070140280561122 0.18775824645210726 )
( 2.0741482965931866 0.19580703032810146 )
( 2.0781563126252505 0.2038078476115389 )
( 2.0821643286573144 0.2117608590516116 )
( 2.0861723446893787 0.21966622539751174 )
( 2.090180360721443 0.22752410739842957 )
( 2.094188376753507 0.23533466580355547 )
( 2.098196392785571 0.24309806136208154 )
( 2.1022044088176353 0.25081445482319975 )
( 2.1062124248496996 0.2584840069361005 )
( 2.1102204408817635 0.2661068784499742 )
( 2.1142284569138274 0.2736832301140128 )
( 2.118236472945892 0.28121322267740845 )
( 2.122244488977956 0.28869701688935145 )
( 2.12625250501002 0.2961347734990321 )
( 2.130260521042084 0.30352665325564265 )
( 2.1342685370741483 0.310872816908375 )
( 2.1382765531062122 0.3181734252064186 )
( 2.142284569138276 0.32542863889896567 )
( 2.1462925851703405 0.3326386187352082 )
( 2.150300601202405 0.33980352546433645 )
( 2.1543086172344688 0.34692351983554093 )
( 2.1583166332665327 0.3539987625980136 )
( 2.162324649298597 0.36102941450094655 )
( 2.1663326653306614 0.3680156362935301 )
( 2.1703406813627253 0.37495758872495466 )
( 2.174348697394789 0.3818554325444124 )
( 2.1783567134268536 0.38870932850109496 )
( 2.182364729458918 0.39551943734419315 )
( 2.186372745490982 0.4022859198228971 )
( 2.1903807615230457 0.40900893668639887 )
( 2.19438877755511 0.41568864868389066 )
( 2.1983967935871744 0.4223252165645625 )
( 2.2024048096192383 0.42891880107760516 )
( 2.2064128256513023 0.4354695629722105 )
( 2.2104208416833666 0.4419776629975706 )
( 2.214428857715431 0.44844326190287553 )
( 2.218436873747495 0.4548665204373162 )
( 2.222444889779559 0.46124759935008447 )
( 2.226452905811623 0.467586659390372 )
( 2.2304609218436875 0.4738838613073695 )
( 2.2344689378757514 0.4801393658502674 )
( 2.2384769539078153 0.4863533337682576 )
( 2.2424849699398797 0.49252592581053206 )
( 2.246492985971944 0.4986573027262812 )
( 2.250501002004008 0.5047476252646957 )
( 2.254509018036072 0.5107970541749672 )
( 2.258517034068136 0.5168057502062879 )
( 2.2625250501002006 0.5227738741078481 )
( 2.2665330661322645 0.5287015866288385 )
( 2.2705410821643284 0.5345890485184507 )
( 2.2745490981963927 0.5404364205258769 )
( 2.278557114228457 0.5462438634003074 )
( 2.282565130260521 0.5520115378909328 )
( 2.286573146292585 0.5577396047469451 )
( 2.2905811623246493 0.5634282247175358 )
( 2.2945891783567136 0.569077558551896 )
( 2.2985971943887775 0.5746877669992159 )
( 2.3026052104208414 0.5802590108086872 )
( 2.306613226452906 0.5857914507295022 )
( 2.31062124248497 0.5912852475108512 )
( 2.314629258517034 0.5967405619019247 )
( 2.318637274549098 0.6021575546519148 )
( 2.3226452905811623 0.6075363865100131 )
( 2.3266533066132267 0.6128772182254102 )
( 2.3306613226452906 0.6181802105472967 )
( 2.3346693386773545 0.6234455242248644 )
( 2.338677354709419 0.6286733200073054 )
( 2.3426853707414828 0.6338637586438094 )
( 2.3466933867735467 0.6390170008835683 )
( 2.350701402805611 0.6441332074757737 )
( 2.3547094188376754 0.6492125391696165 )
( 2.3587174348697393 0.6542551567142874 )
( 2.362725450901803 0.6592612208589778 )
( 2.3667334669338675 0.6642308923528796 )
( 2.370741482965932 0.6691643319451837 )
( 2.374749498997996 0.6740617003850804 )
( 2.3787575150300597 0.6789231584217617 )
( 2.382765531062124 0.6837488668044194 )
( 2.3867735470941884 0.6885389862822437 )
( 2.3907815631262523 0.693293677604426 )
( 2.3947895791583163 0.6980131015201575 )
( 2.3987975951903806 0.7026974187786299 )
( 2.402805611222445 0.7073467901290341 )
( 2.406813627254509 0.711961376320561 )
( 2.410821643286573 0.716541338102402 )
( 2.414829659318637 0.7210868362237487 )
( 2.4188376753507015 0.7255980314337921 )
( 2.4228456913827654 0.7300750844817228 )
( 2.4268537074148293 0.7345181561167323 )
( 2.4308617234468937 0.7389274070880129 )
( 2.434869739478958 0.7433029981447544 )
( 2.438877755511022 0.7476450900361483 )
( 2.442885771543086 0.7519538435113859 )
( 2.44689378757515 0.7562294193196593 )
( 2.4509018036072145 0.7604719782101584 )
( 2.4549098196392785 0.764681680932075 )
( 2.4589178356713424 0.7688586882346 )
( 2.4629258517034067 0.7730031608669251 )
( 2.466933867735471 0.7771152595782415 )
( 2.470941883767535 0.7811951451177398 )
( 2.474949899799599 0.7852429782346112 )
( 2.4789579158316633 0.789258919678048 )
( 2.4829659318637276 0.7932431301972407 )
( 2.4869739478957915 0.7971957705413797 )
( 2.4909819639278554 0.8011170014596575 )
( 2.49498997995992 0.8050069837012648 )
( 2.498997995991984 0.8088658780153928 )
( 2.503006012024048 0.8126938451512326 )
( 2.507014028056112 0.8164910458579753 )
( 2.5110220440881763 0.8202576408848126 )
( 2.5150300601202407 0.8239937909809355 )
( 2.5190380761523046 0.8276996568955347 )
( 2.5230460921843685 0.8313753993778019 )
( 2.527054108216433 0.8350211791769286 )
( 2.531062124248497 0.8386371570421057 )
( 2.535070140280561 0.8422234937225238 )
( 2.539078156312625 0.8457803499673748 )
( 2.5430861723446894 0.8493078865258501 )
( 2.5470941883767533 0.8528062641471401 )
( 2.551102204408817 0.8562756435804365 )
( 2.5551102204408815 0.859716185574931 )
( 2.559118236472946 0.863128050879814 )
( 2.56312625250501 0.8665114002442768 )
( 2.5671342685370737 0.8698663944175108 )
( 2.571142284569138 0.8731931941487072 )
( 2.5751503006012024 0.8764919601870577 )
( 2.5791583166332663 0.8797628532817526 )
( 2.5831663326653302 0.8830060341819832 )
( 2.5871743486973946 0.8862216636369415 )
( 2.591182364729459 0.8894099023958184 )
( 2.595190380761523 0.8925709112078043 )
( 2.5991983967935868 0.8957048508220912 )
( 2.603206412825651 0.8988118819878704 )
( 2.6072144288577155 0.9018921654543327 )
( 2.6112224448897794 0.9049458619706695 )
( 2.6152304609218433 0.9079731322860718 )
( 2.6192384769539077 0.9109741371497311 )
( 2.623246492985972 0.9139490373108385 )
( 2.627254509018036 0.9168979935185851 )
( 2.6312625250501 0.919821166522162 )
( 2.635270541082164 0.9227187170707609 )
( 2.6392785571142285 0.9255908059135728 )
( 2.6432865731462925 0.9284375937997883 )
( 2.6472945891783564 0.9312592414785993 )
( 2.6513026052104207 0.934055909699197 )
( 2.655310621242485 0.9368277592107724 )
( 2.659318637274549 0.9395749507625164 )
( 2.663326653306613 0.9422976451036205 )
( 2.6673346693386772 0.9449960029832764 )
( 2.6713426853707416 0.9476701851506747 )
( 2.6753507014028055 0.9503203523550064 )
( 2.6793587174348694 0.9529466653454631 )
( 2.6833667334669338 0.9555492848712362 )
( 2.687374749498998 0.9581283716815169 )
( 2.691382765531062 0.9606840865254955 )
( 2.695390781563126 0.9632165901523642 )
( 2.6993987975951903 0.9657260433113137 )
( 2.7034068136272547 0.9682126067515358 )
( 2.7074148296593186 0.970676441222221 )
( 2.7114228456913825 0.9731177074725605 )
( 2.715430861723447 0.9755365662517463 )
( 2.719438877755511 0.9779331783089691 )
( 2.723446893787575 0.9803077043934196 )
( 2.727454909819639 0.9826603052542898 )
( 2.7314629258517034 0.9849911416407708 )
( 2.7354709418837677 0.9873003743020536 )
( 2.7394789579158316 0.9895881639873292 )
( 2.7434869739478955 0.991854671445789 )
( 2.74749498997996 0.9941000574266243 )
( 2.751503006012024 0.9963244826790263 )
( 2.7555110220440877 0.9985281079521862 )
( 2.759519038076152 1.000711093995295 )
( 2.7635270541082164 1.0028736015575443 )
( 2.7675350701402803 1.005015791388125 )
( 2.7715430861723442 1.007137824236228 )
( 2.7755511022044086 1.0092398608510456 )
( 2.779559118236473 1.011322061981768 )
( 2.783567134268537 1.0133845883775863 )
( 2.7875751503006008 1.0154276007876923 )
( 2.791583166332665 1.0174512599612773 )
( 2.7955911823647295 1.019455726647532 )
( 2.7995991983967934 1.0214411615956478 )
( 2.8036072144288573 1.023407725554816 )
( 2.8076152304609217 1.0253555792742273 )
( 2.811623246492986 1.027284883503074 )
( 2.81563126252505 1.0291957989905463 )
( 2.819639278557114 1.0310884864858354 )
( 2.823647294589178 1.0329631067381333 )
( 2.8276553106212425 1.0348198204966308 )
( 2.8316633266533064 1.0366587885105187 )
( 2.8356713426853704 1.0384801715289886 )
( 2.8396793587174347 1.0402841303012322 )
( 2.843687374749499 1.0420708255764397 )
( 2.847695390781563 1.043840418103803 )
( 2.851703406813627 1.0455930686325126 )
( 2.8557114228456912 1.0473289379117607 )
( 2.8597194388777556 1.049048186690738 )
( 2.8637274549098195 1.0507509757186355 )
( 2.8677354709418834 1.0524374657446445 )
( 2.8717434869739478 1.0541078175179566 )
( 2.875751503006012 1.0557621917877629 )
( 2.879759519038076 1.0574007493032538 )
( 2.88376753507014 1.0590236508136215 )
( 2.8877755511022043 1.0606310570680568 )
( 2.8917835671342687 1.062223128815751 )
( 2.8957915831663326 1.0638000268058951 )
( 2.8997995991983965 1.0653619117876802 )
( 2.903807615230461 1.0669089445102986 )
( 2.907815631262525 1.0684412857229402 )
( 2.911823647294589 1.0699590961747965 )
( 2.915831663326653 1.0714625366150592 )
( 2.9198396793587174 1.072951767792919 )
( 2.9238476953907817 1.0744269504575672 )
( 2.9278557114228456 1.075888245358195 )
( 2.9318637274549095 1.077335813243994 )
( 2.935871743486974 1.078769814864155 )
( 2.9398797595190382 1.080190410967869 )
( 2.943887775551102 1.081597762304328 )
( 2.947895791583166 1.0829920296227222 )
( 2.9519038076152304 1.0843733736722436 )
( 2.9559118236472943 1.0857419552020833 )
( 2.9599198396793582 1.0870979349614323 )
( 2.9639278557114226 1.0884414736994819 )
( 2.967935871743487 1.0897727321654231 )
( 2.971943887775551 1.091091871108447 )
( 2.9759519038076148 1.0923990512777453 )
( 2.979959919839679 1.0936944334225092 )
( 2.9839679358717435 1.0949781782919294 )
( 2.9879759519038074 1.0962504466351977 )
( 2.9919839679358713 1.097511399201504 )
( 2.9959919839679356 1.0987611967400412 )
( 3.0 			   1.1 )
( end )

abinitio LX 9 7
name "<C3Pi|LX|App3Sig+>" (<2.3|LX|2.1> §ADIABATISED)
spin 1 1
lambda 1 0
<x|Lz|y>  -i 0
type grid
factor i
units angstroms
values
1.1	0.036243621
1.11	0.04865538
1.12	0.061010941
1.13	0.073385172
1.14	0.085812092
1.15	0.098325078
1.16	0.110936474
1.17	0.123647638
1.18	0.136528319
1.19	0.150009192
1.2	0.163149091
1.21	0.173490601
1.22	0.182324374
1.23	0.190271111
1.24	0.197573876
1.25	0.204352167
1.26	0.21067606
1.27	0.216594334
1.28	0.22214401
1.29	0.22735277
1.3	0.2322438
1.31	0.236839173
1.32	0.24115201
1.33	0.245199281
1.34	0.248994629
1.35	0.252550346
1.36	0.25587745
1.37	0.258985865
1.38	0.261884384
1.39	0.264580836
1.4	0.267081908
1.41	0.269393137
1.42	0.27130421
1.43	0.273184909
1.44	0.274881768
1.45	0.276396386
1.46	0.277729136
1.47	0.278879291
1.48	0.279844805
1.49	0.280622474
1.5	0.281207706
1.51	0.281594489
1.52	0.28177528
1.53	0.281740934
1.54	0.281480485
1.55	0.280981097
1.56	0.280227753
1.57	0.279202919
1.58	0.277885272
1.59	0.276250249
1.6	0.27426452
1.61	0.271877612
1.62	0.269025909
1.64	0.261373351
1.65	0.256292423
1.66	0.250853654
1.68	0.240815567
1.69	0.235989491
1.7	0.231100823
1.71	0.226089927
1.72	0.220928728
1.74	0.210123181
1.75	0.204478254
1.76	0.198676675
1.78	0.186625248
1.8	0.17401536
1.82	0.16091242
1.84	0.147381331
1.85	0.140481575
1.86	0.133509466
1.88	0.119413053
1.9	0.10525433
1.92	0.091271539
1.94	0.077838056
1.95	0.0715088
1.96	0.065586878
1.98	0.055713988
2	0.050799134
2.01	0.05190707
2.02	0.057170498
2.03	0.068677831
2.04	0.087996001
2.05	0.1121004
2.06	0.132282954
2.08	0.148615174
2.1	0.148146216
2.15	0.130276075
2.2	0.107714733
2.25	0.084591015
2.3	0.06252632
2.35	0.041797199
2.4	0.023104731
2.45	0.006770854
2.5	-0.006842083
2.55	-0.017496632
2.6	-0.025222229
2.65	-0.030229829
2.7	-0.032746557
2.75	-0.032973881
2.8	-0.031152808
2.85	-0.027563283
2.9	-0.022490759
2.95	-0.0161972
3	-0.008850762
end

(-----------------------------------------)

(DMCs)


dipole 1 1   (1.4)
name "<X3Sig-|DMZ|X3Sig->"
spin 1
lambda 0
type grid
units angstroms ea0
values
	1	0.18327387
	1.05	0.07432999
	1.1	-0.02898945
	1.11	-0.04898576
	1.12	-0.06932383
	1.13	-0.08983408
	1.14	-0.11037088
	1.15	-0.13083984
	1.16	-0.15118708
	1.17	-0.1714047
	1.18	-0.19159052
	1.19	-0.21250926
	1.2	-0.23591365
	1.21	-0.25528746
	1.22	-0.27348625
	1.23	-0.29096096
	1.24	-0.30782468
	1.25	-0.32411196
	1.26	-0.3398298
	1.27	-0.35498241
	1.28	-0.36957334
	1.29	-0.38361333
	1.3	-0.39711883
	1.31	-0.41010978
	1.32	-0.4226075
	1.33	-0.43463317
	1.34	-0.44620709
	1.35	-0.45734782
	1.36	-0.46807409
	1.37	-0.4784028
	1.38	-0.4883499
	1.39	-0.49793046
	1.4	-0.50715878
	1.41	-0.51604826
	1.42	-0.52461076
	1.43	-0.53285916
	1.44	-0.54080362
	1.45	-0.54845382
	1.46	-0.55581828
	1.47	-0.56290427
	1.48	-0.56971771
	1.49	-0.57626308
	1.5	-0.58254325
	1.51	-0.58855938
	1.52	-0.5943108
	1.53	-0.59979484
	1.54	-0.60500661
	1.55	-0.60984085
	1.56	-0.61448129
	1.57	-0.61881828
	1.58	-0.62283386
	1.59	-0.62650405
	1.6	-0.62980305
	1.61	-0.63266819
	1.62	-0.63502839
	1.64	-0.63753966
	1.65	-0.63676398
	1.66	-0.63342872
	1.68	-0.62833712
	1.7	-0.62749506
	1.72	-0.6267999
	1.74	-0.62545097
	1.75	-0.62447487
	1.76	-0.62329119
	1.78	-0.62031018
	1.8	-0.61653686
	1.82	-0.61200895
	1.84	-0.60676181
	1.85	-0.60387762
	1.86	-0.6008242
	1.88	-0.59421901
	1.9	-0.58696341
	1.92	-0.57903924
	1.94	-0.57051096
	1.95	-0.56600911
	1.96	-0.56134935
	1.98	-0.55155302
	2	-0.54111597
	2.05	-0.51218914
	2.1	-0.47925541
	2.15	-0.4427949
	2.2	-0.40412706
	2.25	-0.36519516
	2.3	-0.32741042
	2.35	-0.29118315
	2.4	-0.25676534
	2.5	-0.193375
	2.6	-0.1384866
	2.8	-0.06353065
	3	-0.02867007
end


dipole 8 8   (2.4 - Ap3Delta  deleted R<1.1 HERE )
name "<Ap3Delta|DMZ|Ap3Delta>"
spin 1
lambda 2
type grid
units angstroms ea0
values
	1.1	0.95830167
	1.11	0.92952072
	1.12	0.9004981
	1.13	0.87121166
	1.14	0.84160547
	1.15	0.81181819
	1.16	0.78189754
	1.17	0.75183949
	1.18	0.72150614
	1.19	0.68995674
	1.2	0.65518903
	1.21	0.62460866
	1.22	0.59512904
	1.23	0.56622569
	1.24	0.53781614
	1.25	0.50985955
	1.26	0.48233989
	1.27	0.45525084
	1.28	0.42859052
	1.29	0.4023589
	1.3	0.37655668
	1.31	0.3511847
	1.32	0.32624375
	1.33	0.30173442
	1.34	0.27765701
	1.35	0.25401149
	1.36	0.23079752
	1.37	0.20801438
	1.38	0.18566108
	1.39	0.16373638
	1.4	0.14223883
	1.41	0.12116696
	1.42	0.10051961
	1.43	0.08029447
	1.44	0.06049049
	1.45	0.04110646
	1.46	0.02214153
	1.47	0.00359522
	1.48	-0.01453246
	1.49	-0.03224084
	1.5	-0.04952856
	1.51	-0.06639342
	1.52	-0.08283223
	1.53	-0.0988407
	1.54	-0.11441332
	1.55	-0.12954314
	1.56	-0.14422161
	1.57	-0.15843827
	1.58	-0.17218028
	1.59	-0.18543174
	1.6	-0.19814399
	1.61	-0.21034553
	1.62	-0.22196663
	1.64	-0.24311
	1.65	-0.25214193
	1.66	-0.25936837
	1.68	-0.27248023
	1.7	-0.28633747
	1.72	-0.29917031
	1.74	-0.31058264
	1.75	-0.31573821
	1.76	-0.32053091
	1.78	-0.32905717
	1.8	-0.33622676
	1.82	-0.34210955
	1.84	-0.34677258
	1.85	-0.3486663
	1.86	-0.35027822
	1.88	-0.35268416
	1.9	-0.35404381
	1.92	-0.35440733
	1.94	-0.35381908
	1.95	-0.35318182
	1.96	-0.35232325
	1.98	-0.34996143
	2	-0.34677189
	2.05	-0.33542123
	2.1	-0.3197029
	2.15	-0.30022281
	2.2	-0.27769051
	2.25	-0.25291025
	2.3	-0.22675565
	2.35	-0.20032976
	2.4	-0.17481381
	2.5	-0.12921519
	2.6	-0.09257896
	2.8	-0.04541582
	3	-0.02241438
end


dipole 5 5 (3.4 = B3Sig-  HERE  deleted for R<1.2)
name "<B3Sig-|DMZ|B3Sig->"
spin 1
lambda 0
type grid
units angstroms ea0
values
	1.2	0.3650371
	1.21	0.35272612
	1.22	0.34538641
	1.23	0.33614929
	1.24	0.32396544
	1.25	0.30900317
	1.26	0.29177196
	1.27	0.27269082
	1.28	0.25223662
	1.29	0.2307679
	1.3	0.2085657
	1.31	0.18584538
	1.32	0.16277017
	1.33	0.13946394
	1.34	0.11602151
	1.35	0.09252112
	1.36	0.06901508
	1.37	0.04554958
	1.38	0.02216243
	1.39	-0.00111505
	1.4	-0.02425645
	1.41	-0.04723898
	1.42	-0.07004203
	1.43	-0.09264801
	1.44	-0.11503972
	1.45	-0.13720098
	1.46	-0.15911579
	1.47	-0.18076799
	1.48	-0.20214085
	1.49	-0.22321651
	1.5	-0.2439758
	1.51	-0.26439762
	1.52	-0.28445858
	1.53	-0.30413243
	1.54	-0.32338945
	1.55	-0.3421896
	1.56	-0.36050532
	1.57	-0.37828512
	1.58	-0.39547419
	1.59	-0.41200516
	1.6	-0.42778265
	1.61	-0.4427055
	1.62	-0.45658701
	1.64	-0.4797448
	1.65	-0.48712404
	1.66	-0.4892253
	1.68	-0.49506288
	1.7	-0.50756512
	1.72	-0.51897021
	1.74	-0.52764631
	1.75	-0.53081317
	1.76	-0.53316356
	1.78	-0.53536371
	1.8	-0.53416165
	1.82	-0.5294879
	1.84	-0.52140819
	1.85	-0.51594722
	1.86	-0.50956088
	1.88	-0.49394535
	1.9	-0.47441516
	1.92	-0.45070064
	1.94	-0.42279214
	1.95	-0.40717148
	1.96	-0.39040982
	1.98	-0.35336479
	2	-0.31149104
	2.05	-0.18546174
	2.1	-0.03315414
	2.15	0.127777
	2.2	0.26522879
	2.25	0.35180903
	2.3	0.38553204
	2.35	0.38271566
	2.4	0.36033635
	2.5	0.29629616
	2.6	0.23355521
	2.8	0.14407985
	3	0.09540712
end

dipole 4 4  (HERE 1.3 = A3Pi(y?)  deleted for R<1.37 CHECK THIS WITH SERGEY... wierd jigsaw pattern)
name "<A3Pi|DMZ|A3Pi>"
spin 1
lambda 1
type grid
units angstroms ea0
values
	1	-0.97901567
        1.05	-0.8891687
        1.37	-0.25079724
	1.38	-0.23593697
	1.39	-0.22221462
	1.4	-0.20972051
	1.41	-0.19852719
	1.42	-0.18869076
	1.43	-0.18025054
	1.44	-0.17322982
	1.45	-0.16763667
	1.46	-0.16346448
	1.47	-0.16069268
	1.48	-0.1592877
	1.49	-0.15920377
	1.5	-0.1603839
	1.51	-0.16285155
	1.52	-0.16634969
	1.53	-0.1708823
	1.54	-0.17635684
	1.55	-0.1826737
	1.56	-0.18972796
	1.57	-0.19740969
	1.58	-0.20560511
	1.59	-0.21419834
	1.6	-0.22307077
	1.61	-0.2321055
	1.62	-0.24118745
	1.64	-0.25905687
	1.65	-0.26764631
	1.66	-0.27587816
	1.68	-0.2910425
	1.69	-0.29786806
	1.7	-0.30414355
	1.71	-0.30984756
	1.72	-0.31496996
	1.74	-0.32346839
	1.75	-0.32685684
	1.76	-0.32968673
	1.78	-0.33371857
	1.8	-0.33568323
	1.82	-0.33562939
	1.84	-0.33380269
	1.85	-0.33226179
	1.86	-0.33027388
	1.88	-0.32509205
	1.9	-0.31838995
	1.92	-0.31028771
	1.94	-0.30091483
	1.95	-0.29580481
	1.96	-0.29045609
	1.98	-0.27927929
	2	-0.26849856
	2.05	-0.26036584
	2.1	-0.23267085
	2.15	-0.19918443
	2.2	-0.16557239
	2.25	-0.13402796
	2.3	-0.10594458
	2.35	-0.08198415
	2.4	-0.0624024
	2.5	-0.03471281
	2.6	-0.01836275
	2.8	-0.00460913
	3	-0.00332873
end

dipole 9 4
name "<C3Pi|DMZ|A3Pi>" (<2.2|DMZ|1.2>, ADIABATISED §)
spin 1 1
lambda 1 1
type grid
units angstroms debye
values
1.23	0.010342773
1.24	0.006033184
1.25	0.001644131
1.26	-0.002744807
1.27	-0.007085097
1.28	-0.01137177
1.29	-0.015612844
1.30	-0.019742581
1.31	-0.023845491
1.32	-0.027856607
1.33	-0.031754897
1.34	-0.035517305
1.35	-0.039119661
1.36	-0.042518294
1.37	-0.045723568
1.38	-0.048678569
1.39	-0.051390722
1.40	-0.053822592
1.41	-0.055955281
1.42	-0.057771587
1.43	-0.059257206
1.44	-0.060399965
1.45	-0.061190489
1.46	-0.061621978
1.47	-0.061708675
1.48	-0.06141298
1.49	-0.06076228
1.50	-0.05974274
1.51	-0.058370301
1.52	-0.056654603
1.53	-0.054608395
1.54	-0.052247829
1.55	-0.049591229
1.56	-0.04666115
1.57	-0.043483117
1.58	-0.040085435
1.59	-0.036499636
1.60	-0.032759867
1.61	-0.028902218
1.62	-0.024964907
1.64	-0.017007988
1.65	-0.013067503
1.66	-0.009203844
1.68	-0.001851895
1.70	0.004775988
1.72	0.010484384
1.74	0.015111656
1.75	0.016985303
1.76	0.018559945
1.78	0.020741254
1.80	0.021609255
1.82	0.02111392
1.84	0.019141106
1.85	0.01756785
1.86	0.015570615
1.88	0.010177584
1.90	0.0026048
1.92	-0.007751829
1.94	-0.021962406
1.95	-0.03108402
1.96	-0.042051024
1.98	-0.072192198
2.00	-0.121974706
2.02	-0.215300497
2.04	-0.391509512
2.05	-0.492182446
2.06	-0.565013268
2.08	-0.627841256
2.10	-0.643873925
2.12	-0.645555124
2.14	-0.641445918
2.15	-0.638141481
2.16	-0.634230858
2.18	-0.624957412
2.20	-0.614119419
2.22	-0.601995209
2.24	-0.588774518
2.25	-0.581801325
2.26	-0.574609387
2.28	-0.559636304
2.30	-0.543987839
2.32	-0.527795531
2.34	-0.511190325
2.35	-0.502773213
2.36	-0.494300828
2.38	-0.47725208
2.40	-0.460163817
2.42	-0.443147641
2.44	-0.426304242
2.45	-0.417975332
2.46	-0.409721496
2.48	-0.393473321
2.50	-0.377619238
2.52	-0.362230116
2.54	-0.347284895
2.56	-0.332834164
2.58	-0.318891398
2.60	-0.305463212
2.62	-0.292550672
2.64	-0.280149767
2.66	-0.268254948
2.68	-0.256857288
2.70	-0.245942524
2.72	-0.235477807
2.74	-0.225485902
2.76	-0.2159308
2.78	-0.206794836
2.80	-0.198052564
2.82	-0.189698993
2.84	-0.181710093
2.86	-0.174068147
2.88	-0.166756183
2.90	-0.159731458
2.92	-0.153014418
2.94	-0.146603342
2.96	-0.140465148
2.98	-0.134588014
3.00	-0.128960692
end

dipole 9 9  (2.3 = C3Pi.)
name "<C3Pi|DMZ|C3Pi>" (ADIABATISED)
spin 1
lambda 1
type grid
units angstroms debye
values
1	1.157847338
1.004008016	1.151212679
1.008016032	1.144590887
1.012024048	1.137994828
1.016032064	1.131437371
1.02004008	1.124931381
1.024048096	1.118489726
1.028056112	1.112125272
1.032064128	1.105850887
1.036072144	1.099679437
1.04008016	1.09362379
1.044088176	1.087696811
1.048096192	1.081911369
1.052104208	1.076279337
1.056112224	1.070792211
1.06012024	1.065422401
1.064128257	1.060141576
1.068136273	1.05492141
1.072144289	1.049733575
1.076152305	1.044549742
1.080160321	1.039341583
1.084168337	1.03408077
1.088176353	1.028738976
1.092184369	1.023287871
1.096192385	1.017699129
1.100200401	1.011944421
1.104208417	1.00600283
1.108216433	0.999878955
1.112224449	0.99358212
1.116232465	0.987107862
1.120240481	0.98043978
1.124248497	0.973562753
1.128256513	0.966467255
1.132264529	0.959144979
1.136272545	0.951588451
1.140280561	0.943790895
1.144288577	0.935745634
1.148296593	0.92744622
1.152304609	0.918886338
1.156312625	0.910061017
1.160320641	0.900966397
1.164328657	0.891599007
1.168336673	0.881956495
1.172344689	0.87203672
1.176352705	0.86183735
1.180360721	0.851355899
1.184368737	0.840591229
1.188376754	0.829546336
1.19238477	0.818224325
1.196392786	0.806617963
1.200400802	0.794711969
1.204408818	0.782507164
1.208416834	0.770052867
1.21242485	0.757397213
1.216432866	0.744439503
1.220440882	0.730966193
1.224448898	0.716993905
1.228456914	0.703211639
1.23246493	0.690342476
1.236472946	0.677889219
1.240480962	0.664452407
1.244488978	0.649181674
1.248496994	0.632825298
1.25250501	0.616357004
1.256513026	0.600037024
1.260521042	0.583611513
1.264529058	0.566897973
1.268537074	0.549939105
1.27254509	0.532811617
1.276553106	0.515540412
1.280561122	0.498114043
1.284569138	0.480526366
1.288577154	0.46278727
1.29258517	0.444908958
1.296593186	0.426899766
1.300601202	0.408765395
1.304609218	0.390511811
1.308617234	0.372145804
1.312625251	0.353674299
1.316633267	0.335104324
1.320641283	0.316442968
1.324649299	0.297696337
1.328657315	0.278868075
1.332665331	0.259962099
1.336673347	0.240989932
1.340681363	0.221967985
1.344689379	0.202899263
1.348697395	0.183754023
1.352705411	0.164507365
1.356713427	0.145244014
1.360721443	0.126117488
1.364729459	0.107177166
1.368737475	0.088224071
1.372745491	0.06904453
1.376753507	0.049654751
1.380761523	0.030211926
1.384769539	0.010821017
1.388777555	-0.008537584
1.392785571	-0.027897948
1.396793587	-0.047263308
1.400801603	-0.06661847
1.404809619	-0.085952026
1.408817635	-0.105261555
1.412825651	-0.124545636
1.416833667	-0.143800659
1.420841683	-0.16302174
1.424849699	-0.182204299
1.428857715	-0.201344449
1.432865731	-0.220438373
1.436873747	-0.239482079
1.440881764	-0.258471472
1.44488978	-0.277402483
1.448897796	-0.296271102
1.452905812	-0.315073315
1.456913828	-0.333805042
1.460921844	-0.352462163
1.46492986	-0.371040532
1.468937876	-0.389535958
1.472945892	-0.407944224
1.476953908	-0.426260951
1.480961924	-0.444481671
1.48496994	-0.462601978
1.488977956	-0.480617583
1.492985972	-0.498524085
1.496993988	-0.516315966
1.501002004	-0.533987135
1.50501002	-0.551532477
1.509018036	-0.568948798
1.513026052	-0.586232829
1.517034068	-0.603378794
1.521042084	-0.620379651
1.5250501	-0.637228845
1.529058116	-0.653920764
1.533066132	-0.67044983
1.537074148	-0.686809893
1.541082164	-0.702994518
1.54509018	-0.71899718
1.549098196	-0.734811184
1.553106212	-0.750429784
1.557114228	-0.765845968
1.561122244	-0.781052594
1.565130261	-0.796042409
1.569138277	-0.810807958
1.573146293	-0.825341742
1.577154309	-0.839636067
1.581162325	-0.853683144
1.585170341	-0.867475178
1.589178357	-0.881004364
1.593186373	-0.894262885
1.597194389	-0.907242862
1.601202405	-0.91993639
1.605210421	-0.932335719
1.609218437	-0.944433369
1.613226453	-0.956221877
1.617234469	-0.967693754
1.621242485	-0.978841503
1.625250501	-0.989658299
1.629258517	-1.000138427
1.633266533	-1.010276273
1.637274549	-1.020066225
1.641282565	-1.029502679
1.645290581	-1.038580617
1.649298597	-1.047295961
1.653306613	-1.055644848
1.657314629	-1.063624302
1.661322645	-1.07123173
1.665330661	-1.078465256
1.669338677	-1.085324119
1.673346693	-1.091807659
1.677354709	-1.097915214
1.681362725	-1.103646142
1.685370741	-1.10900094
1.689378758	-1.113981838
1.693386774	-1.118591203
1.69739479	-1.122831321
1.701402806	-1.126704457
1.705410822	-1.130213371
1.709418838	-1.133361558
1.713426854	-1.136152614
1.71743487	-1.138590408
1.721442886	-1.140678921
1.725450902	-1.142422288
1.729458918	-1.143824869
1.733466934	-1.144891045
1.73747495	-1.145625195
1.741482966	-1.146031705
1.745490982	-1.146115279
1.749498998	-1.145881069
1.753507014	-1.145334057
1.75751503	-1.144478035
1.761523046	-1.143316379
1.765531062	-1.14185309
1.769539078	-1.140093023
1.773547094	-1.138041095
1.77755511	-1.135702223
1.781563126	-1.133081306
1.785571142	-1.130182499
1.789579158	-1.127008965
1.793587174	-1.123563795
1.79759519	-1.119850083
1.801603206	-1.115870954
1.805611222	-1.111630739
1.809619238	-1.107135341
1.813627255	-1.102390764
1.817635271	-1.097403016
1.821643287	-1.092177981
1.825651303	-1.08671709
1.829659319	-1.08101614
1.833667335	-1.075070564
1.837675351	-1.068875797
1.841683367	-1.062427745
1.845691383	-1.055738715
1.849699399	-1.048841221
1.853707415	-1.041761942
1.857715431	-1.034492038
1.861723447	-1.027011959
1.865731463	-1.019314929
1.869739479	-1.011409524
1.873747495	-1.003305227
1.877755511	-0.99501152
1.881763527	-0.986537549
1.885771543	-0.977881995
1.889779559	-0.9690313
1.893787575	-0.95997121
1.897795591	-0.950687472
1.901803607	-0.941166943
1.905811623	-0.931429188
1.909819639	-0.921531043
1.913827655	-0.911531368
1.917835671	-0.901489027
1.921843687	-0.891461925
1.925851703	-0.881481214
1.929859719	-0.871548349
1.933867735	-0.861663237
1.937875752	-0.851825787
1.941883768	-0.842035905
1.945891784	-0.832293499
1.9498998	-0.822598477
1.953907816	-0.812950746
1.957915832	-0.803350214
1.961923848	-0.793796788
1.965931864	-0.784290377
1.96993988	-0.774830886
1.973947896	-0.765418224
1.977955912	-0.756052299
1.981963928	-0.746733018
1.985971944	-0.737460289
1.98997996	-0.728234018
1.993987976	-0.719054115
1.997995992	-0.709920485
2.002004008	-0.700833037
2.006012024	-0.691791679
2.01002004	-0.682796317
2.014028056	-0.67384686
2.018036072	-0.664943215
2.022044088	-0.656085289
2.026052104	-0.64727299
2.03006012	-0.638506225
2.034068136	-0.629784903
2.038076152	-0.621108931
2.042084168	-0.612478215
2.046092184	-0.603892665
2.0501002	-0.595352186
2.054108216	-0.586856688
2.058116232	-0.578406077
2.062124248	-0.57000026
2.066132265	-0.561639146
2.070140281	-0.553322643
2.074148297	-0.545050656
2.078156313	-0.536823095
2.082164329	-0.528639867
2.086172345	-0.520500878
2.090180361	-0.512406037
2.094188377	-0.504355252
2.098196393	-0.496348429
2.102204409	-0.488385477
2.106212425	-0.480466303
2.110220441	-0.472590814
2.114228457	-0.464758918
2.118236473	-0.456970522
2.122244489	-0.449225535
2.126252505	-0.441523863
2.130260521	-0.433865415
2.134268537	-0.426250097
2.138276553	-0.418677817
2.142284569	-0.411148483
2.146292585	-0.403662003
2.150300601	-0.396218283
2.154308617	-0.388817232
2.158316633	-0.381458757
2.162324649	-0.374142765
2.166332665	-0.366869164
2.170340681	-0.359637862
2.174348697	-0.352448766
2.178356713	-0.345301784
2.182364729	-0.338196823
2.186372745	-0.331133791
2.190380762	-0.324112595
2.194388778	-0.317133142
2.198396794	-0.310195342
2.20240481	-0.3032991
2.206412826	-0.296444325
2.210420842	-0.289630924
2.214428858	-0.282858804
2.218436874	-0.276127874
2.22244489	-0.26943804
2.226452906	-0.26278921
2.230460922	-0.256181292
2.234468938	-0.249614194
2.238476954	-0.243087822
2.24248497	-0.236602085
2.246492986	-0.230156889
2.250501002	-0.223752143
2.254509018	-0.217387755
2.258517034	-0.21106363
2.26252505	-0.204779678
2.266533066	-0.198535806
2.270541082	-0.19233192
2.274549098	-0.18616793
2.278557114	-0.180043741
2.28256513	-0.173959263
2.286573146	-0.167914402
2.290581162	-0.161909066
2.294589178	-0.155943162
2.298597194	-0.150016598
2.30260521	-0.144129282
2.306613226	-0.138281121
2.310621242	-0.132472023
2.314629259	-0.126701894
2.318637275	-0.120970644
2.322645291	-0.115278179
2.326653307	-0.109624406
2.330661323	-0.104009234
2.334669339	-0.09843257
2.338677355	-0.092894321
2.342685371	-0.087394395
2.346693387	-0.0819327
2.350701403	-0.076509143
2.354709419	-0.071123632
2.358717435	-0.065776073
2.362725451	-0.060466376
2.366733467	-0.055194446
2.370741483	-0.049960193
2.374749499	-0.044763523
2.378757515	-0.039604343
2.382765531	-0.034482563
2.386773547	-0.029398088
2.390781563	-0.024350826
2.394789579	-0.019340686
2.398797595	-0.014367574
2.402805611	-0.009431399
2.406813627	-0.004532067
2.410821643	0.000330514
2.414829659	0.005156436
2.418837675	0.009945791
2.422845691	0.014698673
2.426853707	0.019415173
2.430861723	0.024095384
2.434869739	0.028739399
2.438877756	0.03334731
2.442885772	0.037919209
2.446893788	0.042455189
2.450901804	0.046955342
2.45490982	0.051419761
2.458917836	0.055848538
2.462925852	0.060241766
2.466933868	0.064599538
2.470941884	0.068921944
2.4749499	0.073209079
2.478957916	0.077461034
2.482965932	0.081677903
2.486973948	0.085859776
2.490981964	0.090006748
2.49498998	0.09411891
2.498997996	0.098196354
2.503006012	0.102239174
2.507014028	0.106247462
2.511022044	0.11022131
2.51503006	0.11416081
2.519038076	0.118066056
2.523046092	0.121937139
2.527054108	0.125774151
2.531062124	0.129577187
2.53507014	0.133346337
2.539078156	0.137081695
2.543086172	0.140783352
2.547094188	0.144451402
2.551102204	0.148085936
2.55511022	0.151687048
2.559118236	0.155254829
2.563126253	0.158789373
2.567134269	0.162290771
2.571142285	0.165759115
2.575150301	0.1691945
2.579158317	0.172597016
2.583166333	0.175966757
2.587174349	0.179303814
2.591182365	0.182608281
2.595190381	0.185880249
2.599198397	0.189119812
2.603206413	0.192327061
2.607214429	0.195502089
2.611222445	0.198644989
2.615230461	0.201755853
2.619238477	0.204834774
2.623246493	0.207881843
2.627254509	0.210897154
2.631262525	0.213880798
2.635270541	0.216832869
2.639278557	0.219753459
2.643286573	0.222642659
2.647294589	0.225500564
2.651302605	0.228327264
2.655310621	0.231122853
2.659318637	0.233887424
2.663326653	0.236621067
2.667334669	0.239323877
2.671342685	0.241995945
2.675350701	0.244637364
2.679358717	0.247248226
2.683366733	0.249828624
2.687374749	0.25237865
2.691382766	0.254898397
2.695390782	0.257387957
2.699398798	0.259847422
2.703406814	0.262276886
2.70741483	0.26467644
2.711422846	0.267046177
2.715430862	0.269386189
2.719438878	0.27169657
2.723446894	0.27397741
2.72745491	0.276228804
2.731462926	0.278450842
2.735470942	0.280643619
2.739478958	0.282807225
2.743486974	0.284941754
2.74749499	0.287047298
2.751503006	0.28912395
2.755511022	0.291171801
2.759519038	0.293190946
2.763527054	0.295181474
2.76753507	0.297143481
2.771543086	0.299077057
2.775551102	0.300982295
2.779559118	0.302859288
2.783567134	0.304708128
2.78757515	0.306528908
2.791583166	0.30832172
2.795591182	0.310086656
2.799599198	0.31182381
2.803607214	0.313533273
2.80761523	0.315215137
2.811623246	0.316869497
2.815631263	0.318496442
2.819639279	0.320096068
2.823647295	0.321668465
2.827655311	0.323213726
2.831663327	0.324731943
2.835671343	0.32622321
2.839679359	0.327687618
2.843687375	0.329125261
2.847695391	0.33053623
2.851703407	0.331920617
2.855711423	0.333278516
2.859719439	0.334610019
2.863727455	0.335915218
2.867735471	0.337194206
2.871743487	0.338447076
2.875751503	0.339673918
2.879759519	0.340874827
2.883767535	0.342049895
2.887775551	0.343199213
2.891783567	0.344322875
2.895791583	0.345420973
2.899799599	0.346493599
2.903807615	0.347540846
2.907815631	0.348562807
2.911823647	0.349559573
2.915831663	0.350531237
2.919839679	0.351477892
2.923847695	0.35239963
2.927855711	0.353296544
2.931863727	0.354168726
2.935871743	0.355016268
2.93987976	0.355839263
2.943887776	0.356637804
2.947895792	0.357411982
2.951903808	0.358161891
2.955911824	0.358887622
2.95991984	0.359589269
2.963927856	0.360266924
2.967935872	0.360920678
2.971943888	0.361550625
2.975951904	0.362156858
2.97995992	0.362739467
2.983967936	0.363298547
2.987975952	0.363834189
2.991983968	0.364346486
2.995991984	0.36483553
3	0.365301414
end


( dipole 8 8  )
( name "<Ap3Delta|DMZ|Ap3Delta>" (1.1) )
( spin 1  )
( lambda 2 )
( type grid )
( units angstroms ea0  )
( values )
( 	1	1.14974438 )
( 	1.05	1.08746133 )
( 	1.1	0.94235227 )
( 	1.11	0.91255947 )
( 	1.12	0.88267937 )
( 	1.13	0.85275167 )
( 	1.14	0.82280949 )
( 	1.15	0.79288091 )
( 	1.16	0.76298976 )
( 	1.17	0.733157 )
( 	1.18	0.70340055 )
( 	1.19	0.67373682 )
( 	1.2	0.64418249 )
( 	1.21	0.61475694 )
( 	1.22	0.58548853 )
( 	1.23	0.55641693 )
( 	1.24	0.51815695 )
( 	1.25	0.49090005 )
( 	1.26	0.46402759 )
( 	1.27	0.43754597 )
( 	1.28	0.41146234 )
( 	1.29	0.38578367 )
( 	1.3	0.36051633 )
( 	1.31	0.33566579 )
( 	1.32	0.31123626 )
( 	1.33	0.28723137 )
( 	1.34	0.26365306 )
( 	1.35	0.24050239 )
( 	1.36	0.21777948 )
( 	1.37	0.19167541 )
( 	1.38	0.16972516 )
( 	1.39	0.14820145 )
( 	1.4	0.12710319 )
( 	1.41	0.10642927 )
( 	1.42	0.08617867 )
( 	1.43	0.06635032 )
( 	1.44	0.0469433 )
( 	1.45	0.02795687 )
( 	1.46	0.00939065 )
( 	1.47	-0.00875526 )
( 	1.48	-0.02648015 )
( 	1.49	-0.0437825 )
( 	1.5	-0.06065987 )
( 	1.51	-0.0771087 )
( 	1.52	-0.0931242 )
( 	1.53	-0.10870016 )
( 	1.54	-0.12382893 )
( 	1.55	-0.1385013 )
( 	1.56	-0.15270645 )
( 	1.57	-0.16643229 )
( 	1.58	-0.17966526 )
( 	1.59	-0.19239091 )
( 	1.6	-0.20459432 )
( 	1.61	-0.21625955 )
( 	1.62	-0.22737503 )
( 	1.64	-0.24788761 )
( 	1.65	-0.25728955 )
( 	1.66	-0.26611333 )
( 	1.68	-0.2820472 )
( 	1.69	-0.28917973 )
( 	1.7	-0.29577851 )
( 	1.71	-0.30186406 )
( 	1.72	-0.30745896 )
( 	1.74	-0.31727522 )
( 	1.75	-0.32154462 )
( 	1.76	-0.32541968 )
( 	1.78	-0.33207306 )
( 	1.8	-0.33738127 )
( 	1.82	-0.34147118 )
( 	1.84	-0.34444449 )
( 	1.85	-0.34553833 )
( 	1.86	-0.34638242 )
( 	1.88	-0.34735075 )
( 	1.9	-0.34740398 )
( 	1.92	-0.34658777 )
( 	1.94	-0.34494249 )
( 	1.95	-0.34381922 )
( 	1.96	-0.34250219 )
( 	1.98	-0.33930161 )
( 	2	-0.33537083 )
( 	2.05	-0.32255644 )
( 	2.1	-0.30590491 )
( 	2.15	-0.28605718 )
( 	2.2	-0.26377947 )
( 	2.25	-0.23991651 )
( 	2.3	-0.21525976 )
( 	2.35	-0.19058231 )
( 	2.4	-0.16661982 )
( 	2.5	-0.12327069 )
( 	2.6	-0.08837605 )
( 	2.8	-0.0439561 )
( 	3	-0.02268101 )
( end  )


dipole 7 7
name "<App3Sig+|DMZ|App3Sig+>" (2.1)
spin 1
lambda 0
type grid
units angstroms ea0
values
	1	1.23090826
	1.05	1.09632985
	1.1	0.94815907
	1.11	0.91808184
	1.12	0.88795492
	1.13	0.85780825
	1.14	0.82766842
	1.15	0.79755905
	1.16	0.7675008
	1.17	0.73751228
	1.18	0.70760994
	1.19	0.67780892
	1.2	0.64812496
	1.21	0.61857655
	1.22	0.58919172
	1.23	0.56000925
	1.24	0.52161698
	1.25	0.49425973
	1.26	0.46729185
	1.27	0.44071957
	1.28	0.41454984
	1.29	0.38878944
	1.3	0.36344456
	1.31	0.33852052
	1.32	0.31402129
	1.33	0.28995049
	1.34	0.26630981
	1.35	0.24310022
	1.36	0.22032167
	1.37	0.19416054
	1.38	0.17216112
	1.39	0.15059127
	1.4	0.12944975
	1.41	0.10873537
	1.42	0.08844695
	1.43	0.0685833
	1.44	0.0491434
	1.45	0.0301264
	1.46	0.0115318
	1.47	-0.00664042
	1.48	-0.02438962
	1.49	-0.0417144
	1.5	-0.05861238
	1.51	-0.07508009
	1.52	-0.09111279
	1.53	-0.10670436
	1.54	-0.12184719
	1.55	-0.13653211
	1.56	-0.15074836
	1.57	-0.16448389
	1.58	-0.17772519
	1.59	-0.19045782
	1.6	-0.2026669
	1.61	-0.21433643
	1.62	-0.2254552
	1.64	-0.24599216
	1.65	-0.25539529
	1.66	-0.26419595
	1.68	-0.28012532
	1.69	-0.28725432
	1.7	-0.29384896
	1.71	-0.29992996
	1.72	-0.30552002
	1.74	-0.3153258
	1.75	-0.31958954
	1.76	-0.32345872
	1.78	-0.33009885
	1.8	-0.33539354
	1.82	-0.3394691
	1.84	-0.3424269
	1.85	-0.34351243
	1.86	-0.34434773
	1.88	-0.34529699
	1.9	-0.34532872
	1.92	-0.34448796
	1.94	-0.34281447
	1.95	-0.34167537
	1.96	-0.34034152
	1.98	-0.33710352
	2	-0.33312978
	2.05	-0.32018023
	2.1	-0.30333106
	2.15	-0.28326959
	2.2	-0.26074563
	2.25	-0.23660893
	2.3	-0.21168522
	2.35	-0.18677455
	2.4	-0.16263735
	2.5	-0.11917128
	2.6	-0.08445965
	2.8	-0.04084457
	3	-0.02041309
end

dipole  5 1
name "<B3Sig-|DMZ|X3Sig->" (<3.4|DMZ|1.4> HERE - removed HIGH R>2.35 MOD)
spin   1 1
lambda  0  0
type   grid
factor   1   (0, 1 or i)
units angstroms ea0
values
    1	1.98553E-06
    1.05	1.49845E-06
    1.1	0.049237423
	1.11	-0.019325025
	1.12	-0.08707323
	1.13	-0.15163434
	1.14	-0.211093079
	1.15	-0.264185206
	1.16	-0.310461136
	1.17	-0.35001221
	1.18	-0.382820674
	1.19	-0.405626689
	1.2	-0.411417921
	1.22	-0.437641997
	1.23	-0.468107111
	1.24	-0.493626338
	1.25	-0.515225075
	1.26	-0.533655535
	1.27	-0.549469137
	1.28	-0.563085441
	1.29	-0.574841098
	1.3	-0.585041633
	1.31	-0.593878578
	1.32	-0.601566342
	1.33	-0.608263548
	1.34	-0.614093451
	1.35	-0.619156831
	1.36	-0.623540748
	1.37	-0.627310602
	1.38	-0.630520352
	1.39	-0.633215414
	1.4	-0.635434923
	1.41	-0.637213451
	1.42	-0.638581533
	1.43	-0.639568013
	1.44	-0.640199197
	1.45	-0.640500073
	1.46	-0.640494532
	1.47	-0.640205577
	1.48	-0.639655514
	1.49	-0.638866046
	1.5	-0.637858498
	1.51	-0.636653673
	1.52	-0.635271861
	1.53	-0.633733078
	1.54	-0.632056882
	1.55	-0.630262413
	1.56	-0.628368334
	1.57	-0.626392968
	1.58	-0.624323626
	1.59	-0.622237678
	1.6	-0.620123182
	1.61	-0.617997746
	1.62	-0.615880127
	1.64	-0.611730475
	1.65	-0.609812515
	1.66	-0.608121459
	1.68	-0.606704689
	1.69	-0.606083651
	1.7	-0.604824117
	1.71	-0.603225847
	1.72	-0.60143043
	1.74	-0.597453004
	1.75	-0.595306696
	1.76	-0.593061935
	1.78	-0.588273813
	1.8	-0.58307028
	1.82	-0.577425691
	1.84	-0.571312274
	1.85	-0.568070468
	1.86	-0.564700507
	1.88	-0.557554501
	1.9	-0.549840312
	1.92	-0.541494094
	1.94	-0.532464245
	1.95	-0.527664541
	1.96	-0.522662143
	1.98	-0.511999392
	2	-0.500364422
	2.05	-0.466105802
	2.1	-0.422348038
	2.15	-0.366693298
	2.2	-0.299857716
	2.25	-0.228912325
	2.3	-0.16342758
	2.35	-0.108286457
	2.4	-0.063868933
	2.5	0.00204525
	2.6	0.030996583
	2.7	0.043311177
	2.8	0.043477184
	2.9	0.038416133
	3.0	0.032548772
end

dipole 11 10
name "<e1Pi|DMZ|d1Pi>" (<2.2|DMZ|1.2>, ADIABATISED §)
spin   0 0
lambda  1 1
type   grid
factor   1   (0, 1 or i)
units angstroms debye
values
1.20	0.050413431
1.21	0.046503614
1.22	0.042755252
1.23	0.039158864
1.24	0.035536256
1.25	0.031963164
1.26	0.028350935
1.27	0.024713329
1.28	0.021027497
1.29	0.017274737
1.30	0.013458925
1.31	0.009599227
1.32	0.00569258
1.33	0.001787993
1.34	-0.002092235
1.35	-0.005935614
1.36	-0.0096761
1.37	-0.013299105
1.38	-0.016793944
1.39	-0.020118578
1.40	-0.023249037
1.41	-0.026213189
1.42	-0.028884446
1.43	-0.03130729
1.44	-0.033466382
1.45	-0.035346381
1.46	-0.036955531
1.47	-0.038287845
1.48	-0.039338772
1.49	-0.040104867
1.50	-0.040583996
1.51	-0.040774693
1.52	-0.040676459
1.53	-0.040236423
1.54	-0.039563068
1.55	-0.038604834
1.56	-0.037365189
1.57	-0.035849112
1.58	-0.034063618
1.59	-0.032018109
1.60	-0.029724906
1.61	-0.02719961
1.62	-0.024461446
1.64	-0.018444264
1.65	-0.015224464
1.66	-0.011909986
1.68	-0.005156909
1.70	0.001470499
1.72	0.007610646
1.74	0.012895839
1.75	0.015107582
1.76	0.01699172
1.78	0.019537789
1.80	0.020235628
1.82	0.018689897
1.84	0.014342301
1.85	0.010758926
1.86	0.005961667
1.88	-0.008849628
1.90	-0.035968386
1.92	-0.092361507
1.94	-0.232455015
1.95	-0.351276128
1.96	-0.454237693
1.98	-0.536440207
2.00	-0.556000651
2.02	-0.560139268
2.04	-0.558123348
2.05	-0.555698075
2.06	-0.552548602
2.08	-0.544459686
2.10	-0.534417403
2.12	-0.522796732
2.14	-0.509889312
2.15	-0.503031507
2.16	-0.495942167
2.18	-0.48117273
2.20	-0.465774012
2.22	-0.449916474
2.24	-0.433749798
2.25	-0.425591994
2.26	-0.417404375
2.28	-0.400993072
2.30	-0.38461199
2.32	-0.368342843
2.34	-0.352251728
2.35	-0.3442903
2.36	-0.336393866
2.38	-0.320804995
2.40	-0.305520441
2.42	-0.290555685
2.44	-0.275918216
2.45	-0.268721929
2.46	-0.261605738
2.48	-0.247606388
2.50	-0.2338994
2.52	-0.220456933
2.54	-0.207241719
2.56	-0.194210298
2.58	-0.181312697
2.60	-0.168495026
2.62	-0.155701134
2.64	-0.142876309
2.66	-0.129970291
2.68	-0.116943594
2.70	-0.103770626
2.72	-0.090476686
2.74	-0.077020982
2.76	-0.063447417
2.78	-0.049926173
2.80	-0.03653672
2.82	-0.023431037
2.84	-0.010779074
2.86	0.001245967
2.88	0.012477457
2.90	0.022756937
2.92	0.031925864
2.94	0.039922847
2.96	0.046663577
2.98	0.052179365
3.00	0.056543601
end

dipole 13 10
name "<(3)1Pi|DMZ|d1Pi>" (<3.2|DMZ|1.2>, DIABATISED §)
spin   0 0
lambda  1 1
type   grid
factor   1   (0, 1 or i)
units angstroms debye
values
1.20	1.227160214
1.21	0.859948026
1.22	0.698599408
1.23	0.603595334
1.24	0.541689856
1.25	0.495162562
1.26	0.458340883
1.27	0.428409576
1.28	0.403717038
1.29	0.382894974
1.30	0.364717744
1.31	0.349161959
1.32	0.335820277
1.33	0.324810916
1.34	0.314997913
1.35	0.306917192
1.36	0.300047265
1.37	0.294267696
1.38	0.289475801
1.39	0.285586653
1.40	0.282552411
1.41	0.280014683
1.42	0.278446569
1.43	0.277542839
1.44	0.277213178
1.45	0.27741058
1.46	0.278075527
1.47	0.279214052
1.48	0.28079636
1.49	0.282796909
1.50	0.285194246
1.51	0.287970755
1.52	0.291112876
1.53	0.294611373
1.54	0.298461128
1.55	0.302661524
1.56	0.307216789
1.57	0.312136086
1.58	0.317434236
1.59	0.323131919
1.60	0.329218392
1.61	0.335811947
1.62	0.342924042
1.64	0.359062663
1.65	0.368453524
1.66	0.379333603
1.68	0.40977833
1.70	0.436194154
1.72	0.457906317
1.74	0.478558091
1.75	0.488616873
1.76	0.498452295
1.78	0.517408214
1.80	0.535106713
1.82	0.551259717
1.84	0.565614465
1.85	0.572047048
1.86	0.577947361
1.88	0.588025561
1.90	0.595541927
1.92	0.600007322
1.94	0.601642151
1.95	0.601783647
1.96	0.602849169
1.98	0.60249841
2.00	0.598580604
2.02	0.593004656
2.04	0.586076492
2.05	0.58209922
2.06	0.5777755
2.08	0.568098334
2.10	0.557102294
2.12	0.544894311
2.14	0.531613669
2.15	0.524619905
2.16	0.517417785
2.18	0.502471583
2.20	0.486940646
2.22	0.470986384
2.24	0.454762996
2.25	0.446596064
2.26	0.438415303
2.28	0.422076472
2.30	0.405865048
2.32	0.389908205
2.34	0.374222042
2.35	0.366507707
2.36	0.358884294
2.38	0.343918093
2.40	0.329332165
2.42	0.315130662
2.44	0.301293626
2.45	0.294532443
2.46	0.287868977
2.48	0.274835887
2.50	0.262194182
2.52	0.249979837
2.54	0.238102699
2.56	0.226588623
2.58	0.215415948
2.60    0.204555977
2.62	0.19397159
2.64	0.183615848
2.66	0.173430664
2.68	0.163340048
2.70	0.153247565
2.72	0.1430259
2.74	0.13249514
2.76	0.121420873
2.78	0.10945802
2.80	0.096106017
2.82	0.080631978
2.84	0.061981718
2.86	0.0387766
2.88	0.009736932
2.90	-0.024768378
2.92	-0.060287052
2.94	-0.08916426
2.96	-0.106915839
2.98	-0.114948811
3.00	-0.116854303
end


(dipole-x  10 2 )
( name "<d1Pi|DMY|a1Delta>" (<1.3|DMY|1.1> HERE - , %) )
( spin   0 0  )
( lambda  1 2 )
(<x|Lz|y> -i -2i)
( type   grid )
( factor   -1   (0, 1 or i) )
( units angstroms ea0 )
( values )
( 	1	0.490386106 )
( 	1.05	0.439360438 )
( 	1.1	0.388854062 )
( 	1.11	0.379284495 )
( 	1.12	0.370029133 )
( 	1.13	0.36102691 )
( 	1.14	0.352214856 )
( 	1.15	0.343542191 )
( 	1.16	0.334971264 )
( 	1.17	0.326478185 )
( 	1.18	0.318038228 )
( 	1.19	0.30964456 )
( 	1.2	0.301292827 )
( 	1.21	0.292982021 )
( 	1.22	0.284714394 )
( 	1.23	0.276494619 )
( 	1.24	0.268329229 )
( 	1.25	0.260226179 )
( 	1.26	0.252194168 )
( 	1.27	0.24424259 )
( 	1.28	0.236381179 )
( 	1.29	0.228619485 )
( 	1.3	0.220966762 )
( 	1.31	0.213432706 )
( 	1.32	0.206025785 )
( 	1.33	0.198735434 )
( 	1.34	0.191600238 )
( 	1.35	0.184609695 )
( 	1.36	0.177768277 )
( 	1.37	0.171079543 )
( 	1.38	0.164546228 )
( 	1.39	0.158170277 )
( 	1.4	0.151952933 )
( 	1.41	0.145894809 )
( 	1.42	0.139995762 )
( 	1.43	0.134255369 )
( 	1.44	0.128672792 )
( 	1.45	0.123246819 )
( 	1.46	0.117975964 )
( 	1.47	0.112871781 )
( 	1.48	0.107905554 )
( 	1.49	0.103088703 )
( 	1.5	0.098419096 )
( 	1.51	0.093895011 )
( 	1.52	0.089513151 )
( 	1.53	0.085271501 )
( 	1.54	0.081167493 )
( 	1.55	0.077198429 )
( 	1.56	0.073361464 )
( 	1.57	0.06965359 )
( 	1.58	0.066071618 )
( 	1.59	0.062612192 )
( 	1.6	0.05927171 )
( 	1.61	0.056046419 )
( 	1.62	0.052932445 )
( 	1.64	0.04702231 )
( 	1.65	0.044217902 )
( 	1.66	0.041508497 )
( 	1.68	0.036364656 )
( 	1.69	0.033893128 )
( 	1.7	0.031526374 )
( 	1.71	0.029237419 )
( 	1.72	0.027023469 )
( 	1.74	0.022812346 )
( 	1.75	0.020811431 )
( 	1.76	0.018877892 )
( 	1.78	0.015205988 )
( 	1.8	0.011781364 )
( 	1.82	0.008584613 )
( 	1.84	0.005589768 )
( 	1.85	0.00415573 )
( 	1.86	0.002759289 )
( 	1.88	4.1805E-05 )
( 	1.9	-0.002626243 )
( 	1.92	-0.004524368 )
( 	1.94	-0.005329069 )
( 	1.95	-0.005966435 )
( 	1.96	-0.006664099 )
( 	1.98	-0.008100003 )
( 	2	-0.009526064 )
( 	2.05	-0.012786824 )
( 	2.1	-0.014918856 )
( 	2.15	-0.017505947 )
( 	2.2	-0.019589125 )
( 	2.25	-0.021169485 )
( 	2.3	-0.022264117 )
( 	2.35	-0.022895506 )
( 	2.4	-0.023110531 )
( 	2.5	-0.022438085 )
( 	2.6	-0.020538309 )
( 	2.7	-0.017551444 )
( 	2.8	-0.01335937 )
( 	2.9	-0.008415587 )
( 	3	-0.004363263 )
( end )

dipole-x  10 2
name "<d1Pi|DMY|a1Delta>" (<1.2|DMY|1.4> HERE - )
spin   0 0
lambda  1 2
<x|Lz|y> -i -2i
type   grid
factor   1   (0, 1 or i)
units angstroms ea0
values
	1	-0.486923204
	1.05	-0.441205156
	1.1	-0.39643011
	1.11	-0.388056461
	1.12	-0.38000097
	1.13	-0.37219941
	1.14	-0.364588138
	1.15	-0.357117032
	1.16	-0.349749762
	1.17	-0.342464584
	1.18	-0.335235838
	1.19	-0.328059813
	1.2	-0.320933613
	1.21	-0.313856591
	1.22	-0.306830891
	1.23	-0.299860623
	1.24	-0.292951302
	1.25	-0.286109434
	1.26	-0.279341969
	1.27	-0.272656158
	1.28	-0.266059279
	1.29	-0.259558129
	1.3	-0.25315906
	1.31	-0.246868952
	1.32	-0.240673311
	1.33	-0.234584011
	1.34	-0.228643226
	1.35	-0.222823408
	1.36	-0.217125349
	1.37	-0.211548858
	1.38	-0.206092867
	1.39	-0.200755497
	1.4	-0.195534169
	1.41	-0.190425788
	1.42	-0.185426371
	1.43	-0.180531739
	1.44	-0.175737457
	1.45	-0.171038794
	1.46	-0.166430851
	1.47	-0.161918309
	1.48	-0.157476728
	1.49	-0.153110974
	1.5	-0.148816312
	1.51	-0.144580756
	1.52	-0.140413593
	1.53	-0.136304739
	1.54	-0.132250342
	1.55	-0.128246962
	1.56	-0.1242915
	1.57	-0.120381212
	1.58	-0.116513732
	1.59	-0.112687055
	1.6	-0.108899642
	1.61	-0.105150269
	1.62	-0.101437919
	1.64	-0.094124626
	1.65	-0.090523888
	1.66	-0.086961816
	1.68	-0.079955955
	1.69	-0.076528266
	1.7	-0.073137457
	1.71	-0.069795887
	1.72	-0.066506961
	1.74	-0.060102396
	1.75	-0.056994689
	1.76	-0.05395514
	1.78	-0.048095996
	1.8	-0.042550056
	1.82	-0.03733292
	1.84	-0.032449535
	1.85	-0.03013745
	1.86	-0.027905091
	1.88	-0.023706281
	1.9	-0.019984343
	1.92	-0.01727213
	1.94	-0.014322058
	1.95	-0.012731478
	1.96	-0.011185555
	1.98	-0.008260562
	2	-0.005555673
	2.05	0.000348268
	2.1	0.004392191
	2.15	0.008550514
	2.2	0.01184107
	2.25	0.014354062
	2.3	0.016174071
	2.35	0.017379501
	2.4	0.018057408
	2.5	0.018076027
	2.6	0.016711687
	2.7	0.01417914
	2.8	0.010471745
	2.9	0.006096135
	3	0.002575323
end


dipole-x  10 3
name "<d1Pi|DMY|b1Sig+>" (<1.3|DMY|2.1> HERE - )
spin   0 0
lambda  1 0
<x|Lz|y> -i 0
type   grid
factor   1   (0, 1 or i)
units angstroms ea0
values
	1	-0.485714828223
	1.05	-0.441005158944
	1.1	-0.410409443810
	1.11	-0.403357282542
	1.12	-0.396159430039
	1.13	-0.388708719122
	1.14	-0.380838543108
	1.15	-0.372408783450
	1.16	-0.363550973097
	1.17	-0.354573769905
	1.18	-0.345587202563
	1.19	-0.336550529605
	1.2	-0.327405694058
	1.21	-0.318113145872
	1.22	-0.308654649050
	1.23	-0.299030678778
	1.24	-0.289274757367
	1.25	-0.279380461454
	1.26	-0.269428143821
	1.27	-0.259467132649
	1.28	-0.249560735604
	1.29	-0.239772924314
	1.3	-0.230163537107
	1.31	-0.220783141090
	1.32	-0.211675624564
	1.33	-0.202871544205
	1.34	-0.194390690559
	1.35	-0.186243257256
	1.36	-0.178463354892
	1.37	-0.170985358682
	1.38	-0.163829626016
	1.39	-0.156983942903
	1.4	-0.150433905239
	1.41	-0.144163938323
	1.42	-0.138157688067
	1.43	-0.132399083059
	1.44	-0.126872381801
	1.45	-0.121562550461
	1.46	-0.116455465152
	1.47	-0.111538016425
	1.48	-0.106831131106
	1.49	-0.102258053326
	1.5	-0.097841671696
	1.51	-0.093573151998
	1.52	-0.089444621211
	1.53	-0.085449075802
	1.54	-0.081580296594
	1.55	-0.077832743133
	1.56	-0.074201466378
	1.57	-0.070681985937
	1.58	-0.067231592278
	1.59	-0.063923853928
	1.6	-0.060716638784
	1.61	-0.057606631902
	1.62	-0.054590774270
	1.64	-0.048830023011
	1.65	-0.046079760076
	1.66	-0.043440857312
	1.68	-0.038349210515
	1.7	-0.033572303088
	1.72	-0.029094189357
	1.74	-0.024907079447
	1.75	-0.022919134948
	1.76	-0.020999109697
	1.78	-0.016199122751
	1.8	-0.012859659206
	1.82	-0.009714950635
	1.84	-0.006745703864
	1.85	-0.005314252778
	1.86	-0.003911429668
	1.88	-0.001178053399
	1.9	0.001251411651
	1.92	0.001479389396
	1.94	0.001868094440
	1.95	0.002473915904
	1.96	0.003172364322
	1.98	0.004668980690
	2	0.006184573503
	2.05	0.009782222780
	2.1	0.012964359663
	2.15	0.015675153160
	2.2	0.017893374950
	2.25	0.019613686375
	2.3	0.020845538028
	2.35	0.021612491700
	2.4	0.021950669421
	2.5	0.021511538763
	2.6	0.019883639681
	2.8	0.013457266036
	3	0.013120631425
end

dipole-x  10 6
name "<d1Pi|DMY|c1Sig->" (<1.2|DMY|2.4> HERE -  )
spin   0 0
lambda  1 0
<x|Lz|y> -i 0
type   grid
factor   1   (-1 for DMY to DMX and then a further -1 to make DMY comp phase consistent, phase flipped)
units angstroms ea0
values
        1	0.056366862
	1.05	0.139806621158
	1.1	0.090002485031
	1.11	0.084453274584
	1.12	0.079850730312
	1.13	0.075986707921
	1.14	0.072512673183
	1.15	0.069696645370
	1.16	0.067278451312
	1.17	0.065239386700
	1.18	0.063532899848
	1.19	0.062099676441
	1.2	0.060889136137
	1.21	0.059860397552
	1.22	0.058980916982
	1.23	0.058231536116
	1.24	0.057593992067
	1.25	0.057047390393
	1.26	0.056585204363
	1.27	0.056194307262
	1.28	0.055866032665
	1.29	0.055593158949
	1.3	0.055369590045
	1.31	0.055189976860
	1.32	0.055049696997
	1.33	0.054944426552
	1.34	0.054870113936
	1.35	0.054822931186
	1.36	0.054801916634
	1.37	0.054798398208
	1.38	0.054811422015
	1.39	0.054837645714
	1.4	0.054873779408
	1.41	0.054916570901
	1.42	0.054963574654
	1.43	0.055010879656
	1.44	0.055055605967
	1.45	0.055094714159
	1.46	0.055125077775
	1.47	0.055143750181
	1.48	0.055153764840
	1.49	0.055140240869
	1.5	0.055105932997
	1.51	0.055047950150
	1.52	0.054963523693
	1.53	0.054850056116
	1.54	0.054705187388
	1.55	0.054526870210
	1.56	0.054313440175
	1.57	0.054063691807
	1.58	0.053736022014
	1.59	0.053412567618
	1.6	0.053052710101
	1.61	0.052657787805
	1.62	0.052229816446
	1.64	0.051286279740
	1.65	0.050777870062
	1.66	0.050269601253
	1.68	0.049178638497
	1.7	0.048120063178
	1.72	0.047020330103
	1.74	0.045959717326
	1.75	0.045450171702
	1.76	0.044956734769
	1.78	0.043106489599
	1.8	0.042382869290
	1.82	0.041703269548
	1.84	0.041098735318
	1.85	0.040831787330
	1.86	0.040597552004
	1.88	0.040298429737
	1.9	0.040536639209
	1.92	0.040401635425
	1.94	0.038843043640
	1.95	0.038182370008
	1.96	0.037597023374
	1.98	0.036530665360
	2	0.035532634653
	2.05	0.033108725801
	2.1	0.030626530100
	2.15	0.028029584889
	2.2	0.025332603606
	2.25	0.022581468290
	2.3	0.019831191782
	2.35	0.017135326846
	2.4	0.014532436231
	2.5	0.009686508226
	2.6	0.005277052505
	2.8	0.003774076819
	3	0.002505513765
end


dipole-x  11 6
name "<e1Pi|DMY|c1Sig->" (<2.2|DMY|2.4> ADIABATISED)
spin   0 0
lambda  1 0
<x|Lz|y> -i 0
type   grid
factor   -1   (-1 for DMY to DMX transform phase flipped)
units angstroms debye
values
1	-0.29886325
1.05	-0.426061887
1.1	-0.467363822
1.11	-0.473236797
1.12	-0.478401152
1.13	-0.482994052
1.14	-0.487169435
1.15	-0.490988875
1.16	-0.494422371
1.17	-0.497359391
1.18	-0.499797456
1.19	-0.501795786
1.2	-0.503411533
1.21	-0.504687045
1.22	-0.505652252
1.23	-0.506328388
1.24	-0.506746259
1.25	-0.5068834
1.26	-0.506767253
1.27	-0.506403189
1.28	-0.505796735
1.29	-0.504952957
1.3	-0.503877007
1.31	-0.502574466
1.32	-0.501050585
1.33	-0.499311359
1.34	-0.497362973
1.35	-0.495211782
1.36	-0.492866787
1.37	-0.490329403
1.38	-0.487608391
1.39	-0.48471001
1.4	-0.481640513
1.41	-0.478405871
1.42	-0.475012036
1.43	-0.471465097
1.44	-0.467770823
1.45	-0.463935042
1.46	-0.459963517
1.47	-0.4558623
1.48	-0.451634244
1.49	-0.447291389
1.5	-0.442836867
1.51	-0.4382769
1.52	-0.433617842
1.53	-0.428866105
1.54	-0.424028175
1.55	-0.419110554
1.56	-0.414119724
1.57	-0.409062099
1.58	-0.403940789
1.59	-0.398767842
1.6	-0.39354633
1.61	-0.388281871
1.62	-0.382979786
1.64	-0.372283006
1.65	-0.366897994
1.66	-0.361491163
1.68	-0.350647824
1.7	-0.339790614
1.72	-0.328938716
1.74	-0.318119384
1.75	-0.312725435
1.76	-0.30734258
1.78	-0.302764036
1.8	-0.291657039
1.82	-0.280458401
1.84	-0.269075649
1.85	-0.263238751
1.86	-0.257200929
1.88	-0.243488447
1.9	-0.2179769
1.92	-0.124329686
1.94	-0.047778043
1.95	-0.028924131
1.96	-0.015442104
1.98	0.003487225
2	0.017019064
2.05	0.040441222
2.1	0.056224581
2.15	0.067414809
2.2	0.075276369
2.25	0.080545353
2.3	0.083733575
2.35	0.085235194
2.4	0.08536977
2.5	0.082580107
2.6	0.077021233
2.8	0.060820104
3	0.042496452
end

dipole-x  11 2
name "<e1Pi|DMY|a1Delta>" (<2.2|DMY|1.4> ADIABATISED)
spin   0 0
lambda  1 2
<x|Lz|y> -i -2i
type   grid
factor   1   (0, 1 or i)
units angstroms debye
values
1	0.778820289
1.05	0.693751769
1.1	0.600466652
1.11	0.586346909
1.12	0.5725593
1.13	0.559137689
1.14	0.546261131
1.15	0.534089402
1.16	0.522407575
1.17	0.510718289
1.18	0.498830014
1.19	0.486799877
1.2	0.474735344
1.21	0.462725891
1.22	0.450838066
1.23	0.439121166
1.24	0.427470531
1.25	0.416259917
1.26	0.405256253
1.27	0.39452459
1.28	0.384075717
1.29	0.373915813
1.3	0.364046805
1.31	0.354458092
1.32	0.345156418
1.33	0.336135703
1.34	0.327388526
1.35	0.318906751
1.36	0.310679887
1.37	0.302704805
1.38	0.294970064
1.39	0.287467665
1.4	0.28018998
1.41	0.273129511
1.42	0.266279081
1.43	0.259632265
1.44	0.253182454
1.45	0.246923491
1.46	0.240849557
1.47	0.234955033
1.48	0.229250986
1.49	0.223698958
1.5	0.218311691
1.51	0.213085045
1.52	0.208015322
1.53	0.203099275
1.54	0.198334172
1.55	0.193717822
1.56	0.189248613
1.57	0.184925527
1.58	0.180733922
1.59	0.176702148
1.6	0.172816816
1.61	0.1690789
1.62	0.165489668
1.64	0.158762107
1.65	0.155625717
1.66	0.152646215
1.68	0.147126619
1.7	0.142185882
1.72	0.137770864
1.74	0.133784377
1.75	0.131911231
1.76	0.130090527
1.78	0.132938956
1.8	0.128731522
1.82	0.123778703
1.84	0.117281434
1.85	0.112949377
1.86	0.107347128
1.88	0.08814241
1.9	0.033664479
1.92	-0.108799796
1.94	-0.168852633
1.95	-0.175706077
1.96	-0.177858454
1.98	-0.176284206
2	-0.171607777
2.05	-0.156620531
2.1	-0.14150151
2.15	-0.127542649
2.2	-0.11492665
2.25	-0.103611785
2.3	-0.093511147
2.35	-0.084536178
2.4	-0.076611121
2.5	-0.063655492
2.6	-0.054223937
2.8	-0.04552009
3	-0.032823504
end

(dipole 11 10                                    )
(name "<e1Pi|DMZ|d1Pi>" (<2.3|DMZ|1.3>, %  FLAG) )
(spin   0 0  )
(lambda  1 1 )
(type   grid )
(factor   1   (0, 1 or i) )
(units angstroms debye )
(values )
(1.0 0.18673441899999998 )
(1.0040080160320641 0.18236401696189206 )
(1.0080160320641283 0.17799691354383218 )
(1.0120240480961924 0.17363640736586836 )
(1.0160320641282565 0.1692857970480486 )
(1.0200400801603207 0.16494838121042094 )
(1.0240480961923848 0.16062745847303336 )
(1.028056112224449 0.156326327455934 )
(1.032064128256513 0.15204828677917076 )
(1.0360721442885772 0.14779663506279173 )
(1.0400801603206413 0.1435746709268449 )
(1.0440881763527055 0.13938569299137832 )
(1.0480961923847696 0.13523299987644005 )
(1.0521042084168337 0.13111988801167576 )
(1.0561122244488979 0.12704960890302633 )
(1.060120240480962 0.12302537196953607 )
(1.0641282565130261 0.11905038500796579 )
(1.0681362725450902 0.11512785581507616 )
(1.0721442885771544 0.11126099218762792 )
(1.0761523046092185 0.1074530019223818 )
(1.0801603206412826 0.10370709281609852 )
(1.0841683366733468 0.10002647266553882 )
(1.088176352705411 0.09641434926746341 )
(1.092184368737475 0.09287393041863305 )
(1.0961923847695392 0.08940842391580842 )
(1.100200400801603 0.08602103767271725 )
(1.1042084168336674 0.08271606236473618 )
(1.1082164328657313 0.07950151791966568 )
(1.1122244488977955 0.07638577045054289 )
(1.1162324649298596 0.07336897900138992 )
(1.1202404809619237 0.07044419355011525 )
(1.1242484969939879 0.06760506714682844 )
(1.128256513026052 0.06484805511003658 )
(1.1322645290581161 0.06216998274010982 )
(1.1362725450901803 0.059563966837142095 )
(1.1402805611222444 0.057019996312035574 )
(1.1442885771543085 0.05453351080561805 )
(1.1482965931863727 0.052117959625710905 )
(1.1523046092184368 0.049787359900948916 )
(1.156312625250501 0.04750475754768619 )
(1.160320641282565 0.045191315413329436 )
(1.1643286573146292 0.04280909502093864 )
(1.1683366733466933 0.040452955927761894 )
(1.1723446893787575 0.038237108181668866 )
(1.1763527054108216 0.03616863536459359 )
(1.1803607214428857 0.03416885135246897 )
(1.1843687374749499 0.03217837279632456 )
(1.188376753507014 0.030204243434827596 )
(1.1923847695390781 0.028265235086112395 )
(1.1963927855711423 0.026365875617141425 )
(1.2004008016032064 0.0244995839625609 )
(1.2044088176352705 0.022661129474277408 )
(1.2084168336673347 0.020850168568582066 )
(1.2124248496993988 0.01906719589124772 )
(1.216432865731463 0.01731174789796717 )
(1.220440881763527 0.015582633241090408 )
(1.2244488977955912 0.013878814786725478 )
(1.2284569138276553 0.0121997528929417 )
(1.2324649298597194 0.010544995199052866 )
(1.2364729458917836 0.008914062143078213 )
(1.2404809619238477 0.007306454091433548 )
(1.2444889779559118 0.005721716710622446 )
(1.248496993987976 0.004159523973841286 )
(1.25250501002004 0.00261957599653213 )
(1.2565130260521042 0.0011016248883214785 )
(1.2605210420841684 -0.000394539716636639 )
(1.2645290581162325 -0.0018690926474378923 )
(1.2685370741482966 -0.003322114216492805 )
(1.2725450901803608 -0.004753673979436088 )
(1.276553106212425 -0.006163909205481671 )
(1.280561122244489 -0.007553004255477685 )
(1.2845691382765532 -0.008920912012911458 )
(1.288577154308617 -0.01026697034632707 )
(1.2925851703406814 -0.011590556839086424 )
(1.2965931863727453 -0.012892814797718284 )
(1.3006012024048097 -0.014176089110601989 )
(1.3046092184368736 -0.015440397120370588 )
(1.308617234468938 -0.016679712450648233 )
(1.3126252505010019 -0.0178884519280253 )
(1.3166332665330662 -0.019078028417366662 )
(1.3206412825651301 -0.02027112457434644 )
(1.3246492985971945 -0.0214748254316626 )
(1.3286573146292584 -0.02265673666933641 )
(1.3326653306613228 -0.023781461040921482 )
(1.3366733466933867 -0.02484940384928096 )
(1.3406813627254508 -0.025884146441554977 )
(1.344689378757515 -0.02690148113116588 )
(1.348697394789579 -0.027897336522871418 )
(1.3527054108216432 -0.028865109575049935 )
(1.3567134268537073 -0.029802992359171228 )
(1.3607214428857715 -0.030712200235524595 )
(1.3647294589178356 -0.0315933971586626 )
(1.3687374749498997 -0.03244583356916654 )
(1.3727454909819639 -0.03326858850977546 )
(1.376753507014028 -0.03406109432222101 )
(1.3807615230460921 -0.03482300023427707 )
(1.3847695390781563 -0.03555392762113796 )
(1.3887775551102204 -0.036253426701518945 )
(1.3927855711422845 -0.03692103556184006 )
(1.3967935871743486 -0.03755626926663239 )
(1.4008016032064128 -0.038158629376131986 )
(1.404809619238477 -0.03872767274303446 )
(1.408817635270541 -0.039263079998019264 )
(1.4128256513026052 -0.039764545681391296 )
(1.4168336673346693 -0.04023173553816213 )
(1.4208416833667334 -0.04066429896977933 )
(1.4248496993987976 -0.0410619631417066 )
(1.4288577154308617 -0.04142462438626323 )
(1.4328657314629258 -0.041752133209457774 )
(1.43687374749499 -0.042043673826172474 )
(1.440881763527054 -0.042298061102159515 )
(1.4448897795591182 -0.042515454376442746 )
(1.4488977955911824 -0.04269885889214352 )
(1.4529058116232465 -0.04285056982190809 )
(1.4569138276553106 -0.042962740201543906 )
(1.4609218436873748 -0.0430220018735808 )
(1.464929859719439 -0.04302539621208321 )
(1.468937875751503 -0.04299144759617841 )
(1.4729458917835672 -0.04293900977782576 )
(1.4769539078156313 -0.04286581292501465 )
(1.4809619238476954 -0.042758294649186956 )
(1.4849699398797596 -0.0426081339210908 )
(1.4889779559118237 -0.04241768914553663 )
(1.4929859719438876 -0.04219026878288447 )
(1.496993987975952 -0.041926363399984526 )
(1.5010020040080159 -0.04162499608555158 )
(1.5050100200400802 -0.0412855982149236 )
(1.5090180360721441 -0.04090841891354388 )
(1.5130260521042085 -0.04049377747053945 )
(1.5170340681362724 -0.040041789527045436 )
(1.5210420841683367 -0.03955246778559799 )
(1.5250501002004007 -0.03902587761243993 )
(1.529058116232465 -0.03846218542507101 )
(1.533066132264529 -0.03786157190234395 )
(1.5370741482965933 -0.037224242847224774 )
(1.5410821643286572 -0.03655041677779251 )
(1.5450901803607215 -0.03584034256871115 )
(1.5490981963927855 -0.03509432475039144 )
(1.5531062124248498 -0.03431268207437021 )
(1.5571142284569137 -0.03349579935133242 )
(1.561122244488978 -0.03264409355900212 )
(1.565130260521042 -0.0317580204536401 )
(1.5691382765531061 -0.030838104819652223 )
(1.5731462925851702 -0.02988489521515329 )
(1.5771543086172344 -0.02889906902928608 )
(1.5811623246492985 -0.027881364157268756 )
(1.5851703406813626 -0.02683254336110007 )
(1.5891783567134268 -0.02575341211408601 )
(1.593186372745491 -0.024644810363407967 )
(1.597194388777555 -0.023507804797415377 )
(1.6012024048096192 -0.02234356475717116 )
(1.6052104208416833 -0.021153228668945766 )
(1.6092184368737474 -0.019937881678860337 )
(1.6132264529058116 -0.01869866774196316 )
(1.6172344689378757 -0.01743719607398594 )
(1.6212424849699398 -0.01615528111301754 )
(1.625250501002004 -0.01485470938489531 )
(1.629258517034068 -0.013537219859360756 )
(1.6332665330661322 -0.01220454705878419 )
(1.6372745490981964 -0.010858425505535927 )
(1.6412825651302605 -0.00950059620004754 )
(1.6452905811623246 -0.00813322892208332 )
(1.6492985971943888 -0.006759182200906084 )
(1.653306613226453 -0.0053811105865906005 )
(1.657314629258517 -0.003999852226246501 )
(1.6613226452905812 -0.002615512044482893 )
(1.6653306613226453 -0.0012297600968652126 )
(1.6693386773547094 0.00015328193019822082 )
(1.6733466933867733 0.0015292788957195773 )
(1.6773547094188377 0.002893895658711329 )
(1.6813627254509016 0.004242821061077194 )
(1.685370741482966 0.00557311619277565 )
(1.6893787575150299 0.006883931623311276 )
(1.6933867735470942 0.00817434638458479 )
(1.6973947895791581 0.009441856652864233 )
(1.7014028056112225 0.01068333867618614 )
(1.7054108216432864 0.011895915793622097 )
(1.7094188376753507 0.013077079956375246 )
(1.7134268537074147 0.014224335854766922 )
(1.717434869739479 0.015335082004647163 )
(1.721442885771543 0.01640667177840018 )
(1.7254509018036073 0.017436237290978502 )
(1.7294589178356712 0.01842059132617462 )
(1.7334669338677355 0.019356521771414528 )
(1.7374749498997994 0.020240816514123804 )
(1.7414829659318638 0.02107029788257199 )
(1.7454909819639277 0.021843398799429453 )
(1.749498997995992 0.0225608167573129 )
(1.753507014028056 0.023221244636521275 )
(1.7575150300601203 0.023810676247726974 )
(1.7615230460921842 0.024310861656906036 )
(1.7655310621242486 0.024719029428285848 )
(1.7695390781563125 0.02505361242760806 )
(1.7735470941883766 0.025334575736446093 )
(1.7775551102204408 0.025581884436373305 )
(1.781563126252505 0.025815306251151172 )
(1.785571142284569 0.02604646312296622 )
(1.7895791583166332 0.026276112958660957 )
(1.7935871743486973 0.02650425848590257 )
(1.7975951903807614 0.026730902432358254 )
(1.8016032064128256 0.026956047525695186 )
(1.8056112224448897 0.027179696493580555 )
(1.8096192384769538 0.027401852063681544 )
(1.813627254509018 0.02762251696366535 )
(1.817635270541082 0.027841693921199142 )
(1.8216432865731462 0.028059385663950123 )
(1.8256513026052104 0.028275594919585464 )
(1.8296593186372745 0.028490324415772365 )
(1.8336673346693386 0.028703576880177998 )
(1.8376753507014028 0.028915355040469565 )
(1.8416833667334669 0.02912566162431424 )
(1.845691382765531 0.029334499359379214 )
(1.8496993987975952 0.02954187097333167 )
(1.8537074148296593 0.029747779193838794 )
(1.8577154308617234 0.029952226748567776 )
(1.8617234468937875 0.030155216365185804 )
(1.8657314629258517 0.030356750771360054 )
(1.8697394789579158 0.03055683269475772 )
(1.87374749498998 0.030755464863045985 )
(1.8777555110220439 0.03095265000389203 )
(1.8817635270541082 0.031148390844963063 )
(1.8857715430861721 0.031342690113926236 )
(1.8897795591182365 0.031535550538448774 )
(1.8937875751503004 0.03172697484619783 )
(1.8977955911823647 0.03191696576484061 )
(1.9018036072144286 0.03210552602204428 )
(1.905811623246493 0.03229265834547606 )
(1.909819639278557 0.03247836546280309 )
(1.9138276553106213 0.03266265010169261 )
(1.9178356713426852 0.032845514989811746 )
(1.9218436873747495 0.033026962854827736 )
(1.9258517034068134 0.033206996424407734 )
(1.9298597194388778 0.033385618426218955 )
(1.9338677354709417 0.03356283158792854 )
(1.937875751503006 0.03373863863720373 )
(1.94188376753507 0.03391304230171166 )
(1.9458917835671343 0.03408604530911956 )
(1.9498997995991982 0.03425765038709457 )
(1.9539078156312626 0.03442786026330393 )
(1.9579158316633265 0.034596677665414785 )
(1.9619238476953909 0.03476410532109434 )
(1.9659318637274548 0.034930145958009765 )
(1.9699398797595191 0.03509480230382826 )
(1.973947895791583 0.035258077086217005 )
(1.9779559118236472 0.035419973032843194 )
(1.9819639278557113 0.035580492871374 )
(1.9859719438877754 0.03573963932947662 )
(1.9899799599198396 0.035897415134818235 )
(1.9939879759519037 0.03605382301506604 )
(1.9979959919839678 0.03620886569788721 )
(2.0020040080160317 0.036362545910948924 )
(2.006012024048096 0.03651486638191841 )
(2.0100200400801604 0.0366658298384628 )
(2.0140280561122244 0.036815439008249295 )
(2.0180360721442883 0.036963696618945094 )
(2.0220440881763526 0.03711060539821738 )
(2.026052104208417 0.03725616807373336 )
(2.030060120240481 0.03740038737316016 )
(2.034068136272545 0.037543266024165016 )
(2.038076152304609 0.037684806754415115 )
(2.0420841683366735 0.03782501229157762 )
(2.0460921843687374 0.037963885363319724 )
(2.0501002004008013 0.03810142869730861 )
(2.0541082164328657 0.03823764502121148 )
(2.05811623246493 0.03837253706269552 )
(2.062124248496994 0.03850610754942789 )
(2.066132264529058 0.03863835920907578 )
(2.070140280561122 0.03876929476930641 )
(2.0741482965931866 0.038898916957786946 )
(2.0781563126252505 0.03902722850218456 )
(2.0821643286573144 0.039154232130166444 )
(2.0861723446893787 0.03927993056939981 )
(2.090180360721443 0.03940432654755183 )
(2.094188376753507 0.03952742279228966 )
(2.098196392785571 0.039649222031280504 )
(2.1022044088176353 0.039769726992191584 )
(2.1062124248496996 0.03988894040269004 )
(2.1102204408817635 0.04000686499044308 )
(2.1142284569138274 0.04012350348311788 )
(2.118236472945892 0.040238858608381625 )
(2.122244488977956 0.04035293309390153 )
(2.12625250501002 0.04046572966734473 )
(2.130260521042084 0.04057725105637845 )
(2.1342685370741483 0.04068749998866988 )
(2.1382765531062122 0.04079647919188617 )
(2.142284569138276 0.040904191393694535 )
(2.1462925851703405 0.04101063932176215 )
(2.150300601202405 0.04111582570375622 )
(2.1543086172344688 0.04121975326734391 )
(2.1583166332665327 0.04132242474019239 )
(2.162324649298597 0.041423842849968896 )
(2.1663326653306614 0.041524010324340575 )
(2.1703406813627253 0.041622929890974616 )
(2.174348697394789 0.04172060427753822 )
(2.1783567134268536 0.04181703621169857 )
(2.182364729458918 0.041912228421122855 )
(2.186372745490982 0.042006183633478245 )
(2.1903807615230457 0.04209890457643192 )
(2.19438877755511 0.042190393977651106 )
(2.1983967935871744 0.04228065456480296 )
(2.2024048096192383 0.042369689065554654 )
(2.2064128256513023 0.042457500207573405 )
(2.2104208416833666 0.04254409071852639 )
(2.214428857715431 0.042629463326080794 )
(2.218436873747495 0.042713620757903796 )
(2.222444889779559 0.04279656574166258 )
(2.226452905811623 0.04287830100502435 )
(2.2304609218436875 0.04295882927565628 )
(2.2344689378757514 0.043038153281225545 )
(2.2384769539078153 0.04311627574939936 )
(2.2424849699398797 0.043193199407844884 )
(2.246492985971944 0.043268926984229315 )
(2.250501002004008 0.04334346120621985 )
(2.254509018036072 0.04341680480148363 )
(2.258517034068136 0.043488960497687905 )
(2.2625250501002006 0.043559931022499825 )
(2.2665330661322645 0.04362971910358656 )
(2.2705410821643284 0.043698327468615336 )
(2.2745490981963927 0.043765758845253314 )
(2.278557114228457 0.043832015961167696 )
(2.282565130260521 0.04389710154402565 )
(2.286573146292585 0.043961018321494356 )
(2.2905811623246493 0.04402376902124104 )
(2.2945891783567136 0.04408535637093285 )
(2.2985971943887775 0.04414578309823699 )
(2.3026052104208414 0.04420505193082063 )
(2.306613226452906 0.04426316559635097 )
(2.31062124248497 0.044320126822495205 )
(2.314629258517034 0.04437593833692049 )
(2.318637274549098 0.044430602867294035 )
(2.3226452905811623 0.04448412314128303 )
(2.3266533066132267 0.04453650188655465 )
(2.3306613226452906 0.04458774183077607 )
(2.3346693386773545 0.0446378457016145 )
(2.338677354709419 0.04468681622673711 )
(2.3426853707414828 0.04473465613381109 )
(2.3466933867735467 0.04478136815050364 )
(2.350701402805611 0.044826955004481917 )
(2.3547094188376754 0.04487141942341314 )
(2.3587174348697393 0.044914764134964466 )
(2.362725450901803 0.044956991866803096 )
(2.3667334669338675 0.044998105346596214 )
(2.370741482965932 0.045038107302011014 )
(2.374749498997996 0.04507700046071467 )
(2.3787575150300597 0.04511478755037436 )
(2.382765531062124 0.045151471298657285 )
(2.3867735470941884 0.04518705443323064 )
(2.3907815631262523 0.0452215396817616 )
(2.3947895791583163 0.045254929771917335 )
(2.3987975951903806 0.04528722743136505 )
(2.402805611222445 0.045318435387771944 )
(2.406813627254509 0.04534855636880517 )
(2.410821643286573 0.045377593102131936 )
(2.414829659318637 0.04540554831541942 )
(2.4188376753507015 0.045432424736334825 )
(2.4228456913827654 0.04545822509254531 )
(2.4268537074148293 0.04548295211171806 )
(2.4308617234468937 0.045506608521520275 )
(2.434869739478958 0.04552919704961917 )
(2.438877755511022 0.045550720423681884 )
(2.442885771543086 0.045571181371375634 )
(2.44689378757515 0.04559058262036757 )
(2.4509018036072145 0.04560892689832491 )
(2.4549098196392785 0.04562621693291484 )
(2.4589178356713424 0.04564245545180454 )
(2.4629258517034067 0.045657645182661195 )
(2.466933867735471 0.04567178885315198 )
(2.470941883767535 0.045684889190944086 )
(2.474949899799599 0.0456969489237047 )
(2.4789579158316633 0.04570797077910103 )
(2.4829659318637276 0.04571795748480024 )
(2.4869739478957915 0.04572691176846952 )
(2.4909819639278554 0.04573483635777604 )
(2.49498997995992 0.04574173398038701 )
(2.498997995991984 0.04574760736396961 )
(2.503006012024048 0.045752459236191034 )
(2.507014028056112 0.04575629232471846 )
(2.5110220440881763 0.04575910935721905 )
(2.5150300601202407 0.04576091306136002 )
(2.5190380761523046 0.04576170616480856 )
(2.5230460921843685 0.04576149139523184 )
(2.527054108216433 0.04576027148029706 )
(2.531062124248497 0.04575804914767138 )
(2.535070140280561 0.045754827125022 )
(2.539078156312625 0.04575060814001612 )
(2.5430861723446894 0.04574539492032091 )
(2.5470941883767533 0.04573919019360358 )
(2.551102204408817 0.045731996687531286 )
(2.5551102204408815 0.04572381712977121 )
(2.559118236472946 0.04571465424799055 )
(2.56312625250501 0.04570451076985652 )
(2.5671342685370737 0.04569338942303628 )
(2.571142284569138 0.04568129293519701 )
(2.5751503006012024 0.0456682240340059 )
(2.5791583166332663 0.04565418544713013 )
(2.5831663326653302 0.04563917990223692 )
(2.5871743486973946 0.04562321012699342 )
(2.591182364729459 0.04560627884906683 )
(2.595190380761523 0.04558838879612433 )
(2.5991983967935868 0.04556954269583312 )
(2.603206412825651 0.04554974327586035 )
(2.6072144288577155 0.04552899326387326 )
(2.6112224448897794 0.045507295387539004 )
(2.6152304609218433 0.04548465237452477 )
(2.6192384769539077 0.045461066952497735 )
(2.623246492985972 0.0454365418491251 )
(2.627254509018036 0.04541107979207406 )
(2.6312625250501 0.045384683509011786 )
(2.635270541082164 0.045357355727605464 )
(2.6392785571142285 0.045329099175522275 )
(2.6432865731462925 0.045299916580429415 )
(2.6472945891783564 0.045269810669994075 )
(2.6513026052104207 0.045238784171883435 )
(2.655310621242485 0.045206839813764686 )
(2.659318637274549 0.04517398032330499 )
(2.663326653306613 0.045140208428171555 )
(2.6673346693386772 0.04510552685603157 )
(2.6713426853707416 0.04506993833455222 )
(2.6753507014028055 0.045033445591400684 )
(2.6793587174348694 0.044996051354244136 )
(2.6833667334669338 0.04495775835074979 )
(2.687374749498998 0.0449185693085848 )
(2.691382765531062 0.044878486955416394 )
(2.695390781563126 0.04483751401891173 )
(2.6993987975951903 0.04479565322673798 )
(2.7034068136272547 0.04475290730656236 )
(2.7074148296593186 0.04470927898605204 )
(2.7114228456913825 0.04466477099287422 )
(2.715430861723447 0.04461938605469607 )
(2.719438877755511 0.04457312689918478 )
(2.723446893787575 0.044525996254007535 )
(2.727454909819639 0.04447799684683153 )
(2.7314629258517034 0.044429131405323945 )
(2.7354709418837677 0.04437940265715198 )
(2.7394789579158316 0.0443288133299828 )
(2.7434869739478955 0.044277366151483574 )
(2.74749498997996 0.044225063849321525 )
(2.751503006012024 0.04417190915116385 )
(2.7555110220440877 0.044117904784677704 )
(2.759519038076152 0.04406305347753028 )
(2.7635270541082164 0.04400735795738875 )
(2.7675350701402803 0.04395082095192033 )
(2.7715430861723442 0.04389344518879217 )
(2.7755511022044086 0.043835233395671504 )
(2.779559118236473 0.043776188300225484 )
(2.783567134268537 0.04371631263012131 )
(2.7875751503006008 0.04365560911302614 )
(2.791583166332665 0.04359408047660719 )
(2.7955911823647295 0.04353172944853164 )
(2.7995991983967934 0.04346855875646669 )
(2.8036072144288573 0.0434045711280795 )
(2.8076152304609217 0.04333976929103726 )
(2.811623246492986 0.04327415597300715 )
(2.81563126252505 0.04320773390165639 )
(2.819639278557114 0.043140505804652146 )
(2.823647294589178 0.043072474409661596 )
(2.8276553106212425 0.043003642444351925 )
(2.8316633266533064 0.04293401263639034 )
(2.8356713426853704 0.04286358771344399 )
(2.8396793587174347 0.04279237040318011 )
(2.843687374749499 0.04272036343326585 )
(2.847695390781563 0.042647569531368404 )
(2.851703406813627 0.04257399142515497 )
(2.8557114228456912 0.04249963184229272 )
(2.8597194388777556 0.042424493510448844 )
(2.8637274549098195 0.04234857915729054 )
(2.8677354709418834 0.04227189151048498 )
(2.8717434869739478 0.04219443329769932 )
(2.875751503006012 0.04211620724660081 )
(2.879759519038076 0.04203721608485661 )
(2.88376753507014 0.041957462540133904 )
(2.8877755511022043 0.04187694934009986 )
(2.8917835671342687 0.041795679212421666 )
(2.8957915831663326 0.041713654884766554 )
(2.8997995991983965 0.041630879084801675 )
(2.903807615230461 0.041547354540194203 )
(2.907815631262525 0.04146308397861134 )
(2.911823647294589 0.04137807012772029 )
(2.915831663326653 0.04129231571518818 )
(2.9198396793587174 0.04120582346868226 )
(2.9238476953907817 0.0411185961158697 )
(2.9278557114228456 0.041030636384417674 )
(2.9318637274549095 0.040941947001993384 )
(2.935871743486974 0.040852530696263975 )
(2.9398797595190382 0.04076239019489668 )
(2.943887775551102 0.04067152822555866 )
(2.947895791583166 0.04057994751591713 )
(2.9519038076152304 0.04048765079363925 )
(2.9559118236472943 0.04039464078639221 )
(2.9599198396793582 0.040300920221843166 )
(2.9639278557114226 0.04020649182765935 )
(2.967935871743487 0.040111358331507946 )
(2.971943887775551 0.040015522461056136 )
(2.9759519038076148 0.03991898694397109 )
(2.979959919839679 0.03982175450791997 )
(2.9839679358717435 0.039723827880570016 )
(2.9879759519038074 0.03962520978958841 )
(2.9919839679358713 0.039525902962642315 )
(2.9959919839679356 0.039425910127398905 )
(3.0 			   0.039325234011525365 )
(end )

dipole-x  4 1
name "<A3Pi|DMY|X3Sig->" (<1.2|DMY|1.4> CHECK)
spin   1 1
lambda  1  0
<x|Lz|y> -i 0
type   grid
factor   -1   (0, 1 or i)
units angstroms ea0
values
	1	0.475154519
	1.05	0.421162062
	1.1	0.356726033
	1.11	0.343797759
	1.12	0.332001934
	1.13	0.320891035
	1.14	0.310211363
	1.15	0.299859651
	1.16	0.289832883
	1.17	0.280207084
	1.18	0.271227908
	1.19	0.264184017
	1.2	0.262159227
	1.21	0.255018545
	1.22	0.246789012
	1.23	0.238194648
	1.24	0.229460564
	1.25	0.220697342
	1.26	0.211969488
	1.27	0.203326669
	1.28	0.194797965
	1.29	0.186407873
	1.3	0.17817564
	1.31	0.170116424
	1.32	0.162242055
	1.33	0.154561511
	1.34	0.147081278
	1.35	0.139806785
	1.36	0.132739328
	1.37	0.125879904
	1.38	0.119228326
	1.39	0.112783443
	1.4	0.106543404
	1.41	0.100505934
	1.42	0.094676198
	1.43	0.089035328
	1.44	0.083588616
	1.45	0.078333349
	1.46	0.073266984
	1.47	0.068387201
	1.48	0.063691925
	1.49	0.059179387
	1.5	0.054848057
	1.51	0.050696572
	1.52	0.046723872
	1.53	0.042929157
	1.54	0.039311641
	1.55	0.035850159
	1.56	0.032585246
	1.57	0.029496511
	1.58	0.026584028
	1.59	0.02385806
	1.6	0.021304374
	1.61	0.018931437
	1.62	0.016751066
	1.64	0.013067289
	1.65	0.011701543
	1.66	0.010783296
	1.68	0.008523913
	1.7	0.005813721
	1.72	0.003354636
	1.74	0.001164406
	1.75	0.000167338
	1.76	-0.000771223
	1.78	-0.00249396
	1.8	-0.004043027
	1.82	-0.00545996
	1.84	-0.006758209
	1.85	-0.007373167
	1.86	-0.007969066
	1.88	-0.00911368
	1.9	-0.010206467
	1.92	-0.011279162
	1.94	-0.012321504
	1.95	-0.012841206
	1.96	-0.013363379
	1.98	-0.014428658
	2	-0.015553188
	2.05	-0.017646202
	2.1	-0.018063985
	2.15	-0.019473093
	2.2	-0.021006671
	2.25	-0.022411251
	2.3	-0.023564182
	2.35	-0.024414769
	2.4	-0.024954611
	2.5	-0.025057889
	2.6	-0.02404975
	2.8	-0.020157484
	3	0.015835932
end


dipole-x  4 8
name "<A3Pi|DMY|Ap3Delta>"  (<1.2|DMY|2.4> FLAG factor was 0)
spin   1 1
lambda  1  2
<x|Lz|y> -i -2i
type   grid
factor   -1   (phase flipped)
units angstroms debye
values
1	0.318248616
1.05	0.13849891
1.1	0.091971493
1.11	0.086943144
1.12	0.082784239
1.13	0.078633992
1.14	0.075821501
1.15	0.073398076
1.16	0.071305957
1.17	0.069504669
1.18	0.06798787
1.19	0.066837094
1.2	0.06636593
1.21	0.0655998
1.22	0.064708094
1.23	0.064068387
1.24	0.063533121
1.25	0.063107208
1.26	0.062784429
1.27	0.062555225
1.28	0.062410495
1.29	0.062340203
1.3	0.062334431
1.31	0.062383588
1.32	0.062478624
1.33	0.062611069
1.34	0.062773042
1.35	0.062956925
1.36	0.06315601
1.37	0.063363632
1.38	0.063573334
1.39	0.063778796
1.4	0.063973756
1.41	0.06415197
1.42	0.064314141
1.43	0.064441175
1.44	0.064533194
1.45	0.064584194
1.46	0.064588253
1.47	0.064539627
1.48	0.064432815
1.49	0.064262536
1.5	0.064024329
1.51	0.063714043
1.52	0.063328297
1.53	0.062864962
1.54	0.062322363
1.55	0.061700102
1.56	0.061000141
1.57	0.060225025
1.58	0.059378291
1.59	0.058474621
1.6	0.057551947
1.61	0.05652771
1.62	0.055460041
1.64	0.053221739
1.65	0.052049064
1.66	0.050812786
1.68	0.048456404
1.7	0.046423948
1.72	0.044621443
1.74	0.042996179
1.75	0.042255966
1.76	0.041563877
1.78	0.040321316
1.8	0.039260673
1.82	0.038364266
1.84	0.037637074
1.85	0.037331132
1.86	0.037062248
1.88	0.036632175
1.9	0.036343028
1.92	0.036195081
1.94	0.036196672
1.95	0.03625973
1.96	0.036370499
1.98	0.036770735
2	0.03752236
2.05	0.039222776
2.1	0.035216605
2.15	0.033758118
2.2	0.032778298
2.25	0.031711936
2.3	0.030358339
2.35	0.028637127
2.4	0.026562467
2.5	0.021884543
2.6	0.017547137
2.8	0.011891733
3	0.00937101
end

( BEGIN )

dipole-x  4 5
name "<A3Pi|DMY|B3Sig->" (<1.2|DMY|3.4> HERE abrupt change R>2)
spin   1 1
lambda  1 0
<x|Lz|y> -i 0
type   grid
factor   -1   (0, 1 or i)
units angstroms ea0
values
    1.0      0.154347359
    1.05     0.056471945
	1.1	-0.030976808
	1.11	-0.045087689
	1.12	-0.055823177
	1.13	-0.063420112
	1.14	-0.068344012
	1.15	-0.071110344
	1.16	-0.072321645
	1.17	-0.072565186
	1.18	-0.072399715
	1.19	-0.072736173
	1.2	-0.074893951
	1.21	-0.074851453
	1.22	-0.07464436
	1.23	-0.074148756
	1.24	-0.073540697
	1.25	-0.072901438
	1.26	-0.072198869
	1.27	-0.071628925
	1.28	-0.07111697
	1.29	-0.070668965
	1.3	-0.070284269
	1.31	-0.069959006
	1.32	-0.06968747
	1.33	-0.069463038
	1.34	-0.069278732
	1.35	-0.06911473
	1.36	-0.06898024
	1.37	-0.068868156
	1.38	-0.068771519
	1.39	-0.068683796
	1.4	-0.068598796
	1.41	-0.068510642
	1.42	-0.068425591
	1.43	-0.06831564
	1.44	-0.068186424
	1.45	-0.068032904
	1.46	-0.067850168
	1.47	-0.067633434
	1.48	-0.067378065
	1.49	-0.06707952
	1.5	-0.066733401
	1.51	-0.066335605
	1.52	-0.065882074
	1.53	-0.065369028
	1.54	-0.064793059
	1.55	-0.064153679
	1.56	-0.063442647
	1.57	-0.06266001
	1.58	-0.061803337
	1.59	-0.060883288
	1.6	-0.059894832
	1.61	-0.058800149
	1.62	-0.057615263
	1.64	-0.054898057
	1.65	-0.053246199
	1.66	-0.051217299
	1.68	-0.047297875
	1.7	-0.044075179
	1.72	-0.04103093
	1.74	-0.038021227
	1.75	-0.03653354
	1.76	-0.035058732
	1.78	-0.032154291
	1.8	-0.029320587
	1.82	-0.026556846
	1.84	-0.023900778
	1.85	-0.022607563
	1.86	-0.021340527
	1.88	-0.018888935
	1.9	-0.016555147
	1.92	-0.014351727
	1.94	-0.01228907
	1.95	-0.011316936
	1.96	-0.010388753
	1.98	-0.008684776
	2	-0.007243202
	2.05	-0.004893662
	2.1	-0.001880675
	2.15	-0.000719498
	2.2	-0.000981372
	2.25	-0.002100253
	2.3	-0.003440505
	2.35	-0.00451165
	2.4	0.005091562
	2.5	0.004808077
	2.6	0.003372095
	2.8	0.000569984
	3	0.000476009
end


dipole-x  9 1
name "<C3Pi|DMX|X3Sig->" (<2.2|DMY|1.4> §ADIABATISED)
spin   1 1
lambda  1 0
<x|Lz|y> -i 0
type   grid
factor   1   (0, 1 or i)
units angstroms debye
values
1	-1.218649462
1.05	-1.10989419
1.1	-0.986877392
1.11	-0.963545368
1.12	-0.940103512
1.13	-0.916427251
1.14	-0.892623245
1.15	-0.86880501
1.16	-0.845011616
1.17	-0.821212179
1.18	-0.797159141
1.19	-0.77137673
1.2	-0.741612052
1.21	-0.718098748
1.22	-0.696217219
1.23	-0.675358673
1.24	-0.655344781
1.25	-0.636082393
1.26	-0.61750927
1.27	-0.599576866
1.28	-0.582256087
1.29	-0.565527357
1.3	-0.549374859
1.31	-0.533785812
1.32	-0.518748279
1.33	-0.504249916
1.34	-0.490277581
1.35	-0.476817165
1.36	-0.46385402
1.37	-0.451372958
1.38	-0.439358494
1.39	-0.427795068
1.4	-0.416667193
1.41	-0.405959537
1.42	-0.395697129
1.43	-0.385784667
1.44	-0.376248421
1.45	-0.367074475
1.46	-0.35824938
1.47	-0.349760153
1.48	-0.341594297
1.49	-0.333739695
1.5	-0.32618472
1.51	-0.318918279
1.52	-0.311929644
1.53	-0.30520814
1.54	-0.29874378
1.55	-0.292522391
1.56	-0.286541972
1.57	-0.280788556
1.58	-0.275251689
1.59	-0.269921352
1.6	-0.264781916
1.61	-0.259822021
1.62	-0.255022543
1.64	-0.245794786
1.65	-0.241277414
1.66	-0.236852696
1.68	-0.229484344
1.7	-0.222961312
1.72	-0.216715868
1.74	-0.210669503
1.75	-0.207708531
1.76	-0.204782059
1.78	-0.199012889
1.8	-0.193323299
1.82	-0.187619989
1.84	-0.181977251
1.85	-0.179144462
1.86	-0.176296334
1.88	-0.1705263
1.9	-0.164597438
1.92	-0.158406755
1.94	-0.151776927
1.95	-0.148203252
1.96	-0.14437112
1.98	-0.135433773
2	-0.12291403
2.05	-0.014651988
2.1	0.051681227
2.15	0.064001893
2.2	0.066775342
2.25	0.065841004
2.3	0.062992532
2.35	0.05903985
2.4	0.05449966
2.5	0.044901858
2.6	0.035716086
2.8	0.020830138
3	0.011105886
end


dipole-x  12 1
name "<Cp3Pi|DMX|X3Sig->" (<3.3|DMY|1.4> DIABATISED)
spin   1 1
lambda  1 0
<x|Lz|y> i 0
type   grid
factor   1   (0, 1 or i)
values
1	-0.898603911
1.05	-0.83663283
1.1	-0.804475723
1.11	-0.787735072
1.12	-0.7642222
1.13	-0.731380048
1.14	-0.686363808
1.15	-0.625942609
1.16	-0.546547867
1.17	-0.444354584
1.18	-0.313639804
1.19	-0.136744019
1.2	0.066712445
1.21	0.198835551
1.22	0.288343194
1.23	0.353135171
1.24	0.402239379
1.25	0.439848357
1.26	0.468832799
1.27	0.49155414
1.28	0.509305905
1.29	0.52314642
1.3	0.53380224
1.31	0.541807006
1.32	0.547611711
1.33	0.551524425
1.34	0.553804492
1.35	0.554660068
1.36	0.554259784
1.37	0.552752535
1.38	0.550259167
1.39	0.546844864
1.4	0.54260221
1.41	0.537599469
1.42	0.545238065
1.43	0.537851866
1.44	0.529828421
1.45	0.521223071
1.46	0.512075729
1.47	0.50242098
1.48	0.492288532
1.49	0.481704644
1.5	0.470691327
1.51	0.459267557
1.52	0.447449374
1.53	0.435250272
1.54	0.422670932
1.55	0.409740411
1.56	0.396456092
1.57	0.382822565
1.58	0.368842345
1.59	0.354513989
1.6	0.339829376
1.61	0.324760721
1.62	0.309250135
1.63	0.293169525
1.64	0.276288225
1.65	0.258485568
1.66	0.240563896
1.67	0.223611846
1.68	0.207662846
1.69	0.192419825
1.7	0.177693948
1.71	0.163461846
1.72	0.149564446
1.73	0.136055178
1.74	0.122942159
1.75	0.110224793
1.76	0.097917733
1.78	0.074573963
1.8	0.052948044
1.82	0.033152867
1.84	0.015184765
1.85	0.006890593
1.86	-0.000943054
1.88	-0.01523078
1.92	-0.038325241
1.94	-0.047114538
1.95	-0.050810525
1.96	-0.054030531
1.98	-0.058996796
2	-0.061931365
2.01	-0.062720446
2.02	-0.063019386
2.03	-0.063267449
2.04	-0.063439952
2.05	-0.063231359
2.06	-0.065143865
2.08	-0.068315757
2.1	-0.068807104
2.15	-0.068240446
2.2	-0.067099134
2.25	-0.064958268
2.3	-0.061839601
2.35	-0.057972568
2.4	-0.053619549
2.5	-0.04446232
2.6	-0.035723421
2.8	-0.021722516
3	-0.012481036
3.1	-0.009222402
3.2	-0.006555733
3.3	-0.004304161
3.4	0.002357055
3.5	0.0007506
3.6	-0.000480083
3.7	-0.001361
3.8	-0.001961216
3.9	-0.002349495
4	-0.002581736
4.2	-0.002741155
4.4	-0.00267623
4.6	-0.002525506
4.8	-0.001126771
5	-0.00115014
end

( dipole-x  9 8  )
( name "<C3Pi|DMY|Ap3Delta>" (<2.3|DMY|1.1>) )
( spin   1 1  )
( lambda  1 2 )
( <x|Lz|y> -i -2i )
( type   grid )
( factor   -1   (0, 1 or i) )
( units angstroms debye  )
( values  )
( 1.0 -0.279007206 )
( 1.0040080160320641 -0.2968483585789632 )
( 1.0080160320641283 -0.3145715390532143 )
( 1.0120240480961924 -0.33205877531804107 )
( 1.0160320641282565 -0.3491920952687315 )
( 1.0200400801603207 -0.3658535268005733 )
( 1.0240480961923848 -0.3819250978088546 )
( 1.028056112224449 -0.39728883618886296 )
( 1.032064128256513 -0.4118267698358864 )
( 1.0360721442885772 -0.42542092664521286 )
( 1.0400801603206413 -0.43795333451213014 )
( 1.0440881763527055 -0.449306021331926 )
( 1.0480961923847696 -0.4593610149998884 )
( 1.0521042084168337 -0.4680067483721848 )
( 1.0561122244488979 -0.4752630158269123 )
( 1.060120240480962 -0.48127267814469465 )
( 1.0641282565130261 -0.4861833398300162 )
( 1.0681362725450902 -0.4901426053873614 )
( 1.0721442885771544 -0.49329807932121456 )
( 1.0761523046092185 -0.4957973661360601 )
( 1.0801603206412826 -0.49778807033638245 )
( 1.0841683366733468 -0.49941779642666595 )
( 1.088176352705411 -0.5008341489113949 )
( 1.092184368737475 -0.5021847322950538 )
( 1.0961923847695392 -0.5036171510821271 )
( 1.100200400801603 -0.5052790015394926 )
( 1.1042084168336674 -0.5072416244111392 )
( 1.1082164328657313 -0.5093137208346733 )
( 1.1122244488977955 -0.5112566441499828 )
( 1.1162324649298596 -0.5129964674949641 )
( 1.1202404809619237 -0.5146019462598185 )
( 1.1242484969939879 -0.516129166427686 )
( 1.128256513026052 -0.5175760806079279 )
( 1.1322645290581161 -0.5189291833857502 )
( 1.1362725450901803 -0.520186643705455 )
( 1.1402805611222444 -0.5213564816112317 )
( 1.1442885771543085 -0.5224456283700358 )
( 1.1482965931863727 -0.5234564790826033 )
( 1.1523046092184368 -0.5243905490848424 )
( 1.156312625250501 -0.5252499979777648 )
( 1.160320641282565 -0.5260375149109098 )
( 1.1643286573146292 -0.5267556542734181 )
( 1.1683366733466933 -0.5274064962686842 )
( 1.1723446893787575 -0.527992025367985 )
( 1.1763527054108216 -0.528514185321727 )
( 1.1803607214428857 -0.5289748871983583 )
( 1.1843687374749499 -0.5293759090065446 )
( 1.188376753507014 -0.5297186244202161 )
( 1.1923847695390781 -0.5300043801511174 )
( 1.1963927855711423 -0.5302352876917106 )
( 1.2004008016032064 -0.5304140540994219 )
( 1.2044088176352705 -0.5305421308615249 )
( 1.2084168336673347 -0.5306171917569554 )
( 1.2124248496993988 -0.5306369862835087 )
( 1.216432865731463 -0.5306106213393207 )
( 1.220440881763527 -0.53055581522247 )
( 1.2244488977955912 -0.530472867225628 )
( 1.2284569138276553 -0.5303111865030884 )
( 1.2324649298597194 -0.5300176269739062 )
( 1.2364729458917836 -0.5296317419648866 )
( 1.2404809619238477 -0.529261626584935 )
( 1.2444889779559118 -0.5289740031908186 )
( 1.248496993987976 -0.5287151036720241 )
( 1.25250501002004 -0.5284141020125551 )
( 1.2565130260521042 -0.5280530540732182 )
( 1.2605210420841684 -0.5276521173708183 )
( 1.2645290581162325 -0.5272261266758265 )
( 1.2685370741482966 -0.5267731313784292 )
( 1.2725450901803608 -0.5262886405149944 )
( 1.276553106212425 -0.5257719539110695 )
( 1.280561122244489 -0.5252250311271461 )
( 1.2845691382765532 -0.5246494231917481 )
( 1.288577154308617 -0.5240454545643942 )
( 1.2925851703406814 -0.5234132673665586 )
( 1.2965931863727453 -0.5227532326663733 )
( 1.3006012024048097 -0.5220658779690499 )
( 1.3046092184368736 -0.5213517139097386 )
( 1.308617234468938 -0.5206111999594333 )
( 1.3126252505010019 -0.5198447707016457 )
( 1.3166332665330662 -0.5190526571677383 )
( 1.3206412825651301 -0.518234955713296 )
( 1.3246492985971945 -0.5173920612162711 )
( 1.3286573146292584 -0.5165251204851607 )
( 1.3326653306613228 -0.5156351781395032 )
( 1.3366733466933867 -0.5147207328158485 )
( 1.3406813627254508 -0.5137786466669113 )
( 1.344689378757515 -0.5128100727820859 )
( 1.348697394789579 -0.5118266511365269 )
( 1.3527054108216432 -0.510838446279629 )
( 1.3567134268537073 -0.5098201429925809 )
( 1.3607214428857715 -0.5087242261545339 )
( 1.3647294589178356 -0.5075369160419471 )
( 1.3687374749498997 -0.5063248871776511 )
( 1.3727454909819639 -0.5051595130208754 )
( 1.376753507014028 -0.5040370197658556 )
( 1.3807615230460921 -0.5029075479742224 )
( 1.3847695390781563 -0.5017383714109417 )
( 1.3887775551102204 -0.5005376200356857 )
( 1.3927855711422845 -0.4993181654227097 )
( 1.3967935871743486 -0.4980827273000406 )
( 1.4008016032064128 -0.49682796124347894 )
( 1.404809619238477 -0.4955517478169766 )
( 1.408817635270541 -0.494254882903214 )
( 1.4128256513026052 -0.49293848492648135 )
( 1.4168336673346693 -0.4916029426747717 )
( 1.4208416833667334 -0.4902482207524154 )
( 1.4248496993987976 -0.4888743703354192 )
( 1.4288577154308617 -0.4874816418565449 )
( 1.4328657314629258 -0.4860703072965495 )
( 1.43687374749499 -0.4846405939692362 )
( 1.440881763527054 -0.48319270393590025 )
( 1.4448897795591182 -0.4817268474524908 )
( 1.4488977955911824 -0.4802432526746207 )
( 1.4529058116232465 -0.4787421497449732 )
( 1.4569138276553106 -0.47722376612444134 )
( 1.4609218436873748 -0.47568832780549625 )
( 1.464929859719439 -0.47413606226639343 )
( 1.468937875751503 -0.4725672000663215 )
( 1.4729458917835672 -0.47098197431767713 )
( 1.4769539078156313 -0.46938063804151037 )
( 1.4809619238476954 -0.4677634547151289 )
( 1.4849699398797596 -0.46613065785898106 )
( 1.4889779559118237 -0.4644824209860669 )
( 1.4929859719438876 -0.4628189385058864 )
( 1.496993987975952 -0.46114065285104244 )
( 1.5010020040080159 -0.45944813385505334 )
( 1.5050100200400802 -0.4577417021641753 )
( 1.5090180360721441 -0.45602119228339405 )
( 1.5130260521042085 -0.4542864395728756 )
( 1.5170340681362724 -0.45253776482932845 )
( 1.5210420841683367 -0.4507757342945152 )
( 1.5250501002004007 -0.4490007963515343 )
( 1.529058116232465 -0.4472131730120647 )
( 1.533066132264529 -0.44541306884601956 )
( 1.5370741482965933 -0.44360075227201223 )
( 1.5410821643286572 -0.4417765231571334 )
( 1.5450901803607215 -0.4399406719712775 )
( 1.5490981963927855 -0.4380934714945274 )
( 1.5531062124248498 -0.4362351938350866 )
( 1.5571142284569137 -0.43436612094452465 )
( 1.561122244488978 -0.4324865394368312 )
( 1.565130260521042 -0.4305967297375179 )
( 1.5691382765531061 -0.42869696114484857 )
( 1.5731462925851702 -0.42678750240259694 )
( 1.5771543086172344 -0.42486862691385513 )
( 1.5811623246492985 -0.4229406101211275 )
( 1.5851703406813626 -0.42100371585941776 )
( 1.5891783567134268 -0.4190581877277661 )
( 1.593186372745491 -0.41710426778110576 )
( 1.597194388777555 -0.4151422017204483 )
( 1.6012024048096192 -0.4131722364277893 )
( 1.6052104208416833 -0.4111945819465169 )
( 1.6092184368737474 -0.40920938586191374 )
( 1.6132264529058116 -0.40721682960438216 )
( 1.6172344689378757 -0.40521738476632607 )
( 1.6212424849699398 -0.4032116473488976 )
( 1.625250501002004 -0.40119994017316735 )
( 1.629258517034068 -0.399182134371821 )
( 1.6332665330661322 -0.3971580588363575 )
( 1.6372745490981964 -0.3951275424582759 )
( 1.6412825651302605 -0.3930904166397596 )
( 1.6452905811623246 -0.3910466789638171 )
( 1.6492985971943888 -0.3889965939502033 )
( 1.653306613226453 -0.38694044382264703 )
( 1.657314629258517 -0.3848784672082711 )
( 1.6613226452905812 -0.3828108828151026 )
( 1.6653306613226453 -0.380737804281573 )
( 1.6693386773547094 -0.3786591810264734 )
( 1.6733466933867733 -0.3765749481705885 )
( 1.6773547094188377 -0.37448504083470235 )
( 1.6813627254509016 -0.37238939452674313 )
( 1.685370741482966 -0.37028796690611326 )
( 1.6893787575150299 -0.36818074936158074 )
( 1.6933867735470942 -0.3660677328107427 )
( 1.6973947895791581 -0.36394888700150385 )
( 1.7014028056112225 -0.3618241732755825 )
( 1.7054108216432864 -0.3596935501381203 )
( 1.7094188376753507 -0.357556971918802 )
( 1.7134268537074147 -0.35541439194396696 )
( 1.717434869739479 -0.35326575940580945 )
( 1.721442885771543 -0.35111102208685696 )
( 1.7254509018036073 -0.34895013652963375 )
( 1.7294589178356712 -0.34678307192903807 )
( 1.7334669338677355 -0.34460979846639794 )
( 1.7374749498997994 -0.34243028632304223 )
( 1.7414829659318638 -0.340244505816288 )
( 1.7454909819639277 -0.33805243362284215 )
( 1.749498997995992 -0.33585405536100527 )
( 1.753507014028056 -0.3336493626882932 )
( 1.7575150300601203 -0.33143837860893854 )
( 1.7615230460921842 -0.32922113740415215 )
( 1.7655310621242486 -0.326997670333817 )
( 1.7695390781563125 -0.32476800449910503 )
( 1.7735470941883766 -0.32253216670068036 )
( 1.7775551102204408 -0.32029018373920753 )
( 1.781563126252505 -0.31804208245056415 )
( 1.785571142284569 -0.3157878911240145 )
( 1.7895791583166332 -0.3135276399872068 )
( 1.7935871743486973 -0.3112613594025297 )
( 1.7975951903807614 -0.30898907973237183 )
( 1.8016032064128256 -0.30671083314819386 )
( 1.8056112224448897 -0.30442672214912836 )
( 1.8096192384769538 -0.3021369405924411 )
( 1.813627254509018 -0.2998416884410159 )
( 1.817635270541082 -0.29754116565773636 )
( 1.8216432865731462 -0.2952355644944692 )
( 1.8256513026052104 -0.2929247944172702 )
( 1.8296593186372745 -0.2906084070754288 )
( 1.8336673346693386 -0.2882859311400279 )
( 1.8376753507014028 -0.2859568952821503 )
( 1.8416833667334669 -0.2836208568297149 )
( 1.845691382765531 -0.2812783659875428 )
( 1.8496993987975952 -0.27893119672586547 )
( 1.8537074148296593 -0.2765807840415317 )
( 1.8577154308617234 -0.2742264853557913 )
( 1.8617234468937875 -0.27186702513799305 )
( 1.8657314629258517 -0.26950167468384656 )
( 1.8697394789579158 -0.2671303621039286 )
( 1.87374749498998 -0.26475305438155855 )
( 1.8777555110220439 -0.2623697185000561 )
( 1.8817635270541082 -0.2599803140962799 )
( 1.8857715430861721 -0.2575845726749319 )
( 1.8897795591182365 -0.2551819589113102 )
( 1.8937875751503004 -0.2527719223351934 )
( 1.8977955911823647 -0.25035391247635913 )
( 1.9018036072144286 -0.24792737410709023 )
( 1.905811623246493 -0.24549161186563426 )
( 1.909819639278557 -0.24304577071718944 )
( 1.9138276553106213 -0.24058898694077016 )
( 1.9178356713426852 -0.238120396815392 )
( 1.9218436873747495 -0.23563909059393412 )
( 1.9258517034068134 -0.23314287103448494 )
( 1.9298597194388778 -0.23062811172442824 )
( 1.9338677354709417 -0.2280911117929898 )
( 1.937875751503006 -0.22552817036939415 )
( 1.94188376753507 -0.2229356828791433 )
( 1.9458917835671343 -0.2203126058012904 )
( 1.9498997995991982 -0.21766066520664815 )
( 1.9539078156312626 -0.21497483034052514 )
( 1.9579158316633265 -0.21222034198428352 )
( 1.9619238476953909 -0.2093557733865955 )
( 1.9659318637274548 -0.20637369301373948 )
( 1.9699398797595191 -0.2033024856362529 )
( 1.973947895791583 -0.2001722435244675 )
( 1.9779559118236472 -0.19701305894871388 )
( 1.9819639278557113 -0.1938544334832465 )
( 1.9859719438877754 -0.19071162282444915 )
( 1.9899799599198396 -0.18758526025842448 )
( 1.9939879759519037 -0.18447531305264964 )
( 1.9979959919839678 -0.18138174847460162 )
( 2.0020040080160317 -0.17830453379175773 )
( 2.006012024048096 -0.17524363627159445 )
( 2.0100200400801604 -0.17219902318158925 )
( 2.0140280561122244 -0.16917066178921952 )
( 2.0180360721442883 -0.16615851936196196 )
( 2.0220440881763526 -0.16316256316729336 )
( 2.026052104208417 -0.16018276047269106 )
( 2.030060120240481 -0.15721907854563252 )
( 2.034068136272545 -0.15427148465359447 )
( 2.038076152304609 -0.15133994606405365 )
( 2.0420841683366735 -0.1484244300444874 )
( 2.0460921843687374 -0.14552490386237316 )
( 2.0501002004008013 -0.1426413347851877 )
( 2.0541082164328657 -0.13977369008040774 )
( 2.05811623246493 -0.13692193701551064 )
( 2.062124248496994 -0.13408604285797382 )
( 2.066132264529058 -0.13126597487527406 )
( 2.070140280561122 -0.12846170033488805 )
( 2.0741482965931866 -0.1256731865042932 )
( 2.0781563126252505 -0.12290040065096694 )
( 2.0821643286573144 -0.12014331004238596 )
( 2.0861723446893787 -0.11740188194602706 )
( 2.090180360721443 -0.1146760836293676 )
( 2.094188376753507 -0.11196588235988494 )
( 2.098196392785571 -0.10927124540505587 )
( 2.1022044088176353 -0.10659214003235713 )
( 2.1062124248496996 -0.10392853350926615 )
( 2.1102204408817635 -0.10128039310326023 )
( 2.1142284569138274 -0.09864768608181616 )
( 2.118236472945892 -0.09603037971241075 )
( 2.122244488977956 -0.09342844126252134 )
( 2.12625250501002 -0.09084183799962527 )
( 2.130260521042084 -0.08827053719119934 )
( 2.1342685370741483 -0.08571450610472035 )
( 2.1382765531062122 -0.08317371200766588 )
( 2.142284569138276 -0.08064812216751278 )
( 2.1462925851703405 -0.0781377038517378 )
( 2.150300601202405 -0.07564242432781831 )
( 2.1543086172344688 -0.07316225086323165 )
( 2.1583166332665327 -0.0706971507254546 )
( 2.162324649298597 -0.06824709118196395 )
( 2.1663326653306614 -0.0658120395002371 )
( 2.1703406813627253 -0.06339196294775133 )
( 2.174348697394789 -0.060986828791983465 )
( 2.1783567134268536 -0.05859660430041028 )
( 2.182364729458918 -0.05622125674050916 )
( 2.186372745490982 -0.05386075337975738 )
( 2.1903807615230457 -0.051515061485631786 )
( 2.19438877755511 -0.049184148325609155 )
( 2.1983967935871744 -0.04686798116716685 )
( 2.2024048096192383 -0.044566527277782195 )
( 2.2064128256513023 -0.04227975392493198 )
( 2.2104208416833666 -0.040007628376093056 )
( 2.214428857715431 -0.03775011789874269 )
( 2.218436873747495 -0.03550718976035824 )
( 2.222444889779559 -0.033278811228416534 )
( 2.226452905811623 -0.03106494957039438 )
( 2.2304609218436875 -0.02886557205376907 )
( 2.2344689378757514 -0.026680645946017954 )
( 2.2384769539078153 -0.024510138514617835 )
( 2.2424849699398797 -0.022354017027045574 )
( 2.246492985971944 -0.020212248750778424 )
( 2.250501002004008 -0.018084800953293737 )
( 2.254509018036072 -0.015971640902068332 )
( 2.258517034068136 -0.013872735864579032 )
( 2.2625250501002006 -0.011788053108303193 )
( 2.2665330661322645 -0.009717559900718035 )
( 2.2705410821643284 -0.0076612235093004525 )
( 2.2745490981963927 -0.00561901120152725 )
( 2.278557114228457 -0.003590890244875784 )
( 2.282565130260521 -0.0015768279068232808 )
( 2.286573146292585 0.0004232085451533877 )
( 2.2905811623246493 0.0024092518435773784 )
( 2.2945891783567136 0.004381334720971361 )
( 2.2985971943887775 0.006339489909858106 )
( 2.3026052104208414 0.008283750142760737 )
( 2.306613226452906 0.010214148152202441 )
( 2.31062124248497 0.012130716670705841 )
( 2.314629258517034 0.014033488430793717 )
( 2.318637274549098 0.01592249616498921 )
( 2.3226452905811623 0.017797772605815436 )
( 2.3266533066132267 0.019659350485795132 )
( 2.3306613226452906 0.021507262537451038 )
( 2.3346693386773545 0.023341541493306285 )
( 2.338677354709419 0.025162220085884042 )
( 2.3426853707414828 0.026969331047706727 )
( 2.3466933867735467 0.02876290711129757 )
( 2.350701402805611 0.030542981009179647 )
( 2.3547094188376754 0.03230958547387569 )
( 2.3587174348697393 0.03406275323790849 )
( 2.362725450901803 0.03580251703380114 )
( 2.3667334669338675 0.0375289095940768 )
( 2.370741482965932 0.03924196365125811 )
( 2.374749498997996 0.04094171193786788 )
( 2.3787575150300597 0.04262818718642924 )
( 2.382765531062124 0.04430142212946526 )
( 2.3867735470941884 0.04596144949949871 )
( 2.3907815631262523 0.04760830202905236 )
( 2.3947895791583163 0.04924201245064933 )
( 2.3987975951903806 0.05086261349681272 )
( 2.402805611222445 0.0524701379000652 )
( 2.406813627254509 0.05406461839292964 )
( 2.410821643286573 0.05564608770792907 )
( 2.414829659318637 0.057214578577586626 )
( 2.4188376753507015 0.05877012373442511 )
( 2.4228456913827654 0.06031275591096718 )
( 2.4268537074148293 0.061842507839736015 )
( 2.4308617234468937 0.06335941225325466 )
( 2.434869739478958 0.06486350188404591 )
( 2.438877755511022 0.06635480946463254 )
( 2.442885771543086 0.06783336772753765 )
( 2.44689378757515 0.06929920940528429 )
( 2.4509018036072145 0.07075236723039531 )
( 2.4549098196392785 0.07219287393539339 )
( 2.4589178356713424 0.07362076225280165 )
( 2.4629258517034067 0.07503606491514318 )
( 2.466933867735471 0.07643881465494075 )
( 2.470941883767535 0.07782904420471716 )
( 2.474949899799599 0.0792067862969955 )
( 2.4789579158316633 0.08057207366429886 )
( 2.4829659318637276 0.08192493903914995 )
( 2.4869739478957915 0.08326541515407158 )
( 2.4909819639278554 0.08459353474158687 )
( 2.49498997995992 0.08590933053421883 )
( 2.498997995991984 0.0872128352644903 )
( 2.503006012024048 0.08850408166492404 )
( 2.507014028056112 0.0897831024680432 )
( 2.5110220440881763 0.0910499304063708 )
( 2.5150300601202407 0.09230459821242953 )
( 2.5190380761523046 0.09354713861874231 )
( 2.5230460921843685 0.09477758435783218 )
( 2.527054108216433 0.09599596816222217 )
( 2.531062124248497 0.09720232276443515 )
( 2.535070140280561 0.09839668089699385 )
( 2.539078156312625 0.09957907529242133 )
( 2.5430861723446894 0.10074953868324066 )
( 2.5470941883767533 0.10190810380197454 )
( 2.551102204408817 0.10305480338114605 )
( 2.5551102204408815 0.1041896701532782 )
( 2.559118236472946 0.10531273685089376 )
( 2.56312625250501 0.1064240362065156 )
( 2.5671342685370737 0.10752360095266678 )
( 2.571142284569138 0.10861146382187037 )
( 2.5751503006012024 0.10968765754664911 )
( 2.5791583166332663 0.11075221485952583 )
( 2.5831663326653302 0.11180516849302355 )
( 2.5871743486973946 0.1128465511796654 )
( 2.591182364729459 0.11387639565197417 )
( 2.595190380761523 0.11489473464247266 )
( 2.5991983967935868 0.1159016008836839 )
( 2.603206412825651 0.11689702710813094 )
( 2.6072144288577155 0.11788104604833659 )
( 2.6112224448897794 0.11885369043682367 )
( 2.6152304609218433 0.11981499300611537 )
( 2.6192384769539077 0.12076498648873446 )
( 2.623246492985972 0.12170370361720392 )
( 2.627254509018036 0.12263117712404659 )
( 2.6312625250501 0.12354743974178542 )
( 2.635270541082164 0.12445252420294353 )
( 2.6392785571142285 0.12534646324004367 )
( 2.6432865731462925 0.12622928958560878 )
( 2.6472945891783564 0.1271010359721618 )
( 2.6513026052104207 0.12796173513222575 )
( 2.655310621242485 0.1288114197983235 )
( 2.659318637274549 0.12965012270297793 )
( 2.663326653306613 0.130477876578712 )
( 2.6673346693386772 0.13129471415804883 )
( 2.6713426853707416 0.13210066817351104 )
( 2.6753507014028055 0.13289577135762165 )
( 2.6793587174348694 0.13368005644290365 )
( 2.6833667334669338 0.13445355616188004 )
( 2.687374749498998 0.13521630324707368 )
( 2.691382765531062 0.13596833043100742 )
( 2.695390781563126 0.13670967044620425 )
( 2.6993987975951903 0.13744035602518714 )
( 2.7034068136272547 0.13816041990047906 )
( 2.7074148296593186 0.1388698948046028 )
( 2.7114228456913825 0.13956881347008132 )
( 2.715430861723447 0.14025720862943775 )
( 2.719438877755511 0.14093511301519487 )
( 2.723446893787575 0.14160255935987545 )
( 2.727454909819639 0.14225958039600264 )
( 2.7314629258517034 0.14290620885609936 )
( 2.7354709418837677 0.14354247747268847 )
( 2.7394789579158316 0.14416841897829283 )
( 2.7434869739478955 0.14478406610543548 )
( 2.74749498997996 0.1453894515866394 )
( 2.751503006012024 0.14598460815442746 )
( 2.7555110220440877 0.1465695685413225 )
( 2.759519038076152 0.14714436547984766 )
( 2.7635270541082164 0.1477090317025257 )
( 2.7675350701402803 0.14826359994187954 )
( 2.7715430861723442 0.1488081029304322 )
( 2.7755511022044086 0.14934257340070656 )
( 2.779559118236473 0.14986704408522575 )
( 2.783567134268537 0.15038154771651233 )
( 2.7875751503006008 0.15088611702708946 )
( 2.791583166332665 0.15138078474948 )
( 2.7955911823647295 0.151865583616207 )
( 2.7995991983967934 0.15234054635979316 )
( 2.8036072144288573 0.1528057057127617 )
( 2.8076152304609217 0.1532610944076353 )
( 2.811623246492986 0.15370674517693708 )
( 2.81563126252505 0.15414269075318987 )
( 2.819639278557114 0.15456896386891655 )
( 2.823647294589178 0.15498559725664013 )
( 2.8276553106212425 0.15539262364888354 )
( 2.8316633266533064 0.15579007577816972 )
( 2.8356713426853704 0.15617798637702154 )
( 2.8396793587174347 0.15655638817796214 )
( 2.843687374749499 0.15692531391351416 )
( 2.847695390781563 0.15728479631620063 )
( 2.851703406813627 0.1576348681185445 )
( 2.8557114228456912 0.15797556205306873 )
( 2.8597194388777556 0.1583069108522962 )
( 2.8637274549098195 0.15862894724874987 )
( 2.8677354709418834 0.15894170397495264 )
( 2.8717434869739478 0.15924521376342754 )
( 2.875751503006012 0.15953950934669742 )
( 2.879759519038076 0.15982462345728515 )
( 2.88376753507014 0.16010058882771372 )
( 2.8877755511022043 0.16036743819050608 )
( 2.8917835671342687 0.16062520427818539 )
( 2.8957915831663326 0.1608739198232741 )
( 2.8997995991983965 0.16111361755829542 )
( 2.903807615230461 0.1613443302157722 )
( 2.907815631262525 0.16156609052822746 )
( 2.911823647294589 0.16177893122818415 )
( 2.915831663326653 0.16198288504816505 )
( 2.9198396793587174 0.16217798472069317 )
( 2.9238476953907817 0.16236426297829143 )
( 2.9278557114228456 0.16254175255348283 )
( 2.9318637274549095 0.1627104861787902 )
( 2.935871743486974 0.1628704965867366 )
( 2.9398797595190382 0.16302181650984482 )
( 2.943887775551102 0.16316447868063785 )
( 2.947895791583166 0.16329851583163862 )
( 2.9519038076152304 0.16342396069537024 )
( 2.9559118236472943 0.16354084600435528 )
( 2.9599198396793582 0.16364920449111686 )
( 2.9639278557114226 0.16374906888817792 )
( 2.967935871743487 0.16384047192806137 )
( 2.971943887775551 0.16392344634329023 )
( 2.9759519038076148 0.1639980248663872 )
( 2.979959919839679 0.1640642402298754 )
( 2.9839679358717435 0.1641221251662777 )
( 2.9879759519038074 0.16417171240811712 )
( 2.9919839679358713 0.16421303468791643 )
( 2.9959919839679356 0.16424612473819877 )
( 3.0 			   0.1642710152914869 )
( end )


dipole-x  9 5
name "<C3Pi|DMX|B3Sig->"  (<2.2|DMY|3.4> §ADIABATISED)
spin   1 1
lambda  1 0
<x|Lz|y> -i 0
type   grid
factor   1   (0, 1 or i)
units angstroms debye
values
1.1	-0.804422196
1.11	-0.684025566
1.12	-0.563596908
1.13	-0.448451471
1.14	-0.342565279
1.15	-0.24854113
1.16	-0.167686467
1.17	-0.100454767
1.18	-0.047639783
1.19	-0.013905293
1.2	0.005301594
1.21	0.035940063
1.22	0.068652169
1.23	0.098858345
1.24	0.125509625
1.25	0.148581595
1.26	0.168374345
1.27	0.185254567
1.28	0.199659028
1.29	0.211921203
1.3	0.22235818
1.31	0.231235912
1.32	0.238792999
1.33	0.245216548
1.34	0.250666684
1.35	0.255276531
1.36	0.259160775
1.37	0.262414687
1.38	0.265118346
1.39	0.267342204
1.4	0.269144057
1.41	0.270574495
1.42	0.268514725
1.43	0.269527048
1.44	0.270276093
1.45	0.270789106
1.46	0.271089771
1.47	0.271198724
1.48	0.27113388
1.49	0.270910726
1.5	0.270542438
1.51	0.270040127
1.52	0.269412964
1.53	0.268668262
1.54	0.267811461
1.55	0.266847004
1.56	0.265777213
1.57	0.264602929
1.58	0.263323756
1.59	0.261947132
1.6	0.260448926
1.61	0.258838173
1.62	0.257105118
1.64	0.253240301
1.65	0.251136778
1.66	0.249020772
1.68	0.244767257
1.69	0.242552206
1.7	0.240262733
1.71	0.237901051
1.72	0.235473332
1.74	0.230442139
1.75	0.2278528
1.76	0.225222023
1.78	0.219859671
1.8	0.214410032
1.82	0.208893432
1.84	0.203353808
1.85	0.200585592
1.86	0.197823204
1.88	0.192328444
1.9	0.18689072
1.92	0.181523957
1.94	0.176221659
1.95	0.173584872
1.96	0.170943627
1.98	0.165544324
2	0.15952471
2.01	0.155804936
2.02	0.150894029
2.03	0.143471821
2.04	0.131217152
2.05	0.1125221
2.06	0.090854432
2.08	0.058065001
2.1	0.040436159
2.15	0.021315307
2.2	0.013742757
2.25	0.010489417
2.3	0.009360157
2.35	0.009197124
2.4	0.009418219
2.45	0.009711863
2.5	0.009908718
2.55	0.009923326
2.6	0.009718114
2.65	0.009301979
2.7	0.008701446
2.75	0.007996427
2.8	0.007225569
2.85	0.006437071
2.9	0.005665085
2.95	0.004938527
3	0.004265153
end


dipole  12 4
name "<Cp3Pi|DMZ|A3Pi>"  (<3.2|DMZ|1.2>, DIABATISED § )
spin   1 1
lambda  1 1
type   grid
factor   1   (0, 1 or i)
units angstroms debye
values
1.20    -0.026621272
1.21	-0.054143609
1.22	-0.070863574
1.23	-0.079946557
1.24	-0.082932123
1.25	-0.082997052
1.26	-0.080490191
1.27	-0.075986817
1.28	-0.070530314
1.29	-0.064474119
1.30	-0.057835785
1.31	-0.050843631
1.32	-0.043577892
1.33	-0.036085312
1.34	-0.028391855
1.35	-0.020509782
1.36	-0.012442939
1.37	-0.004118388
1.38	0.004461141
1.39	0.013263562
1.40	0.022349046
1.41	0.03163728
1.42	0.041187585
1.43	0.05103099
1.44	0.061172441
1.45	0.07162262
1.46	0.082397264
1.47	0.093511504
1.48	0.104979591
1.49	0.116814534
1.50	0.129028345
1.51	0.141631445
1.52	0.15463241
1.53	0.168038117
1.54	0.181853088
1.55	0.196079356
1.56	0.210716645
1.57	0.225759208
1.58	0.24117012
1.59	0.256996441
1.60	0.273190662
1.61	0.289729373
1.62	0.306581435
1.64	0.341078797
1.65	0.358626964
1.66	0.376298802
1.68	0.411745002
1.70	0.446689576
1.72	0.480777352
1.74	0.52645335
1.75	0.540763538
1.76	0.554537655
1.78	0.580393324
1.80	0.603972454
1.82	0.624966244
1.84	0.643417701
1.85	0.651687013
1.86	0.65932279
1.88	0.672723316
1.90	0.683698533
1.92	0.692350782
1.94	0.698795894
1.95	0.701224316
1.96	0.703136935
1.98	0.705423368
2.00	0.705566507
2.02	0.703241361
2.04	0.698350207
2.05	0.695286836
2.06	0.694311436
2.08	0.691444146
2.10	0.685311366
2.12	0.67756073
2.14	0.668709534
2.15	0.663909401
2.16	0.658862821
2.18	0.648032396
2.20	0.636225459
2.22	0.623434296
2.24	0.609787174
2.25	0.602652059
2.26	0.595324511
2.28	0.580213426
2.30	0.564412133
2.32	0.548118599
2.34	0.531452582
2.35	0.522756315
2.36	0.514168755
2.38	0.496849315
2.40	0.479748604
2.42	0.462791647
2.44	0.445928775
2.45	0.437576659
2.46	0.429304294
2.48	0.413009814
2.50	0.397098579
2.52	0.381618911
2.54	0.366606563
2.56	0.352086269
2.58	0.338080736
2.60	0.324582736
2.62	0.311601659
2.64	0.299134603
2.66	0.287175601
2.68	0.27573063
2.70	0.264756524
2.72	0.254254721
2.74	0.244211826
2.76	0.23461215
2.78	0.225439766
2.80	0.21667726
2.82	0.208308074
2.84	0.200315886
2.86	0.192946673
2.88	0.185591011
2.90	0.178539068
2.92	0.171780409
2.94	0.165304027
2.96	0.159098708
2.98	0.153153246
3.00	0.147456474
end

(dipole  9 4 )
(name "<C3Pi,2.2|DMZ|A3Pi,1.2>"  (<2.2|DMZ|1.2>, DIABATISED § ))
(spin   1 1 )
(lambda  1 1)
(type   grid)
(factor   1   (0, 1 or i))
(units angstroms debye)
(values)
(1.20	0.01096801   )
(1.21	0.005063935  )
(1.22	-0.000923282 )
(1.23	0.010342667)
(1.24	0.006033068)
(1.25	0.001644007)
(1.26	-0.002744939)
(1.27	-0.007085235)
(1.28	-0.011371912)
(1.29	-0.015612988)
(1.30	-0.019742723)
(1.31	-0.023845627)
(1.32	-0.027856733)
(1.33	-0.031755006)
(1.34	-0.035517389)
(1.35	-0.039119709)
(1.36	-0.042518293)
(1.37	-0.0457235)
(1.38	-0.048678409)
(1.39	-0.051390445)
(1.40	-0.053822163)
(1.41	-0.055954656)
(1.42	-0.057770711)
(1.43	-0.059256011)
(1.44	-0.060398364)
(1.45	-0.061188376)
(1.46	-0.06161922)
(1.47	-0.061705114)
(1.48	-0.061408408)
(1.49	-0.060756443)
(1.50	-0.059735329)
(1.51	-0.058360933)
(1.52	-0.056642806)
(1.53	-0.054593588)
(1.54	-0.052229297)
(1.55	-0.049568095)
(1.56	-0.046632338)
(1.57	-0.043447309)
(1.58	-0.040041018)
(1.59	-0.03644464)
(1.60	-0.032691885)
(1.61	-0.028818319)
(1.62	-0.024861515)
(1.64	-0.016851657)
(1.65	-0.012875675)
(1.66	-0.008968784)
(1.68	-0.001500415)
(1.70	0.00529852)
(1.72	0.011256765)
(1.74	0.016246614)
(1.75	0.01835808)
(1.76	0.020217515)
(1.78	0.023149692)
(1.80	0.025092078)
(1.82	0.026131878)
(1.84	0.026350359)
(1.85	0.026204334)
(1.86	0.025915638)
(1.88	0.025027759)
(1.90	0.023971469)
(1.92	0.02313814)
(1.94	0.023057991)
(1.95	0.023508034)
(1.96	0.024409901)
(1.98	0.027898649)
(2.00	0.033511015)
(2.02	0.037386881)
(2.04	0.030729445)
(2.05	0.034996536)
(2.06	0.038292412)
(2.08	0.048063873)
(2.10	0.059150135)
(2.12	0.066603599)
(2.14	0.070568203)
(2.15	0.071588329)
(2.16	0.072141343)
(2.18	0.072258507)
(2.20	0.071569737)
(2.22	0.070495055)
(2.24	0.069292496)
(2.25	0.068692348)
(2.26	0.068109207)
(2.28	0.067021067)
(2.30	0.06605678)
(2.32	0.065216166)
(2.34	0.064480592)
(2.35	0.064143239)
(2.36	0.063820804)
(2.38	0.063203314)
(2.40	0.062595476)
(2.42	0.06196804)
(2.44	0.061292639)
(2.45	0.060927682)
(2.46	0.06053943)
(2.48	0.059677987)
(2.50	0.058680864)
(2.52	0.057510628)
(2.54	0.056192621)
(2.56	0.054712348)
(2.58	0.053083722)
(2.60	0.051329371)
(2.62	0.049477135)
(2.64	0.047556655)
(2.66	0.045594896)
(2.68	0.043619933)
(2.70	0.041652548)
(2.72	0.039669081)
(2.74	0.03776824)
(2.76	0.035917459)
(2.78	0.034123881)
(2.80	0.032386323)
(2.82	0.030720002)
(2.84	0.029118733)
(2.86	0.027582394)
(2.88	0.026075259)
(2.90	0.024665708)
(2.92	0.023318752)
(2.94	0.022039208)
(2.96	0.020818426)
(2.98	0.019655293)
(3.00	0.018548445)
(end)

( dipole-x  4 8 )
( name "<A3Pi|DMY|Ap3Delta>" (<1.3|DMY|1.1> Curve somewhat smooth beyond R>2... but non important curve so cut where it is smoot
( spin   1 1   )
( lambda  1 2 )
( <x|Lz|y> -i -2i )
( type   grid )
( factor   -1   (0, 1 or i) )
( units angstroms ea0  )
( values )
( 	1	-0.084763372 )
( 	1.05	-0.040314082 )
( 	1.1	-0.029349294 )
( 	1.11	-0.028161066 )
( 	1.12	-0.027160334 )
( 	1.13	-0.02631696 )
( 	1.14	-0.025607054 )
( 	1.15	-0.025011544 )
( 	1.16	-0.024514516 )
( 	1.17	-0.024103115 )
( 	1.18	-0.023767341 )
( 	1.19	-0.02349813 )
( 	1.2	-0.023287722 )
( 	1.21	-0.023129314 )
( 	1.22	-0.023016656 )
( 	1.23	-0.02294208 )
( 	1.24	-0.022832439 )
( 	1.25	-0.022803519 )
( 	1.26	-0.022802688 )
( 	1.27	-0.022826968 )
( 	1.28	-0.022873545 )
( 	1.29	-0.022939849 )
( 	1.3	-0.023023464 )
( 	1.31	-0.023122092 )
( 	1.32	-0.023233464 )
( 	1.33	-0.023355529 )
( 	1.34	-0.023486112 )
( 	1.35	-0.023623089 )
( 	1.36	-0.023764342 )
( 	1.37	-0.023598758 )
( 	1.38	-0.023733365 )
( 	1.39	-0.023866496 )
( 	1.4	-0.023995938 )
( 	1.41	-0.024119426 )
( 	1.42	-0.0242347 )
( 	1.43	-0.024339455 )
( 	1.44	-0.02443139 )
( 	1.45	-0.024508173 )
( 	1.46	-0.02456752 )
( 	1.47	-0.024607168 )
( 	1.48	-0.024624961 )
( 	1.49	-0.02461886 )
( 	1.5	-0.024587001 )
( 	1.51	-0.024527139 )
( 	1.52	-0.024439243 )
( 	1.53	-0.02432161 )
( 	1.54	-0.024173674 )
( 	1.55	-0.023995323 )
( 	1.56	-0.023786973 )
( 	1.57	-0.023549585 )
( 	1.58	-0.023284706 )
( 	1.59	-0.022994474 )
( 	1.6	-0.022681514 )
( 	1.61	-0.02234922 )
( 	1.62	-0.022000713 )
( 	1.64	-0.021278569 )
( 	1.65	-0.020905571 )
( 	1.66	-0.020533952 )
( 	1.68	-0.019801416 )
( 	1.69	-0.019448261 )
( 	1.7	-0.019107236 )
( 	1.71	-0.018780055 )
( 	1.72	-0.018468063 )
( 	1.74	-0.017893091 )
( 	1.75	-0.017631037 )
( 	1.76	-0.017386061 )
( 	1.78	-0.016946511 )
( 	1.8	-0.016572012 )
( 	1.82	-0.016262144 )
( 	1.84	-0.016006703 )
( 	1.85	-0.015898267 )
( 	1.86	-0.01580452 )
( 	1.88	-0.015656089 )
( 	1.9	-0.015559401 )
( 	1.92	-0.015515947 )
( 	1.94	-0.015531274 )
( 	1.95	-0.015564883 )
( 	1.96	-0.015619748 )
( 	1.98	-0.015816048 )
( 	2	-0.016195925 )
( 	2.05	-0.015792326 )
( 	2.1	-0.014474591 )
( 	2.15	-0.013854767 )
( 	2.2	-0.013321584 )
( 	2.25	-0.012701236 )
( 	2.3	-0.011922003 )
( 	2.35	-0.010964216 )
( 	2.4	-0.009866136 )
( 	2.5	-0.007495656 )
( 	2.6	-0.005313189 )
( 	2.8	-0.002293456 )
( 	3	-0.000603025 )
( end )


dipole-x  4 7
name "<A3Pi|DMY|App3Sig+>" (<1.3|DMY|2.1> HERE discontinuity R>2, maybe cut it off SWAP)
spin   1 1
lambda  1 0
<x|Lz|y> -i 0
type   grid
factor   1   (0, 1 or i)
units angstroms ea0
values
	1	-0.027303985157
	1.05	-0.016263259412
	1.1	-0.012357345
	1.11	-0.011831768
	1.12	-0.01134607
	1.13	-0.010891312
	1.14	-0.010460247
	1.15	-0.010046775
	1.16	-0.009645797
	1.17	-0.009253183
	1.18	-0.008865152
	1.19	-0.008478689
	1.2	-0.008091446
	1.21	-0.00770171
	1.22	-0.007308681
	1.23	-0.006912226
	1.24	-0.006640834
	1.25	-0.006279145
	1.26	-0.005913362
	1.27	-0.00554293
	1.28	-0.005167644
	1.29	-0.004787596
	1.3	-0.004403164
	1.31	-0.004014981
	1.32	-0.003623856
	1.33	-0.003230919
	1.34	-0.002837368
	1.35	-0.002444616
	1.36	-0.002054235
	1.37	-0.00208722
	1.38	-0.001746219
	1.39	-0.001412298
	1.4	-0.00108721
	1.41	-0.000772854
	1.42	-0.000471232
	1.43	-0.000184467
	1.44	8.53071E-05
	1.45	0.000335841
	1.46	0.000564893
	1.47	0.000770218
	1.48	0.000949651
	1.49	0.00110112
	1.5	0.001222712
	1.51	0.001310959
	1.52	0.001367907
	1.53	0.001390714
	1.54	0.001378683
	1.55	0.00133155
	1.56	0.001249528
	1.57	0.00113336
	1.58	0.000984318
	1.59	0.000804213
	1.6	0.000595345
	1.61	0.000360474
	1.62	0.00010276
	1.64	-0.000466722
	1.65	-0.000772078
	1.66	-0.00109049
	1.68	-0.001732692
	1.69	-0.002054805
	1.7	-0.002374483
	1.71	-0.002689966
	1.72	-0.002999827
	1.74	-0.003598918
	1.75	-0.003887121
	1.76	-0.004167501
	1.78	-0.004705122
	1.8	-0.005213918
	1.82	-0.005700995
	1.84	-0.006160089
	1.85	-0.006379113
	1.86	-0.006595254
	1.88	-0.007011943
	1.9	-0.007406703
	1.92	-0.007775024
	1.94	-0.008106755
	1.95	-0.008252827
	1.96	-0.008380195
	1.98	-0.008546956
	2	-0.008494272
	2.05	-0.008936094
	2.1	-0.010422408
	2.15	-0.011117907
	2.2	-0.011417066
	2.25	-0.011381065
	2.3	-0.011030736
	2.35	-0.010397739
	2.4	-0.0095574
	2.5	-0.007567981
	2.6	-0.005647586
	2.8	-0.002934174
	3	-0.00142369
end


dipole-x  9 8
name "<C3Pi|DMX|Ap3Delta>"  (<2.3|DMX|2.4> §ADIABATISED)
spin   1 1
lambda  1 2
<x|Lz|y> -i -2i
type   grid
factor   1   (0, 1 or i)
units angstroms debye
values
1.1	0.503234956
1.11	0.509324393
1.12	0.514693268
1.13	0.51938827
1.14	0.523321748
1.15	0.526510807
1.16	0.528948902
1.17	0.530675209
1.18	0.531800362
1.19	0.53247119
1.2	0.53272748
1.21	0.532754764
1.22	0.532653867
1.23	0.532391478
1.24	0.531949938
1.25	0.531315132
1.26	0.530481985
1.27	0.529447056
1.28	0.528212005
1.29	0.526782348
1.3	0.525165078
1.31	0.523366588
1.32	0.521396638
1.33	0.519260855
1.34	0.516965487
1.35	0.514516284
1.36	0.511918471
1.37	0.509176919
1.38	0.506296394
1.39	0.503280719
1.4	0.500134639
1.41	0.496862364
1.42	0.493513356
1.43	0.490007024
1.44	0.486385241
1.45	0.482651458
1.46	0.478809716
1.47	0.474864084
1.48	0.47081885
1.49	0.466678278
1.5	0.462446781
1.51	0.458128863
1.52	0.453729139
1.53	0.44925238
1.54	0.444703302
1.55	0.440086864
1.56	0.43540802
1.57	0.430672022
1.58	0.425884263
1.59	0.421050543
1.6	0.416179645
1.61	0.411276127
1.62	0.406353715
1.64	0.396540498
1.65	0.391700814
1.66	0.38684207
1.68	0.376758378
1.69	0.371563316
1.7	0.366297978
1.71	0.360971723
1.72	0.355596234
1.74	0.344707204
1.75	0.339198965
1.76	0.33365082
1.78	0.322441709
1.8	0.311087077
1.82	0.299611373
1.84	0.288018781
1.85	0.282181167
1.86	0.276316696
1.88	0.264506107
1.9	0.252574924
1.92	0.240488384
1.94	0.228162662
1.95	0.221857576
1.96	0.215406517
1.98	0.201763353
2	0.186007521
2.01	0.176352043
2.02	0.164240314
2.03	0.147675654
2.04	0.123796489
2.05	0.092002694
2.06	0.058874724
2.08	0.012860709
2.1	-0.010893795
2.15	-0.037765816
2.2	-0.050670291
2.25	-0.05849468
2.3	-0.063363593
2.35	-0.066146137
2.4	-0.067339335
2.45	-0.067264593
2.5	-0.066204118
2.55	-0.064379499
2.6	-0.06200375
2.65	-0.059255854
2.7	-0.05627844
2.75	-0.053183448
2.8	-0.050059306
2.85	-0.046971874
2.9	-0.043969563
2.95	-0.0410681
3	-0.038319615
end


dipole-x  9 7
name "<C3Pi|DMX|App3Sig+>" (<2.2|DMY|2.1> §ADIABATISED)
spin   1 1
lambda  1 0
<x|Lz|y> -i 0
type   grid
factor   1   (0, 1 or i)
units angstroms debye
values
1.05	0.47616443
1.1	0.508654737
1.11	0.513261505
1.12	0.517448301
1.13	0.521184497
1.14	0.524575946
1.15	0.527578482
1.16	0.530176319
1.17	0.532299575
1.18	0.533779761
1.19	0.534397002
1.2	0.534393825
1.21	0.534342041
1.22	0.534149094
1.23	0.53374221
1.24	0.533113062
1.25	0.532254593
1.26	0.531185889
1.27	0.529919101
1.28	0.528460791
1.29	0.526821397
1.3	0.52500894
1.31	0.523026397
1.32	0.520888269
1.33	0.518596418
1.34	0.516156219
1.35	0.513572694
1.36	0.510850555
1.37	0.507994415
1.38	0.505008645
1.39	0.501897653
1.4	0.498665291
1.41	0.495316161
1.42	0.491516378
1.43	0.487977081
1.44	0.484333339
1.45	0.480589582
1.46	0.476749416
1.47	0.472816787
1.48	0.468795698
1.49	0.464690479
1.5	0.460505295
1.51	0.456244621
1.52	0.451912991
1.53	0.447515081
1.54	0.443055721
1.55	0.438539875
1.56	0.433972687
1.57	0.429359492
1.58	0.42470583
1.59	0.420018276
1.6	0.415304057
1.61	0.410582918
1.62	0.405849406
1.64	0.396486269
1.65	0.391924851
1.66	0.387362068
1.68	0.377806653
1.69	0.372847704
1.7	0.367808516
1.71	0.362704452
1.72	0.357544065
1.74	0.347073187
1.75	0.34176853
1.76	0.336420851
1.78	0.325607498
1.8	0.314644508
1.82	0.303552424
1.84	0.292350634
1.85	0.286714973
1.86	0.281059588
1.88	0.269700108
1.9	0.258291515
1.92	0.24684856
1.94	0.235373804
1.95	0.229616773
1.96	0.223834103
1.98	0.212091285
2	0.199638919
2.01	0.192650369
2.02	0.18440265
2.03	0.173526155
2.04	0.157683418
2.05	0.135589852
2.06	0.111522888
2.08	0.078306342
2.1	0.063528856
2.15	0.053991374
2.2	0.054375206
2.25	0.058148591
2.3	0.059825691
2.35	0.060862497
2.4	0.060968392
2.45	0.060150238
2.5	0.058517522
2.55	0.056304451
2.6	0.053680443
2.65	0.05079571
2.7	0.047770161
2.75	0.044687872
2.8	0.041613093
2.85	0.03859695
2.9	0.03567489
2.95	0.032840916
3	0.030182447
end

INTENSITY 
  absorption
  bound
  thresh_bound  1e-6
  thresh_intes  1e-30
  thresh_line   1e-30
  THRESH_DIPOLE 1e-6  (TRUNCATE THE FLATTENING OF SPECTRUM)
  temperature   3000 
  nspin 0.0   0.0
  selection (rules) 1 1
  linelist   SO_adiabatic_11_states
  J,  0,200
  freq-window    0, 65000
  energy low   0.,   41200.00, upper  0, 65000.0   (energy low   0., 40000.0, upper  0.0, 60000.0)
END


FITTING off
JLIST    0 - 35 ( J values )
itmax 20   (Number of its for the fitting procedure, itmax = 0 means no fit, only one straight through calculation)
fit_factor   1e2 ( weight which is applied to the exp. energies )
lock      1000    ( automatic assignment within lock cm-1 )
output    SO_f01
robust   0.0001       ( if not zero robust is on and this value iss the target accuracy )
energies  (J parity NN  energy e-state v ilambda isigma omega  weight (F) )
2	e	301	38099.38075	4	0	1	0	1	100	(2)
3	e	301	38102.95061	4	0	1	0	1	100	(2)
3	f	301	38103.70411	4	0	1	0	1	100	(2)
4	e	301	38107.82058	4	0	1	0	1	100	(2)
4	f	301	38108.2414	4	0	1	0	1	100	(2)
5	e	301	38113.82851	4	0	1	0	1	100	(2)
5	f	301	38113.97019	4	0	1	0	1	100	(2)
6	e	301	38121.12098	4	0	1	0	1	100	(2)
6	f	301	38121.16947	4	0	1	0	1	100	(2)
7	e	301	38129.68161	4	0	1	0	1	100	(2)
7	f	301	38129.67906	4	0	1	0	1	100	(2)
8	e	301	38139.50499	4	0	1	0	1	100	(2)
8	f	301	38139.36875	4	0	1	0	1	100	(2)
9	e	301	38150.38307	4	0	1	0	1	100	(2)
9	f	301	38150.33335	4	0	1	0	1	100	(2)
10	e	301	38162.43058	4	0	1	0	1	100	(2)
10	f	301	38162.35143	4	0	1	0	1	100	(2)
11	e	301	38175.74326	4	0	1	0	1	100	(2)
11	f	301	38175.79621	4	0	1	0	1	100	(2)
12	e	301	38190.45455	4	0	1	0	1	100	(2)
12	f	301	38190.4939	4	0	1	0	1	100	(2)
13	e	301	38205.8689	4	0	1	0	1	100	(2)
13	f	301	38206.24536	4	0	1	0	1	100	(2)
14	e	301	38222.99086	4	0	1	0	1	100	(2)
14	f	301	38223.06724	4	0	1	0	1	100	(2)
15	e	301	38241.33457	4	0	1	0	1	100	(2)
15	f	301	38241.17186	4	0	1	0	1	100	(2)
16	e	301	38260.702	4	0	1	0	1	100	(2)
16	f	301	38260.50596	4	0	1	0	1	100	(2)
17	e	301	38281.08676	4	0	1	0	1	100	(2)
17	f	301	38281.15971	4	0	1	0	1	100	(2)
18	e	301	38302.64971	4	0	1	0	1	100	(2)
18	f	301	38302.94314	4	0	1	0	1	100	(2)
19	e	301	38325.65314	4	0	1	0	1	100	(2)
19	f	301	38325.86617	4	0	1	0	1	100	(2)
20	e	301	38349.87617	4	0	1	0	1	100	(2)
20	f	301	38350.15861	4	0	1	0	1	100	(2)
21	e	301	38375.17861	4	0	1	0	1	100	(2)
21	f	301	38375.44019	4	0	1	0	1	100	(2)
22	f	301	38401.88058	4	0	1	0	1	100	(2)
23	f	301	38429.76938	4	0	1	0	1	100	(2)
24	f	301	38458.58613	4	0	1	0	1	100	(2)
2	e	302	38516.68075	4	1	1	0	1	0.000001	(2)
3	e	302	38520.19561	4	1	1	0	1	1.397781788	(2)
3	f	302	38367.70477	4	1	1	1	2	0.000001	(1)
4	e	302	38371.14019	4	1	1	1	2	1.397781779	(1)
4	e	302	38525.00752	4	1	1	0	1	2.096672669	(2)
4	f	302	38372.45376	4	1	1	1	2	0.000001	(1)
4	f	302	38524.8514	4	1	1	0	1	0.000001	(2)
5	e	302	38377.16947	4	1	1	1	2	1.397782274	(1)
5	e	302	38530.70609	4	1	1	0	1	2.096673411	(2)
5	f	302	38378.26825	4	1	1	1	2	0.000001	(1)
5	f	302	38530.75019	4	1	1	0	1	1.397781779	(2)
6	e	302	38384.16569	4	1	1	1	2	2.096674115	(1)
6	e	302	38537.79212	4	1	1	0	1	2.795565486	(2)
6	f	302	38385.26502	4	1	1	1	2	2.096673874	(1)
6	f	302	38537.76447	4	1	1	0	1	1.397782274	(2)
7	e	302	38392.16773	4	1	1	1	2	2.096674844	(1)
7	e	302	38545.88661	4	1	1	0	1	2.795566459	(2)
7	f	302	38393.41325	4	1	1	1	2	1.397782583	(1)
7	f	302	38545.97406	4	1	1	0	1	1.397782743	(2)
8	e	302	38401.22552	4	1	1	1	2	2.096675626	(1)
8	e	302	38555.2362	4	1	1	0	1	2.795567501	(2)
8	f	302	38402.63857	4	1	1	1	2	2.096674844	(1)
8	f	302	38555.30375	4	1	1	0	1	1.397783229	(2)
9	e	302	38411.98817	4	1	1	1	2	2.795569064	(1)
9	e	302	38565.76067	4	1	1	0	1	2.795569064	(2)
9	f	302	38413.05932	4	1	1	1	2	2.795569064	(1)
9	f	302	38565.71835	4	1	1	0	1	1.397783751	(2)
10	e	302	38423.60728	4	1	1	1	2	2.795567501	(1)
10	e	302	38577.44728	4	1	1	0	1	2.795567501	(2)
10	f	302	38424.70616	4	1	1	1	2	2.795569064	(1)
10	f	302	38577.45759	4	1	1	0	1	1.397784532	(2)
11	e	302	38436.30325	4	1	1	1	2	2.795569064	(1)
11	e	302	38590.28075	4	1	1	0	1	2.795569064	(2)
11	f	302	38437.36239	4	1	1	1	2	2.795569064	(1)
11	f	302	38590.21621	4	1	1	0	1	1.397783751	(2)
12	e	302	38450.20455	4	1	1	1	2	3.49446133	(1)
12	e	302	38604.24079	4	1	1	0	1	2.795569064	(2)
12	f	302	38451.31771	4	1	1	1	2	2.795569064	(1)
12	f	302	38604.3139	4	1	1	0	1	1.397784532	(2)
13	e	302	38465.28494	4	1	1	1	2	3.49446133	(1)
13	e	302	38619.39928	4	1	1	0	1	2.795569064	(2)
13	f	302	38466.36929	4	1	1	1	2	2.795569064	(1)
13	f	302	38619.47536	4	1	1	0	1	1.397784532	(2)
14	e	302	38481.53474	4	1	1	1	2	3.494463263	(1)
14	e	302	38635.72422	4	1	1	0	1	2.79557061	(2)
14	f	302	38482.59428	4	1	1	1	2	2.79557061	(1)
14	f	302	38635.7752	4	1	1	0	1	1.397784532	(2)
15	e	302	38498.87677	4	1	1	1	2	2.096677958	(1)
15	f	302	38499.95231	4	1	1	1	2	2.79557061	(1)
16	e	302	38517.33298	4	1	1	1	2	3.494466031	(1)
16	e	302	38671.93892	4	1	1	0	1	2.096679618	(2)
16	f	302	38518.42546	4	1	1	1	2	2.79557061	(1)
16	f	302	38671.41118	4	1	1	0	1	0.000001	(2)
17	e	302	38536.97869	4	1	1	1	2	2.795879965	(1)
17	e	302	38691.6721	4	1	1	0	1	2.795879965	(2)
17	f	302	38538.0883	4	1	1	1	2	2.795572825	(1)
17	f	302	38691.76624	4	1	1	0	1	1.397786412	(2)
18	e	302	38557.85033	4	1	1	1	2	1.397939983	(1)
18	e	302	38712.65124	4	1	1	0	1	2.795879965	(2)
18	f	302	38558.89788	4	1	1	1	2	2.795879965	(1)
18	f	302	38712.70563	4	1	1	0	1	1.397939983	(2)
19	e	302	38579.82218	4	1	1	1	2	1.397939983	(1)
19	e	302	38734.7241	4	1	1	0	1	2.795879965	(2)
19	f	302	38580.83369	4	1	1	1	2	2.795879965	(1)
19	f	302	38734.79625	4	1	1	0	1	1.397939983	(2)
20	e	302	38602.82898	4	1	1	1	2	1.397939983	(1)
20	e	302	38757.95016	4	1	1	0	1	2.795879965	(2)
20	f	302	38758.04758	4	1	1	0	1	1.397939983	(2)
21	e	302	38627.13998	4	1	1	1	2	0.000001	(1)
21	e	302	38782.34498	4	1	1	0	1	2.096909974	(2)
21	f	302	38627.3799	4	1	1	1	2	1.397939983	(1)
21	f	302	38782.45408	4	1	1	0	1	1.397939983	(2)
22	e	302	38652.52182	4	1	1	1	2	0.000001	(1)
22	e	302	38807.87718	4	1	1	0	1	2.795879965	(2)
22	f	302	38807.90518	4	1	1	0	1	1.397939983	(2)
23	e	302	38678.9927	4	1	1	1	2	0.000001	(1)
23	e	302	38834.55216	4	1	1	0	1	2.096909974	(2)
23	f	302	38834.70528	4	1	1	0	1	1.397939983	(2)
24	e	302	38706.662	4	1	1	1	2	0.000001	(1)
24	e	302	38862.36696	4	1	1	0	1	2.096909974	(2)
24	f	302	38862.50375	4	1	1	0	1	1.397939983	(2)
25	e	302	38891.30632	4	1	1	0	1	2.096909974	(2)
25	f	302	38891.50995	4	1	1	0	1	1.397939983	(2)
26	e	302	38921.46461	4	1	1	0	1	1.397939983	(2)
26	f	302	38921.60319	4	1	1	0	1	1.397939983	(2)
27	e	302	38952.70665	4	1	1	0	1	1.397939983	(2)
27	f	302	38952.83888	4	1	1	0	1	0.000001	(2)
28	e	302	38984.93997	4	1	1	0	1	0.000001	(2)
28	f	302	38985.20184	4	1	1	0	1	0.000001	(2)
29	f	302	39018.65997	4	1	1	0	1	0.000001	(2)
30	f	302	39053.31242	4	1	1	0	1	0.000001	(2)
31	f	302	39089.02845	4	1	1	0	1	0.000001	(2)
32	f	302	39125.90729	4	1	1	0	1	0.000001	(2)
33	f	302	39163.85812	4	1	1	0	1	0.000001	(2)
34	f	302	39202.93013	4	1	1	0	1	0.000001	(2)
0	e	303	38769.60712	4	2	1	1	2	0.000001	(1)
1	e	303	38770.7117	4	2	1	1	2	2.299765856	(1)
1	e	303	39080.01202	4	2	1	-1	0	0.000001	(3)
2	e	303	38773.01734	4	2	1	1	2	2.599535306	(1)
2	e	303	38924.42647	4	2	1	0	1	2.599534959	(2)
2	e	303	39082.20381	4	2	1	-1	0	0.000001	(3)
2	f	303	38774.19088	4	2	1	1	2	2.599535375	(1)
2	f	303	38924.4599	4	2	1	0	1	0.000001	(2)
3	e	303	38776.41041	4	2	1	1	2	2.599535375	(1)
3	e	303	38927.87907	4	2	1	0	1	5.19907075	(2)
3	e	303	39085.73142	4	2	1	-1	0	0	(3)
3	f	303	38777.51337	4	2	1	1	2	3.449648728	(1)
3	f	303	38927.77219	4	2	1	0	1	0.000001	(2)
3	f	303	39085.758	4	2	1	-1	0	2.299765819	(3)
4	e	303	38780.99526	4	2	1	1	2	2.599535237	(1)
4	e	303	38932.40085	4	2	1	0	1	3.899302855	(2)
4	e	303	39090.38477	4	2	1	-1	0	0.000001	(3)
4	f	303	38782.08434	4	2	1	1	2	3.899303063	(1)
4	f	303	38932.36637	4	2	1	0	1	2.299765844	(2)
4	f	303	39090.35637	4	2	1	-1	0	2.299765856	(3)
5	e	303	38786.6435	4	2	1	1	2	2.299765844	(1)
5	e	303	38938.0854	4	2	1	0	1	3.899314599	(2)
5	e	303	39096.05376	4	2	1	-1	0	0.000001	(3)
5	f	303	38787.77392	4	2	1	1	2	2.599535237	(1)
5	f	303	38938.11519	4	2	1	0	1	2.299765782	(2)
5	f	303	39095.95897	4	2	1	-1	0	0.000001	(3)
6	e	303	38793.29093	4	2	1	1	2	3.89932203	(1)
6	e	303	38944.84381	4	2	1	0	1	3.899325823	(2)
6	e	303	39102.84287	4	2	1	-1	0	3.449650679	(3)
6	f	303	38794.52243	4	2	1	1	2	3.899314599	(1)
6	f	303	38944.85488	4	2	1	0	1	2.599543066	(2)
6	f	303	39102.93505	4	2	1	-1	0	2.599543066	(3)
7	e	303	38801.16829	4	2	1	1	2	3.899337437	(1)
7	e	303	38952.82774	4	2	1	0	1	3.899337437	(2)
7	e	303	39110.90528	4	2	1	-1	0	5.199116583	(3)
7	f	303	38802.33775	4	2	1	1	2	3.899337437	(1)
7	f	303	38952.84406	4	2	1	0	1	2.599550549	(2)
7	f	303	39110.89865	4	2	1	-1	0	3.899325823	(3)
8	e	303	38810.1982	4	2	1	1	2	3.899349883	(1)
8	e	303	38961.89499	4	2	1	0	1	3.899349883	(2)
8	e	303	39120.04038	4	2	1	-1	0	3.449666023	(3)
8	f	303	38811.39713	4	2	1	1	2	5.199116583	(1)
8	f	303	38961.92074	4	2	1	0	1	2.599558292	(2)
8	f	303	39120.05519	4	2	1	-1	0	3.899337437	(3)
9	e	303	38820.36182	4	2	1	1	2	5.199158017	(1)
9	e	303	38972.08759	4	2	1	0	1	2.599579009	(2)
9	e	303	39130.24944	4	2	1	-1	0	6.498947522	(3)
9	f	303	38821.52672	4	2	1	1	2	5.199158017	(1)
9	f	303	38972.09615	4	2	1	0	1	2.599566589	(2)
9	f	303	39130.32932	4	2	1	-1	0	4.599575477	(3)
10	e	303	38831.61736	4	2	1	1	2	5.199158017	(1)
10	e	303	38983.4123	4	2	1	0	1	3.899349883	(2)
10	e	303	39141.72481	4	2	1	-1	0	4.599575477	(3)
10	f	303	38832.77616	4	2	1	1	2	5.199158017	(1)
10	f	303	38983.45259	4	2	1	0	1	2.599579009	(2)
10	f	303	39141.69484	4	2	1	-1	0	5.199158017	(3)
11	e	303	38844.00721	4	2	1	1	2	6.498947522	(1)
11	e	303	38995.89075	4	2	1	0	1	5.199158017	(2)
11	e	303	39154.28723	4	2	1	-1	0	6.498947522	(3)
11	f	303	38845.17575	4	2	1	1	2	5.199158017	(1)
11	f	303	38995.93328	4	2	1	0	1	2.599566589	(2)
11	f	303	39154.23834	4	2	1	-1	0	3.899368513	(3)
12	e	303	38857.52959	4	2	1	1	2	5.199158017	(1)
12	e	303	39009.4827	4	2	1	0	1	5.199158017	(2)
12	e	303	39167.8985	4	2	1	-1	0	3.899368513	(3)
12	f	303	38858.62271	4	2	1	1	2	3.899368513	(1)
12	f	303	39009.53033	4	2	1	0	1	2.599579009	(2)
12	f	303	39167.90271	4	2	1	-1	0	5.199158017	(3)
13	e	303	38872.15556	4	2	1	1	2	2.599579009	(1)
13	e	303	39024.18904	4	2	1	0	1	5.199158017	(2)
13	e	303	39182.74311	4	2	1	-1	0	5.199158017	(3)
13	f	303	38873.32189	4	2	1	1	2	3.899368513	(1)
13	f	303	39024.24658	4	2	1	0	1	2.599579009	(2)
13	f	303	39182.71227	4	2	1	-1	0	3.899368513	(3)
14	e	303	38887.90247	4	2	1	1	2	6.498978356	(1)
14	e	303	39040.06172	4	2	1	0	1	5.199182684	(2)
14	e	303	39198.66253	4	2	1	-1	0	5.199182684	(3)
14	f	303	38889.08564	4	2	1	1	2	3.449681607	(1)
14	f	303	39040.12786	4	2	1	0	1	2.599579009	(2)
14	f	303	39198.671	4	2	1	-1	0	5.199182684	(3)
15	e	303	38904.7047	4	2	1	1	2	5.199182684	(1)
15	e	303	39057.02952	4	2	1	0	1	3.899387013	(2)
15	e	303	39215.72896	4	2	1	-1	0	3.899387013	(3)
15	f	303	38905.92371	4	2	1	1	2	3.899387013	(1)
15	f	303	39057.10308	4	2	1	0	1	2.599591342	(2)
15	f	303	39215.74246	4	2	1	-1	0	3.899387013	(3)
16	e	303	38922.70645	4	2	1	1	2	5.199217884	(1)
16	e	303	39075.15792	4	2	1	0	1	5.199217884	(2)
16	e	303	39233.92801	4	2	1	-1	0	5.199182684	(3)
16	f	303	38923.90131	4	2	1	1	2	5.199182684	(1)
16	f	303	39075.23944	4	2	1	0	1	2.599591342	(2)
16	f	303	39233.92046	4	2	1	-1	0	5.199182684	(3)
17	e	303	38941.8712	4	2	1	1	2	3.903089362	(1)
17	e	303	39094.35012	4	2	1	0	1	5.204119149	(2)
17	e	303	39253.2394	4	2	1	-1	0	3.903089362	(3)
17	f	303	38942.9783	4	2	1	1	2	5.199217884	(1)
17	f	303	39094.45624	4	2	1	0	1	2.599608942	(2)
17	f	303	39253.2745	4	2	1	-1	0	3.899413413	(3)
18	e	303	38962.11167	4	2	1	1	2	3.899413413	(1)
18	e	303	39114.70124	4	2	1	0	1	5.204119149	(2)
18	e	303	39273.73707	4	2	1	-1	0	5.204119149	(3)
18	f	303	38963.21612	4	2	1	1	2	3.903089362	(1)
18	f	303	39114.81063	4	2	1	0	1	2.602059574	(2)
18	f	303	39273.71288	4	2	1	-1	0	5.204119149	(3)
19	e	303	38983.17314	4	2	1	1	2	0.000001	(1)
19	e	303	39136.1516	4	2	1	0	1	5.204119149	(2)
19	e	303	39295.27773	4	2	1	-1	0	5.204119149	(3)
19	f	303	38984.51369	4	2	1	1	2	5.204119149	(1)
19	f	303	39136.29625	4	2	1	0	1	2.602059574	(2)
19	f	303	39295.3262	4	2	1	-1	0	3.903089362	(3)
20	e	303	39005.84642	4	2	1	1	2	3.903089362	(1)
20	e	303	39158.74266	4	2	1	0	1	5.204119149	(2)
20	e	303	39318.04861	4	2	1	-1	0	5.204119149	(3)
20	f	303	39006.94718	4	2	1	1	2	2.602059574	(1)
20	f	303	39158.87758	4	2	1	0	1	2.602059574	(2)
20	f	303	39318.0329	4	2	1	-1	0	5.204119149	(3)
21	e	303	39029.39639	4	2	1	1	2	3.903089362	(1)
21	e	303	39182.44665	4	2	1	0	1	3.903089362	(2)
21	e	303	39341.85698	4	2	1	-1	0	6.505148936	(3)
21	f	303	39030.47398	4	2	1	1	2	2.602059574	(1)
21	f	303	39182.59408	4	2	1	0	1	2.602059574	(2)
21	f	303	39341.84694	4	2	1	-1	0	5.204119149	(3)
22	e	303	39054.10052	4	2	1	1	2	3.903089362	(1)
22	e	303	39207.26251	4	2	1	0	1	3.903089362	(2)
22	e	303	39366.77032	4	2	1	-1	0	3.903089362	(3)
22	f	303	39055.07998	4	2	1	1	2	0.000001	(1)
22	f	303	39207.40518	4	2	1	0	1	2.602059574	(2)
22	f	303	39366.80826	4	2	1	-1	0	5.204119149	(3)
23	e	303	39079.88385	4	2	1	1	2	2.602059592	(1)
23	e	303	39233.19064	4	2	1	0	1	3.903089388	(2)
23	e	303	39392.87124	4	2	1	-1	0	2.602059574	(3)
23	f	303	39080.78938	4	2	1	1	2	0.000001	(1)
23	f	303	39233.35724	4	2	1	0	1	2.602059574	(2)
23	f	303	39392.86107	4	2	1	-1	0	3.451544682	(3)
24	e	303	39106.72034	4	2	1	1	2	0.000001	(1)
24	e	303	39260.1997	4	2	1	0	1	2.602059592	(2)
24	e	303	39420.05314	4	2	1	-1	0	3.903089362	(3)
24	f	303	39107.81942	4	2	1	1	2	2.602059592	(1)
24	f	303	39260.38875	4	2	1	0	1	2.602059592	(2)
24	f	303	39420.02944	4	2	1	-1	0	3.903089388	(3)
25	e	303	39134.68613	4	2	1	1	2	0.000001	(1)
25	e	303	39288.36457	4	2	1	0	1	2.602059592	(2)
25	e	303	39448.35021	4	2	1	-1	0	2.602059592	(3)
25	f	303	39135.77117	4	2	1	1	2	2.602059592	(1)
25	f	303	39288.56495	4	2	1	0	1	2.602059592	(2)
25	f	303	39448.35158	4	2	1	-1	0	3.903089388	(3)
26	e	303	39317.60034	4	2	1	0	1	0.000001	(2)
26	e	303	39477.75637	4	2	1	-1	0	2.602059592	(3)
26	f	303	39164.81318	4	2	1	1	2	2.602059592	(1)
26	f	303	39317.81145	4	2	1	0	1	0.000001	(2)
26	f	303	39477.76698	4	2	1	-1	0	2.602059592	(3)
27	e	303	39347.93145	4	2	1	0	1	0.000001	(2)
27	e	303	39508.23492	4	2	1	-1	0	0.000001	(3)
27	f	303	39195.37317	4	2	1	1	2	0.000001	(1)
27	f	303	39348.15888	4	2	1	0	1	0.000001	(2)
27	f	303	39508.29317	4	2	1	-1	0	0.000001	(3)
28	e	303	39379.41888	4	2	1	0	1	0.000001	(2)
28	e	303	39539.87666	4	2	1	-1	0	0.000001	(3)
28	f	303	39226.22298	4	2	1	1	2	2.602059592	(1)
28	f	303	39379.64184	4	2	1	0	1	0.000001	(2)
28	f	303	39539.88355	4	2	1	-1	0	0.000001	(3)
29	e	303	39572.67393	4	2	1	-1	0	0.000001	(3)
29	f	303	39258.59997	4	2	1	1	2	0.000001	(1)
29	f	303	39412.05997	4	2	1	0	1	0.000001	(2)
29	f	303	39572.50969	4	2	1	-1	0	0.000001	(3)
30	f	303	39445.94242	4	2	1	0	1	0.000001	(2)
30	f	303	39606.33071	4	2	1	-1	0	0.000001	(3)
31	f	303	39480.65845	4	2	1	0	1	0.000001	(2)
31	f	303	39641.31582	4	2	1	-1	0	0.000001	(3)
32	f	303	39516.88729	4	2	1	0	1	0.000001	(2)
33	f	303	39554.96812	4	2	1	0	1	0.000001	(2)
34	f	303	39592.26013	4	2	1	0	1	0.000001	(2)
0	e	201	10478.34484	3	0	0	0	0	9.666281678	(1)
1	e	201	10479.74376	3	0	0	0	0	19.33809113	(1)
2	e	201	10482.54158	3	0	0	0	0	21.75450058	(1)
3	e	201	10486.73835	3	0	0	0	0	29.00828375	(1)
4	e	201	10492.33376	3	0	0	0	0	26.59094925	(1)
5	e	201	10499.32781	3	0	0	0	0	31.43385027	(1)
6	e	201	10507.72034	3	0	0	0	0	36.27942631	(1)
7	e	201	10517.51118	3	0	0	0	0	41.12798141	(1)
8	e	201	10528.70013	3	0	0	0	0	41.14303384	(1)
9	e	201	10541.28696	3	0	0	0	0	46.00056611	(1)
10	e	201	10555.27139	3	0	0	0	0	41.17382998	(1)
11	e	201	10570.65315	3	0	0	0	0	33.90785998	(1)
12	e	201	10587.43225	3	0	0	0	0	25.62214283	(1)
13	e	201	10605.60727	3	0	0	0	0	33.89310219	(1)
14	e	201	10625.17893	3	0	0	0	0	38.75204379	(1)
15	e	201	10646.14646	3	0	0	0	0	38.76919801	(1)
16	e	201	10668.5094	3	0	0	0	0	38.76919801	(1)
17	e	201	10692.26701	3	0	0	0	0	27.59768927	(1)
18	e	201	10717.41963	3	0	0	0	0	23.9999385	(1)
19	e	201	10743.96588	3	0	0	0	0	47.44650958	(1)
20	e	201	10771.90553	3	0	0	0	0	60.3900955	(1)
21	e	201	10801.23797	3	0	0	0	0	51.76605123	(1)
22	e	201	10831.96258	3	0	0	0	0	64.71132238	(1)
23	e	201	10864.07997	3	0	0	0	0	25.99993338	(1)
24	e	201	10897.58634	3	0	0	0	0	42.73382889	(1)
25	e	201	10932.4835	3	0	0	0	0	46.30658524	(1)
26	e	201	10968.76874	3	0	0	0	0	17.01795029	(1)
27	e	201	11006.44441	3	0	0	0	0	20.40181279	(1)
28	e	201	11045.50808	3	0	0	0	0	8.490803889	(1)
29	e	201	11085.95796	3	0	0	0	0	8.486611145	(1)
30	e	201	11127.79469	3	0	0	0	0	10.17887719	(1)
31	e	201	11171.01662	3	0	0	0	0	10.17279149	(1)
32	e	201	11215.6224	3	0	0	0	0	6.777786321	(1)
33	e	201	11261.61224	3	0	0	0	0	6.775056778	(1)
34	e	201	11308.98386	3	0	0	0	0	6.772320549	(1)
35	e	201	11357.73736	3	0	0	0	0	5.062047343	(1)
36	e	201	11407.87177	3	0	0	0	0	6.768198667	(1)
37	e	201	11459.38507	3	0	0	0	0	4.729942695	(1)
38	e	201	11512.27728	3	0	0	0	0	4.507183663	(1)
39	e	201	11566.54635	3	0	0	0	0	4.340643682	(1)
40	e	201	11622.19176	3	0	0	0	0	2.802343552	(1)
41	e	201	11679.21172	3	0	0	0	0	4.092376722	(1)
42	e	201	11737.60574	3	0	0	0	0	2.664807376	(1)
43	e	201	11797.37167	3	0	0	0	0	2.724898707	(1)
44	e	201	11858.50948	3	0	0	0	0	2.661995943	(1)
45	e	201	11921.0171	3	0	0	0	0	3.897997859	(1)
46	e	201	11984.89454	3	0	0	0	0	2.544678559	(1)
47	e	201	12050.13663	3	0	0	0	0	2.493788828	(1)
48	e	201	12116.74748	3	0	0	0	0	2.423106535	(1)
49	e	201	12184.72514	3	0	0	0	0	0.000001	(1)
0	e	202	11532.60181	3	1	0	0	0	4.829402574	(1)
1	e	202	11533.98799	3	1	0	0	0	12.07699617	(1)
2	e	202	11536.7603	3	1	0	0	0	16.90640879	(1)
3	e	202	11540.9191	3	1	0	0	0	16.91067753	(1)
4	e	202	11546.4635	3	1	0	0	0	21.75102734	(1)
5	e	202	11553.39377	3	1	0	0	0	16.91933548	(1)
6	e	202	11561.70978	3	1	0	0	0	19.34433086	(1)
7	e	202	11571.41134	3	1	0	0	0	19.35237496	(1)
8	e	202	11582.49826	3	1	0	0	0	26.62062701	(1)
9	e	202	11594.97029	3	1	0	0	0	24.21021394	(1)
10	e	202	11608.8276	3	1	0	0	0	26.63283643	(1)
11	e	202	11624.06904	3	1	0	0	0	29.05406248	(1)
12	e	202	11640.69407	3	1	0	0	0	15.19217794	(1)
13	e	202	11658.70402	3	1	0	0	0	24.20870852	(1)
14	e	202	11678.09709	3	1	0	0	0	26.6415517	(1)
15	e	202	11698.87325	3	1	0	0	0	26.64140023	(1)
16	e	202	11721.03206	3	1	0	0	0	21.79742563	(1)
17	e	202	11744.57321	3	1	0	0	0	15.18459903	(1)
18	e	202	11769.49603	3	1	0	0	0	15.24344619	(1)
19	e	202	11795.79962	3	1	0	0	0	38.81987147	(1)
20	e	202	11823.48405	3	1	0	0	0	38.82220425	(1)
21	e	202	11852.5485	3	1	0	0	0	47.45221363	(1)
22	e	202	11882.99234	3	1	0	0	0	51.7690579	(1)
23	e	202	11914.81493	3	1	0	0	0	35.55082805	(1)
24	e	202	11948.01575	3	1	0	0	0	11.80083151	(1)
25	e	202	11982.59405	3	1	0	0	0	9.92796338	(1)
26	e	202	12018.54853	3	1	0	0	0	11.57962109	(1)
27	e	202	12055.87982	3	1	0	0	0	13.22926682	(1)
28	e	202	12094.58485	3	1	0	0	0	11.57058201	(1)
29	e	202	12134.66477	3	1	0	0	0	9.914183051	(1)
30	e	202	12176.11744	3	1	0	0	0	9.911581239	(1)
31	e	202	12218.94184	3	1	0	0	0	9.908978518	(1)
32	e	202	12263.14045	3	1	0	0	0	11.5574563	(1)
33	e	202	12308.70875	3	1	0	0	0	8.252418235	(1)
34	e	202	12355.64672	3	1	0	0	0	6.614904501	(1)
35	e	202	12403.95311	3	1	0	0	0	6.599014208	(1)
36	e	202	12453.62654	3	1	0	0	0	6.597841772	(1)
37	e	202	12504.66688	3	1	0	0	0	4.652374415	(1)
38	e	202	12557.07266	3	1	0	0	0	4.451540484	(1)
39	e	202	12610.8426	3	1	0	0	0	5.72994326	(1)
40	e	202	12665.97271	3	1	0	0	0	0.792745137	(1)
41	e	202	12722.47283	3	1	0	0	0	4.064662373	(1)
42	e	202	12780.32636	3	1	0	0	0	0.791169818	(1)
43	e	202	12839.52228	3	1	0	0	0	0.791923	(1)
44	e	202	12900.10945	3	1	0	0	0	0.791135723	(1)
45	e	202	12962.03671	3	1	0	0	0	0.790220594	(1)
46	e	202	13025.32286	3	1	0	0	0	0.789304801	(1)
47	e	202	13089.95668	3	1	0	0	0	0.788335062	(1)
48	e	202	13155.85693	3	1	0	0	0	0.786826845	(1)
49	e	202	13223.37271	3	1	0	0	0	0.000001	(1)
50	e	202	13292.01217	3	1	0	0	0	0.000001	(1)
51	e	202	13362.06288	3	1	0	0	0	0.000001	(1)
52	e	202	13433.46338	3	1	0	0	0	0.000001	(1)
53	e	202	13506.1723	3	1	0	0	0	0.000001	(1)
54	e	202	13580.27	3	1	0	0	0	0.778531943	(1)
55	e	202	13655.63973	3	1	0	0	0	0.000001	(1)
56	e	202	13732.42519	3	1	0	0	0	0.000001	(1)
57	e	202	13810.63314	3	1	0	0	0	0.000001	(1)
58	e	202	13890.04202	3	1	0	0	0	0.000001	(1)
59	e	202	13970.76039	3	1	0	0	0	0.000001	(1)
60	e	202	14052.87639	3	1	0	0	0	0.000001	(1)
61	e	202	14136.1985	3	1	0	0	0	0.000001	(1)
62	e	202	14221.06507	3	1	0	0	0	0.000001	(1)
63	e	202	14307.34439	3	1	0	0	0	0.000001	(1)
64	e	202	14394.53476	3	1	0	0	0	0.000001	(1)
65	e	202	14483.35442	3	1	0	0	0	0.000001	(1)
66	e	202	14573.5916	3	1	0	0	0	0.000001	(1)
67	e	202	14664.83451	3	1	0	0	0	0.000001	(1)
68	e	202	14757.6213	3	1	0	0	0	0.000001	(1)
0	e	203	12572.437	3	2	0	0	0	4.825150135	(1)
1	e	203	12573.8104	3	2	0	0	0	9.654080629	(1)
2	e	203	12576.55719	3	2	0	0	0	7.239932316	(1)
3	e	203	12580.67641	3	2	0	0	0	5.06199743	(1)
4	e	203	12586.17026	3	2	0	0	0	9.661252014	(1)
5	e	203	12593.03671	3	2	0	0	0	12.08059512	(1)
6	e	203	12601.27613	3	2	0	0	0	14.50161302	(1)
7	e	203	12610.88833	3	2	0	0	0	12.08801884	(1)
8	e	203	12621.87312	3	2	0	0	0	12.09221938	(1)
9	e	203	12634.23089	3	2	0	0	0	6.738867295	(1)
10	e	203	12647.96109	3	2	0	0	0	19.36754924	(1)
11	e	203	12663.0621	3	2	0	0	0	19.36758038	(1)
12	e	203	12679.53293	3	2	0	0	0	16.47806787	(1)
13	e	203	12697.37616	3	2	0	0	0	16.47339001	(1)
14	e	203	12716.59193	3	2	0	0	0	14.63941396	(1)
15	e	203	12737.17599	3	2	0	0	0	14.63523393	(1)
16	e	203	12759.13101	3	2	0	0	0	14.63243167	(1)
17	e	203	12782.45428	3	2	0	0	0	16.45832773	(1)
18	e	203	12807.14569	3	2	0	0	0	16.58406077	(1)
19	e	203	12833.20841	3	2	0	0	0	43.13068939	(1)
20	e	203	12860.6374	3	2	0	0	0	38.81762046	(1)
21	e	203	12889.43271	3	2	0	0	0	38.82453842	(1)
22	e	203	12919.59553	3	2	0	0	0	38.82679343	(1)
23	e	203	12951.12519	3	2	0	0	0	14.73687034	(1)
24	e	203	12984.01862	3	2	0	0	0	12.89081746	(1)
25	e	203	13018.2788	3	2	0	0	0	14.72934087	(1)
26	e	203	13053.89977	3	2	0	0	0	14.76972125	(1)
27	e	203	13090.88692	3	2	0	0	0	13.49456383	(1)
28	e	203	13129.23245	3	2	0	0	0	11.80404017	(1)
29	e	203	13168.94095	3	2	0	0	0	8.404982898	(1)
30	e	203	13210.01185	3	2	0	0	0	8.404160304	(1)
31	e	203	13252.43439	3	2	0	0	0	6.279380572	(1)
32	e	203	13296.22904	3	2	0	0	0	4.711026144	(1)
33	e	203	13341.38996	3	2	0	0	0	0.795046346	(1)
34	e	203	13387.87325	3	2	0	0	0	0.79509018	(1)
35	e	203	13435.75552	3	2	0	0	0	0.795094467	(1)
36	e	203	13485.08808	3	2	0	0	0	0.000001	(1)
37	e	203	13535.52832	3	2	0	0	0	0.795101993	(1)
38	e	203	13587.47194	3	2	0	0	0	0.794319983	(1)
39	e	203	13640.78846	3	2	0	0	0	0.000001	(1)
40	e	203	13695.32659	3	2	0	0	0	0.000001	(1)
5	e	204	13618.43072	3	3	0	0	0	0.000001	(1)
6	e	204	13626.59346	3	3	0	0	0	4.83384492	(1)
7	e	204	13636.11622	3	3	0	0	0	4.835535682	(1)
8	e	204	13646.99877	3	3	0	0	0	12.09310965	(1)
9	e	204	13659.24089	3	3	0	0	0	9.677950516	(1)
10	e	204	13672.96846	3	3	0	0	0	9.679576923	(1)
11	e	204	13687.92888	3	3	0	0	0	9.683758136	(1)
12	e	204	13703.88969	3	3	0	0	0	1.192947992	(1)
13	e	204	13721.66754	3	3	0	0	0	1.19376114	(1)
14	e	204	13740.65985	3	3	0	0	0	1.19376143	(1)
15	e	204	13761.08645	3	3	0	0	0	1.193761714	(1)
16	e	204	13782.89039	3	3	0	0	0	1.193762003	(1)
17	e	204	13806.0147	3	3	0	0	0	1.192948698	(1)
18	e	204	13830.36223	3	3	0	0	0	1.193006222	(1)
19	e	204	13856.27142	3	3	0	0	0	12.93843014	(1)
20	e	204	13883.44469	3	3	0	0	0	17.25227576	(1)
21	e	204	13911.97238	3	3	0	0	0	21.56659526	(1)
22	e	204	13941.85386	3	3	0	0	0	17.254313	(1)
23	e	204	13973.14827	3	3	0	0	0	0.795879603	(1)
24	e	204	14005.6892	3	3	0	0	0	1.19381942	(1)
25	e	204	14039.64553	3	3	0	0	0	1.193819423	(1)
26	e	204	14074.97729	3	3	0	0	0	1.192589246	(1)
27	e	204	14111.61587	3	3	0	0	0	0.795056833	(1)
28	e	204	14149.48301	3	3	0	0	0	0.795062146	(1)
29	e	204	14188.74733	3	3	0	0	0	0.000001	(1)
30	e	204	14229.4641	3	3	0	0	0	0.000001	(1)
9	e	205	14668.74935	3	4	0	0	0	0.795840795	(1)
10	e	205	14682.17934	3	4	0	0	0	7.25787702	(1)
11	e	205	14696.99898	3	4	0	0	0	9.677224558	(1)
12	e	205	14713.14308	3	4	0	0	0	0.794737623	(1)
13	e	205	14730.81312	3	4	0	0	0	1.193761111	(1)
14	e	205	14749.50804	3	4	0	0	0	1.193761407	(1)
15	e	205	14769.45323	3	4	0	0	0	1.193761401	(1)
16	e	205	14791.03102	3	4	0	0	0	1.193761394	(1)
17	e	205	14814.16218	3	4	0	0	0	0.794935396	(1)
18	e	205	14838.14542	3	4	0	0	0	0.794953955	(1)
19	e	205	14863.57258	3	4	0	0	0	12.93843014	(1)
20	e	205	14890.48976	3	4	0	0	0	21.5653447	(1)
21	e	205	14918.74851	3	4	0	0	0	17.25327621	(1)
22	e	205	14948.34826	3	4	0	0	0	12.94073475	(1)
23	e	205	14979.37402	3	4	0	0	0	0.795879603	(1)
24	e	205	15011.88019	3	4	0	0	0	0.794836216	(1)
25	e	205	15045.41099	3	4	0	0	0	0.794841522	(1)
26	e	205	15080.31235	3	4	0	0	0	0.000001	(1)
27	e	205	15116.82261	3	4	0	0	0	0.000001	(1)
28	e	205	15154.51442	3	4	0	0	0	0.000001	(1)
29	e	205	15193.52974	3	4	0	0	0	0.000001	(1)
30	e	205	15233.86562	3	4	0	0	0	0.794795512	(1)
31	e	205	15275.61222	3	4	0	0	0	0.000001	(1)
32	e	205	15318.71142	3	4	0	0	0	0.000001	(1)
2	e	101	5872.721871	2	0	2	0	2	14.50916123	(1)
2	f	101	5872.721884	2	0	2	0	2	9.672749126	(1)
3	e	101	5876.983831	2	0	2	0	2	19.35085798	(1)
3	f	101	5876.983843	2	0	2	0	2	19.35085798	(1)
4	e	101	5882.666312	2	0	2	0	2	26.60742973	(1)
4	f	101	5882.666325	2	0	2	0	2	29.02628697	(1)
5	e	101	5889.769204	2	0	2	0	2	24.18857248	(1)
5	f	101	5889.769217	2	0	2	0	2	24.18857248	(1)
6	e	101	5898.292366	2	0	2	0	2	26.60742973	(1)
6	f	101	5898.292378	2	0	2	0	2	26.60742973	(1)
7	e	101	5908.235628	2	0	2	0	2	26.61468523	(1)
7	f	101	5908.235641	2	0	2	0	2	25.3647282	(1)
8	e	101	5919.598796	2	0	2	0	2	29.0424309	(1)
8	f	101	5919.598809	2	0	2	0	2	27.67922685	(1)
9	e	101	5932.381645	2	0	2	0	2	23.03971509	(1)
9	f	101	5932.381657	2	0	2	0	2	25.27960099	(1)
10	e	101	5946.583922	2	0	2	0	2	25.46198435	(1)
10	f	101	5946.583934	2	0	2	0	2	23.14410246	(1)
11	e	101	5962.205346	2	0	2	0	2	20.84785669	(1)
11	f	101	5962.205359	2	0	2	0	2	18.52529169	(1)
12	e	101	5979.245609	2	0	2	0	2	21.79790999	(1)
12	f	101	5979.245622	2	0	2	0	2	21.79790999	(1)
13	e	101	5997.704375	2	0	2	0	2	24.21989999	(1)
13	f	101	5997.704387	2	0	2	0	2	21.79790999	(1)
14	e	101	6017.581278	2	0	2	0	2	26.64188998	(1)
14	f	101	6017.58129	2	0	2	0	2	24.21989999	(1)
15	e	101	6038.875925	2	0	2	0	2	27.981482	(1)
15	f	101	6038.875938	2	0	2	0	2	25.63967018	(1)
16	e	101	6061.587897	2	0	2	0	2	25.70714712	(1)
16	f	101	6061.58791	2	0	2	0	2	25.69003447	(1)
17	e	101	6085.716726	2	0	2	0	2	24.24633623	(1)
17	f	101	6085.716739	2	0	2	0	2	24.23074991	(1)
18	e	101	6111.26197	2	0	2	0	2	25.75112322	(1)
18	f	101	6111.261982	2	0	2	0	2	25.73553969	(1)
19	e	101	6138.223106	2	0	2	0	2	25.75406791	(1)
19	f	101	6138.223118	2	0	2	0	2	22.58786992	(1)
20	e	101	6166.5996	2	0	2	0	2	30.48893892	(1)
20	f	101	6166.599613	2	0	2	0	2	27.92800833	(1)
21	e	101	6196.390892	2	0	2	0	2	25.78499395	(1)
21	f	101	6196.390904	2	0	2	0	2	28.34664492	(1)
22	e	101	6227.596393	2	0	2	0	2	22.74104861	(1)
22	f	101	6227.596406	2	0	2	0	2	20.61080925	(1)
23	e	101	6260.215484	2	0	2	0	2	34.51478253	(1)
23	f	101	6260.215497	2	0	2	0	2	43.14034456	(1)
24	e	101	6294.24752	2	0	2	0	2	43.14670365	(1)
24	f	101	6294.247532	2	0	2	0	2	38.82913034	(1)
25	e	101	6329.691825	2	0	2	0	2	34.5227449	(1)
25	f	101	6329.691838	2	0	2	0	2	38.8257463	(1)
26	e	101	6366.5477	2	0	2	0	2	25.89615537	(1)
26	f	101	6366.547713	2	0	2	0	2	34.51721951	(1)
27	e	101	6404.814414	2	0	2	0	2	30.23061474	(1)
27	f	101	6404.814427	2	0	2	0	2	34.4965594	(1)
28	e	101	6444.491208	2	0	2	0	2	30.28711144	(1)
28	f	101	6444.49122	2	0	2	0	2	30.13665833	(1)
29	e	101	6485.577295	2	0	2	0	2	26.00443252	(1)
29	f	101	6485.577308	2	0	2	0	2	30.18318006	(1)
30	e	101	6528.071847	2	0	2	0	2	21.77387144	(1)
30	f	101	6528.071859	2	0	2	0	2	25.98292722	(1)
31	e	101	6571.97405	2	0	2	0	2	21.91064922	(1)
31	f	101	6571.974062	2	0	2	0	2	26.12864573	(1)
32	e	101	6617.283018	2	0	2	0	2	17.73302477	(1)
32	f	101	6617.283031	2	0	2	0	2	21.91064922	(1)
33	e	101	6663.997853	2	0	2	0	2	22.7257757	(1)
33	f	101	6663.997865	2	0	2	0	2	17.28858709	(1)
34	e	101	6712.117626	2	0	2	0	2	13.63546542	(1)
34	f	101	6712.117638	2	0	2	0	2	17.32626995	(1)
35	e	101	6761.641382	2	0	2	0	2	8.926883115	(1)
35	f	101	6761.641395	2	0	2	0	2	12.71137938	(1)
36	e	101	6812.568137	2	0	2	0	2	12.81260286	(1)
36	f	101	6812.56815	2	0	2	0	2	8.297165286	(1)
37	e	101	6864.89688	2	0	2	0	2	8.278701222	(1)
37	f	101	6864.896893	2	0	2	0	2	12.2367362	(1)
38	e	101	6918.626569	2	0	2	0	2	8.066431036	(1)
38	f	101	6918.626582	2	0	2	0	2	7.988395346	(1)
39	e	101	6973.756137	2	0	2	0	2	7.881479192	(1)
39	f	101	6973.75615	2	0	2	0	2	7.828947921	(1)
40	e	101	7030.284487	2	0	2	0	2	7.714089136	(1)
40	f	101	7030.284499	2	0	2	0	2	7.677677422	(1)
41	e	101	7088.210492	2	0	2	0	2	7.558847718	(1)
41	f	101	7088.210505	2	0	2	0	2	7.533063512	(1)
42	e	101	7147.533001	2	0	2	0	2	7.412877155	(1)
42	f	101	7147.533014	2	0	2	0	2	7.394299575	(1)
43	e	101	7208.250832	2	0	2	0	2	7.274273861	(1)
43	f	101	7208.250844	2	0	2	0	2	7.260692714	(1)
44	e	101	7270.362774	2	0	2	0	2	7.141752413	(1)
44	f	101	7270.362786	2	0	2	0	2	7.131699251	(1)
45	e	101	7333.867589	2	0	2	0	2	7.014423366	(1)
45	f	101	7333.867601	2	0	2	0	2	7.006904513	(1)
46	e	101	7398.76401	2	0	2	0	2	6.891632451	(1)
46	f	101	7398.764023	2	0	2	0	2	6.885953373	(1)
47	e	101	7465.050743	2	0	2	0	2	6.772876576	(1)
47	f	101	7465.050756	2	0	2	0	2	6.768550081	(1)
48	e	101	7532.726465	2	0	2	0	2	6.657769146	(1)
48	f	101	7532.726478	2	0	2	0	2	6.65444702	(1)
49	e	101	7601.789823	2	0	2	0	2	6.545993315	(1)
49	f	101	7601.789836	2	0	2	0	2	6.543422328	(1)
50	e	101	7672.239438	2	0	2	0	2	6.437290732	(1)
50	f	101	7672.23945	2	0	2	0	2	6.43528698	(1)
51	e	101	7744.0739	2	0	2	0	2	6.331438417	(1)
51	f	101	7744.073913	2	0	2	0	2	6.329867479	(1)
52	e	101	7817.291774	2	0	2	0	2	0.000001	(1)
52	f	101	7817.291787	2	0	2	0	2	0.000001	(1)
2	e	102	6974.104229	2	1	2	0	2	6.970180323	(1)
2	f	102	6974.104239	2	1	2	0	2	6.96981851	(1)
3	e	102	6978.329917	2	1	2	0	2	14.51314349	(1)
3	f	102	6978.329927	2	1	2	0	2	14.51314349	(1)
4	e	102	6983.964037	2	1	2	0	2	12.09428624	(1)
4	f	102	6983.964047	2	1	2	0	2	12.09428624	(1)
5	e	102	6991.006475	2	1	2	0	2	9.675428991	(1)
5	f	102	6991.006485	2	1	2	0	2	9.675428991	(1)
6	e	102	6999.457092	2	1	2	0	2	16.27410806	(1)
6	f	102	6999.457102	2	1	2	0	2	16.26852496	(1)
7	e	102	7009.315719	2	1	2	0	2	18.40639002	(1)
7	f	102	7009.315729	2	1	2	0	2	18.39204903	(1)
8	e	102	7020.582159	2	1	2	0	2	16.10830337	(1)
8	f	102	7020.582169	2	1	2	0	2	16.10142234	(1)
9	e	102	7033.256187	2	1	2	0	2	18.60841175	(1)
9	f	102	7033.256197	2	1	2	0	2	17.99893517	(1)
10	e	102	7047.33755	2	1	2	0	2	18.1001949	(1)
10	f	102	7047.33756	2	1	2	0	2	18.09590386	(1)
11	e	102	7062.825967	2	1	2	0	2	13.96689563	(1)
11	f	102	7062.825977	2	1	2	0	2	13.96471423	(1)
12	e	102	7079.721129	2	1	2	0	2	12.10994999	(1)
12	f	102	7079.721139	2	1	2	0	2	12.10994999	(1)
13	e	102	7098.022698	2	1	2	0	2	12.10994999	(1)
13	f	102	7098.022707	2	1	2	0	2	12.10994999	(1)
14	e	102	7117.730308	2	1	2	0	2	16.32067041	(1)
14	f	102	7117.730318	2	1	2	0	2	16.31437696	(1)
15	e	102	7138.843566	2	1	2	0	2	20.96212472	(1)
15	f	102	7138.843576	2	1	2	0	2	20.95574004	(1)
16	e	102	7161.362051	2	1	2	0	2	14.02208025	(1)
16	f	102	7161.362061	2	1	2	0	2	14.01274608	(1)
17	e	102	7185.285311	2	1	2	0	2	12.12471751	(1)
17	f	102	7185.285321	2	1	2	0	2	12.1169355	(1)
18	e	102	7210.61287	2	1	2	0	2	11.94327384	(1)
18	f	102	7210.61288	2	1	2	0	2	11.81184799	(1)
19	e	102	7237.344221	2	1	2	0	2	15.45244075	(1)
19	f	102	7237.344231	2	1	2	0	2	14.31685334	(1)
20	e	102	7265.478829	2	1	2	0	2	18.03863287	(1)
20	f	102	7265.478839	2	1	2	0	2	16.81017611	(1)
21	e	102	7295.016132	2	1	2	0	2	12.89249697	(1)
21	f	102	7295.016142	2	1	2	0	2	12.8848386	(1)
22	e	102	7325.955539	2	1	2	0	2	21.56891965	(1)
22	f	102	7325.955549	2	1	2	0	2	21.56731019	(1)
23	e	102	7358.29643	2	1	2	0	2	12.94266733	(1)
23	f	102	7358.29644	2	1	2	0	2	12.94172753	(1)
24	e	102	7392.03816	2	1	2	0	2	17.25803624	(1)
24	f	102	7392.03817	2	1	2	0	2	17.25281164	(1)
25	e	102	7427.180053	2	1	2	0	2	17.25792873	(1)
25	f	102	7427.180062	2	1	2	0	2	17.25249009	(1)
26	e	102	7463.721404	2	1	2	0	2	17.2635642	(1)
26	f	102	7463.721414	2	1	2	0	2	17.24503966	(1)
27	e	102	7501.661483	2	1	2	0	2	21.59329624	(1)
27	f	102	7501.661493	2	1	2	0	2	21.48957139	(1)
28	e	102	7540.999529	2	1	2	0	2	12.98019062	(1)
28	f	102	7540.999539	2	1	2	0	2	12.91571071	(1)
29	e	102	7581.734754	2	1	2	0	2	17.36120971	(1)
29	f	102	7581.734764	2	1	2	0	2	17.26997566	(1)
30	e	102	7623.866343	2	1	2	0	2	17.4270976	(1)
30	f	102	7623.866353	2	1	2	0	2	17.32906779	(1)
31	e	102	7667.39345	2	1	2	0	2	8.646283694	(1)
31	f	102	7667.39346	2	1	2	0	2	8.603972992	(1)
32	e	102	7712.315202	2	1	2	0	2	8.655767324	(1)
32	f	102	7712.315212	2	1	2	0	2	8.612563685	(1)
2	e	103	8061.857517	2	2	2	0	2	0.000001	(1)
2	f	103	8061.857511	2	2	2	0	2	0.000001	(1)
3	e	103	8066.044511	2	2	2	0	2	9.151757745	(1)
3	f	103	8066.044517	2	2	2	0	2	9.151347856	(1)
4	e	103	8071.630074	2	2	2	0	2	4.461350974	(1)
4	f	103	8071.630074	2	2	2	0	2	4.461508476	(1)
5	e	103	8078.611892	2	2	2	0	2	0.000001	(1)
5	f	103	8078.611902	2	2	2	0	2	0.000001	(1)
6	e	103	8086.99053	2	2	2	0	2	6.80580502	(1)
6	f	103	8086.990538	2	2	2	0	2	6.801165349	(1)
7	e	103	8096.764152	2	2	2	0	2	0.000001	(1)
7	f	103	8096.764162	2	2	2	0	2	0.000001	(1)
8	e	103	8107.933908	2	2	2	0	2	11.20051416	(1)
8	f	103	8107.933918	2	2	2	0	2	11.10550227	(1)
9	e	103	8120.172921	2	2	2	0	2	0.000001	(1)
9	f	103	8120.172931	2	2	2	0	2	0.000001	(1)
10	e	103	8134.459317	2	2	2	0	2	4.525048725	(1)
10	f	103	8134.459327	2	2	2	0	2	4.523975965	(1)
11	e	103	8149.814789	2	2	2	0	2	6.983809275	(1)
11	f	103	8149.814799	2	2	2	0	2	6.982721597	(1)
12	e	103	8166.563974	2	2	2	0	2	0.000001	(1)
12	f	103	8166.563984	2	2	2	0	2	0.000001	(1)
13	e	103	8184.709699	2	2	2	0	2	7.263819414	(1)
13	f	103	8184.709709	2	2	2	0	2	7.263808759	(1)
14	e	103	8204.248096	2	2	2	0	2	6.986672612	(1)
14	f	103	8204.248106	2	2	2	0	2	6.984552744	(1)
15	e	103	8225.180049	2	2	2	0	2	4.657781742	(1)
15	f	103	8225.180059	2	2	2	0	2	4.656368496	(1)
16	e	103	8247.505135	2	2	2	0	2	6.985256948	(1)
16	f	103	8247.505145	2	2	2	0	2	6.983131067	(1)
17	e	103	8271.222903	2	2	2	0	2	0.000001	(1)
17	f	103	8271.222913	2	2	2	0	2	0.000001	(1)
18	e	103	8296.333561	2	2	2	0	2	0.000001	(1)
18	f	103	8296.333571	2	2	2	0	2	0.000001	(1)
19	e	103	8322.835229	2	2	2	0	2	7.726244391	(1)
19	f	103	8322.835239	2	2	2	0	2	7.202275103	(1)
20	e	103	8350.728058	2	2	2	0	2	7.72179564	(1)
20	f	103	8350.728068	2	2	2	0	2	7.200260109	(1)
21	e	103	8380.011482	2	2	2	0	2	4.798913644	(1)
21	f	103	8380.011492	2	2	2	0	2	4.608213804	(1)
22	e	103	8410.684908	2	2	2	0	2	4.797568022	(1)
22	f	103	8410.684918	2	2	2	0	2	4.607341402	(1)
2	e	104	9136.012511	2	3	2	0	2	4.514939669	(1)
2	f	104	9136.012517	2	3	2	0	2	4.514761492	(1)
3	e	104	9140.163117	2	3	2	0	2	0.000001	(1)
3	f	104	9140.163111	2	3	2	0	2	0.000001	(1)
4	e	104	9145.701193	2	3	2	0	2	4.514939669	(1)
4	f	104	9145.701195	2	3	2	0	2	4.514761492	(1)
5	e	104	9152.623152	2	3	2	0	2	4.398053225	(1)
5	f	104	9152.623156	2	3	2	0	2	4.478416142	(1)
7	e	104	9170.617919	2	3	2	0	2	6.610472864	(1)
7	f	104	9170.617928	2	3	2	0	2	6.605637349	(1)
8	e	104	9181.691018	2	3	2	0	2	6.461223649	(1)
8	f	104	9181.691027	2	3	2	0	2	6.456280446	(1)
9	e	104	9194.147536	2	3	2	0	2	4.225355047	(1)
9	f	104	9194.147545	2	3	2	0	2	4.222314646	(1)
10	e	104	9207.987754	2	3	2	0	2	0.000001	(1)
10	f	104	9207.987764	2	3	2	0	2	0.000001	(1)
11	e	104	9223.210317	2	3	2	0	2	4.524277068	(1)
11	f	104	9223.210327	2	3	2	0	2	4.523201769	(1)
13	e	104	9257.801974	2	3	2	0	2	4.839700073	(1)
13	f	104	9257.801984	2	3	2	0	2	4.839678833	(1)
14	e	104	9277.171199	2	3	2	0	2	4.841120865	(1)
14	f	104	9277.171209	2	3	2	0	2	4.841106682	(1)
15	e	104	9297.924473	2	3	2	0	2	0.000001	(1)
15	f	104	9297.924483	2	3	2	0	2	0.000001	(1)
16	e	104	9320.056208	2	3	2	0	2	4.654961238	(1)
16	f	104	9320.056218	2	3	2	0	2	4.653535981	(1)
17	e	104	9343.568535	2	3	2	0	2	4.65589854	(1)
17	f	104	9343.568545	2	3	2	0	2	4.654477281	(1)
18	e	104	9368.459624	2	3	2	0	2	0.000001	(1)
18	f	104	9368.459634	2	3	2	0	2	0.000001	(1)
19	e	104	9394.731668	2	3	2	0	2	4.805635651	(1)
19	f	104	9394.731677	2	3	2	0	2	4.604263963	(1)
20	e	104	9422.382775	2	3	2	0	2	5.141709406	(1)
20	f	104	9422.382785	2	3	2	0	2	4.797513196	(1)
21	e	104	9451.412358	2	3	2	0	2	7.717163424	(1)
21	f	104	9451.412368	2	3	2	0	2	7.198261953	(1)
22	e	104	9481.81987	2	3	2	0	2	0.000001	(1)
22	f	104	9481.81988	2	3	2	0	2	0.000001	(1)
23	e	104	9513.604008	2	3	2	0	2	0.000001	(1)
23	f	104	9513.604018	2	3	2	0	2	0.000001	(1)
0	e	1	0	1	0	0	0	0	15.82901965	(3)
1	e	1	1.000745642	1	0	0	0	0	53.15532094	(1)
1	e	1	10.9871167	1	0	0	1	1	45.93261553	(3)
1	f	1	10.55202498	1	0	0	1	1	45.91033015	(2)
2	e	1	3.099899299	1	0	0	0	0	65.24614069	(1)
2	e	1	14.63137323	1	0	0	1	1	58.03664491	(3)
2	f	1	13.4238111	1	0	0	1	1	74.96380572	(2)
3	e	1	6.412186481	1	0	0	0	0	70.12657018	(1)
3	e	1	19.93410595	1	0	0	1	1	58.03649475	(3)
3	f	1	17.73141923	1	0	0	1	1	55.61845137	(2)
4	e	1	11.02133016	1	0	0	0	0	72.54571058	(1)
4	e	1	26.81140107	1	0	0	1	1	55.61837811	(3)
4	f	1	23.47477162	1	0	0	1	1	53.19998005	(2)
5	e	1	16.97896987	1	0	0	0	0	94.30905553	(1)
5	e	1	35.21140139	1	0	0	1	1	72.54542733	(3)
5	f	1	30.65375728	1	0	0	1	1	67.70932988	(2)
6	e	1	24.31569551	1	0	0	0	0	91.91657542	(1)
6	e	1	45.10324676	1	0	0	1	1	84.63644337	(3)
6	f	1	39.26824508	1	0	0	1	1	72.55233629	(2)
7	e	1	33.0498619	1	0	0	0	0	89.52170085	(1)
7	e	1	56.4682486	1	0	0	1	1	84.67505228	(3)
7	f	1	49.31806797	1	0	0	1	1	79.83647786	(2)
8	e	1	43.19280637	1	0	0	0	0	79.86588923	(1)
8	e	1	69.29470113	1	0	0	1	1	87.12642461	(3)
8	f	1	60.80303379	1	0	0	1	1	70.18517538	(2)
9	e	1	54.75175131	1	0	0	0	0	96.83607947	(1)
9	e	1	83.57495557	1	0	0	1	1	89.57337351	(3)
9	f	1	73.72295005	1	0	0	1	1	62.92464	(2)
10	e	1	67.73143114	1	0	0	0	0	92.03561995	(1)
10	e	1	99.30374822	1	0	0	1	1	87.19163995	(3)
10	f	1	88.07753002	1	0	0	1	1	72.65969996	(2)
11	e	1	82.13501874	1	0	0	0	0	79.88976556	(1)
11	e	1	116.4774081	1	0	0	1	1	82.31066755	(3)
11	f	1	103.8665146	1	0	0	1	1	72.65969996	(2)
12	e	1	97.96461498	1	0	0	0	0	89.61362995	(1)
12	e	1	135.0931927	1	0	0	1	1	92.03561995	(3)
12	f	1	121.089611	1	0	0	1	1	75.08168996	(2)
13	e	1	115.2216923	1	0	0	0	0	87.19163995	(1)
13	e	1	155.1490266	1	0	0	1	1	92.03561995	(3)
13	f	1	139.7465006	1	0	0	1	1	75.08168996	(2)
14	e	1	133.907238	1	0	0	0	0	79.92566995	(1)
14	e	1	176.6431687	1	0	0	1	1	79.92566995	(3)
14	f	1	159.8368314	1	0	0	1	1	72.65969996	(2)
15	e	1	154.0218648	1	0	0	0	0	79.96147091	(1)
15	e	1	199.5742918	1	0	0	1	1	92.07684529	(3)
15	f	1	181.3602083	1	0	0	1	1	75.11532115	(2)
16	e	1	175.5659623	1	0	0	0	0	89.65377041	(1)
16	e	1	223.9411755	1	0	0	1	1	92.07684529	(3)
16	f	1	204.3162438	1	0	0	1	1	89.65377041	(2)
17	e	1	198.5397124	1	0	0	0	0	92.13607767	(1)
17	e	1	249.7427703	1	0	0	1	1	87.23069553	(3)
17	f	1	228.704493	1	0	0	1	1	84.80762468	(2)
18	e	1	222.9431431	1	0	0	0	0	168.2096886	(1)
18	e	1	276.9781174	1	0	0	1	1	77.53839971	(3)
18	f	1	254.5244935	1	0	0	1	1	72.73900868	(2)
19	e	1	248.7761695	1	0	0	0	0	159.5928049	(1)
19	e	1	305.6463268	1	0	0	1	1	146.6443439	(3)
19	f	1	281.7757563	1	0	0	1	1	120.7729335	(2)
20	e	1	276.0386072	1	0	0	0	0	155.288817	(1)
20	e	1	335.7465499	1	0	0	1	1	125.0789992	(3)
20	f	1	310.457765	1	0	0	1	1	129.3995716	(2)
21	e	1	304.73019	1	0	0	0	0	146.6704785	(1)
21	e	1	367.2779673	1	0	0	1	1	120.7729335	(3)
21	f	1	340.5699778	1	0	0	1	1	129.4151281	(2)
22	e	1	334.8505802	1	0	0	0	0	129.4151281	(1)
22	e	1	400.2397746	1	0	0	1	1	125.1012905	(3)
22	f	1	372.1118237	1	0	0	1	1	120.7874529	(2)
23	e	1	366.3993789	1	0	0	0	0	133.7447823	(1)
23	e	1	434.6311749	1	0	0	1	1	125.1160867	(3)
23	f	1	405.0827045	1	0	0	1	1	120.7874529	(2)
24	e	1	399.3761335	1	0	0	0	0	133.7547813	(1)
24	e	1	470.4513724	1	0	0	1	1	99.22279249	(3)
24	f	1	439.4819953	1	0	0	1	1	112.1730432	(2)
25	e	1	433.7803408	1	0	0	0	0	129.4395732	(1)
25	e	1	507.6995659	1	0	0	1	1	86.26602365	(3)
25	f	1	475.3090451	1	0	0	1	1	112.1814295	(2)
26	e	1	469.6114542	1	0	0	0	0	112.2166733	(1)
26	e	1	546.3749198	1	0	0	1	1	86.32051791	(3)
26	f	1	512.563174	1	0	0	1	1	103.5516585	(2)
27	e	1	506.868883	1	0	0	0	0	94.80944862	(1)
27	e	1	586.4766636	1	0	0	1	1	90.49992822	(3)
27	f	1	551.2435458	1	0	0	1	1	77.68846611	(2)
28	e	1	545.5518394	1	0	0	0	0	42.71588732	(1)
28	e	1	628.0039288	1	0	0	1	1	46.42392581	(3)
28	f	1	591.3496865	1	0	0	1	1	81.88088744	(2)
29	e	1	585.6599722	1	0	0	0	0	50.26238331	(1)
29	e	1	670.9558638	1	0	0	1	1	35.1660471	(3)
29	f	1	632.8807058	1	0	0	1	1	45.22858658	(2)
30	e	1	627.1924214	1	0	0	0	0	28.19668124	(1)
30	e	1	715.3315982	1	0	0	1	1	52.25729146	(3)
30	f	1	675.8358157	1	0	0	1	1	73.6182938	(2)
31	e	1	670.1484493	1	0	0	0	0	70.1140775	(1)
31	e	1	761.130236	1	0	0	1	1	17.54691178	(3)
31	f	1	720.214203	1	0	0	1	1	56.43011511	(2)
32	e	1	714.5272861	1	0	0	0	0	66.49884291	(1)
32	e	1	808.3508608	1	0	0	1	1	48.76581813	(3)
32	f	1	766.0150327	1	0	0	1	1	56.96768797	(2)
33	e	1	760.3281159	1	0	0	0	0	55.57749381	(1)
33	e	1	856.9925376	1	0	0	1	1	14.04972307	(3)
33	f	1	813.2374131	1	0	0	1	1	48.76581813	(2)
34	e	1	807.5501251	1	0	0	0	0	51.15092099	(1)
34	e	1	907.0542294	1	0	0	1	1	12.37565698	(3)
34	f	1	861.8804596	1	0	0	1	1	49.99670654	(2)
35	e	1	856.1924365	1	0	0	0	0	41.71533453	(1)
35	e	1	958.5351114	1	0	0	1	1	12.95900776	(3)
35	f	1	911.9432479	1	0	0	1	1	17.68792926	(2)
36	e	1	906.2541561	1	0	0	0	0	15.91913634	(1)
36	e	1	1011.434099	1	0	0	1	1	14.16311386	(3)
36	f	1	963.4248251	1	0	0	1	1	50.04519016	(2)
37	e	1	957.7343556	1	0	0	0	0	14.57586778	(1)
37	e	1	1065.750159	1	0	0	1	1	11.32064004	(3)
37	f	1	1016.324215	1	0	0	1	1	17.70054155	(2)
38	e	1	1010.632078	1	0	0	0	0	13.79274591	(1)
38	e	1	1121.482232	1	0	0	1	1	9.18092278	(3)
38	f	1	1070.640413	1	0	0	1	1	14.58565226	(2)
39	e	1	1064.946338	1	0	0	0	0	11.74350053	(1)
39	e	1	1178.629261	1	0	0	1	1	10.26258519	(3)
39	f	1	1126.37237	1	0	0	1	1	12.23981709	(2)
40	e	1	1120.676206	1	0	0	0	0	9.933454715	(1)
40	e	1	1237.190115	1	0	0	1	1	12.70694092	(3)
40	f	1	1183.519073	1	0	0	1	1	11.73638261	(2)
41	e	1	1177.820535	1	0	0	0	0	11.03307164	(1)
41	e	1	1297.163674	1	0	0	1	1	11.0224588	(3)
41	f	1	1242.079373	1	0	0	1	1	15.5401655	(2)
42	e	1	1236.378195	1	0	0	0	0	14.17158186	(1)
42	e	1	1358.548776	1	0	0	1	1	12.0533518	(3)
42	f	1	1302.052188	1	0	0	1	1	12.40475709	(2)
43	e	1	1296.348161	1	0	0	0	0	12.39803259	(1)
43	e	1	1421.344242	1	0	0	1	1	11.799391	(3)
43	f	1	1363.436373	1	0	0	1	1	13.44768817	(2)
44	e	1	1357.729294	1	0	0	0	0	13.39029669	(1)
44	e	1	1485.548854	1	0	0	1	1	9.231511672	(3)
44	f	1	1426.230748	1	0	0	1	1	11.79861311	(2)
45	e	1	1420.520443	1	0	0	0	0	13.06231285	(1)
45	e	1	1551.16139	1	0	0	1	1	7.756074725	(3)
45	f	1	1490.434117	1	0	0	1	1	11.49809405	(2)
46	e	1	1484.720413	1	0	0	0	0	10.20891888	(1)
46	e	1	1618.18058	1	0	0	1	1	7.594699464	(3)
46	f	1	1556.045269	1	0	0	1	1	8.661760029	(2)
47	e	1	1550.327999	1	0	0	0	0	8.653151867	(1)
47	e	1	1686.605132	1	0	0	1	1	6.21514936	(3)
47	f	1	1623.062942	1	0	0	1	1	7.221395974	(2)
48	e	1	1617.34195	1	0	0	0	0	4.80997443	(1)
48	e	1	1756.433744	1	0	0	1	1	6.105718584	(3)
48	f	1	1691.485858	1	0	0	1	1	5.869709703	(2)
49	e	1	1685.760998	1	0	0	0	0	4.693672406	(1)
49	e	1	1827.665068	1	0	0	1	1	5.948573757	(3)
49	f	1	1761.312714	1	0	0	1	1	5.741832975	(2)
50	e	1	1755.583843	1	0	0	0	0	4.591663702	(1)
50	e	1	1900.297742	1	0	0	1	1	4.648929986	(3)
50	f	1	1832.542174	1	0	0	1	1	5.627239069	(2)
51	e	1	1826.809152	1	0	0	0	0	4.500223306	(1)
51	e	1	1974.3303	1	0	0	1	1	2.294676172	(3)
51	f	1	1905.17288	1	0	0	1	1	4.418750951	(2)
52	e	1	1899.43559	1	0	0	0	0	3.313012958	(1)
52	e	1	2049.761379	1	0	0	1	1	3.374162934	(3)
52	f	1	1979.203375	1	0	0	1	1	3.279536575	(2)
53	e	1	1973.461698	1	0	0	0	0	3.278565259	(1)
53	e	1	2126.589598	1	0	0	1	1	3.312698637	(3)
53	f	1	2054.632304	1	0	0	1	1	4.301273899	(2)
54	e	1	2048.88612	1	0	0	0	0	3.224567553	(1)
54	e	1	2204.813341	1	0	0	1	1	2.185860238	(3)
54	f	1	2131.458295	1	0	0	1	1	4.234634029	(2)
55	e	1	2125.707484	1	0	0	0	0	3.174720171	(1)
55	e	1	2284.431176	1	0	0	1	1	2.164282928	(3)
55	f	1	2209.679732	1	0	0	1	1	3.148372007	(2)
56	e	1	2203.924192	1	0	0	0	0	2.098125327	(1)
56	e	1	2365.441572	1	0	0	1	1	2.143900349	(3)
56	f	1	2289.295187	1	0	0	1	1	3.121778871	(2)
57	e	1	2283.534816	1	0	0	0	0	2.080440562	(1)
57	e	1	2447.84297	1	0	0	1	1	3.167266396	(3)
57	f	1	2370.303136	1	0	0	1	1	3.096445158	(2)
58	e	1	2364.537833	1	0	0	0	0	2.063591757	(1)
58	e	1	2531.633892	1	0	0	1	1	3.122042015	(3)
58	f	1	2452.702024	1	0	0	1	1	4.074299852	(2)
59	e	1	2446.931694	1	0	0	0	0	3.054707015	(1)
59	e	1	2616.812515	1	0	0	1	1	2.064417493	(3)
59	f	1	2536.490392	1	0	0	1	1	4.023185861	(2)
60	e	1	2530.714926	1	0	0	0	0	3.016406631	(1)
60	e	1	2703.377305	1	0	0	1	1	2.048075101	(3)
60	f	1	2621.66639	1	0	0	1	1	2.995698889	(2)
61	e	1	2615.885713	1	0	0	0	0	1.99650913	(1)
61	e	1	2791.326595	1	0	0	1	1	2.032291676	(3)
61	f	1	2708.228502	1	0	0	1	1	2.974662423	(2)
62	e	1	2702.442527	1	0	0	0	0	1.98251461	(1)
62	e	1	2880.658692	1	0	0	1	1	2.019290256	(3)
62	f	1	2796.175066	1	0	0	1	1	2.954240332	(2)
63	e	1	2790.383708	1	0	0	0	0	1.96892791	(1)
63	e	1	2971.371874	1	0	0	1	1	2.006638515	(3)
63	f	1	2885.50439	1	0	0	1	1	2.937342615	(2)
64	e	1	2879.707567	1	0	0	0	0	1.955803372	(1)
64	e	1	3063.464394	1	0	0	1	1	1.994317333	(3)
64	f	1	2976.214756	1	0	0	1	1	2.920835244	(2)
65	e	1	2970.412389	1	0	0	0	0	1.944867137	(1)
65	e	1	3156.934474	1	0	0	1	1	1.982309119	(3)
65	f	1	3068.304418	1	0	0	1	1	2.904699657	(2)
66	e	1	3062.49643	1	0	0	0	0	1.934175589	(1)
66	e	1	3251.780312	1	0	0	1	1	1.970517827	(3)
66	f	1	3161.771601	1	0	0	1	1	2.888918622	(2)
67	e	1	3155.957917	1	0	0	0	0	1.92371744	(1)
67	e	1	3348.000077	1	0	0	1	1	0.000001	(3)
67	f	1	3256.614507	1	0	0	1	1	2.873476049	(2)
68	e	1	3250.795054	1	0	0	0	0	1.913482169	(1)
68	f	1	3352.831305	1	0	0	1	1	1.90557888	(2)
69	e	1	3347.006011	1	0	0	0	0	0.000001	(1)
0	e	2	1137.956142	1	1	0	0	0	3.433859873	(3)
1	e	2	1138.955139	1	1	0	0	0	14.48553397	(1)
1	e	2	1148.995857	1	1	0	1	1	19.32511045	(3)
1	f	2	1148.570489	1	1	0	1	1	12.08166583	(2)
2	e	2	1141.046344	1	1	0	0	0	19.31870823	(1)
2	e	2	1152.602205	1	1	0	1	1	24.16333166	(3)
2	f	2	1151.419336	1	1	0	1	1	19.32920761	(2)
3	e	2	1144.340563	1	1	0	0	0	21.74877782	(1)
3	e	2	1157.854171	1	1	0	1	1	21.74535857	(3)
3	f	2	1155.692532	1	1	0	1	1	19.33218983	(2)
4	e	2	1148.919876	1	1	0	0	0	21.75410839	(1)
4	e	2	1164.66952	1	1	0	1	1	21.74871356	(3)
4	f	2	1161.389999	1	1	0	1	1	19.33224695	(2)
5	e	2	1154.835488	1	1	0	0	0	29.01305999	(1)
5	e	2	1172.996825	1	1	0	1	1	21.74877782	(3)
5	f	2	1168.51163	1	1	0	1	1	19.33698523	(2)
6	e	2	1162.118013	1	1	0	0	0	24.1841121	(1)
6	e	2	1182.805207	1	1	0	1	1	21.75410839	(3)
6	f	2	1177.057289	1	1	0	1	1	19.34203999	(2)
7	e	2	1170.785924	1	1	0	0	0	24.19287208	(1)
7	e	2	1194.075864	1	1	0	1	1	21.75979499	(3)
7	f	2	1187.026812	1	1	0	1	1	19.34728968	(2)
8	e	2	1180.850677	1	1	0	0	0	24.20178461	(1)
8	e	2	1206.79696	1	1	0	1	1	21.78051301	(3)
8	f	2	1198.420011	1	1	0	1	1	21.77358487	(2)
9	e	2	1192.319602	1	1	0	0	0	24.20901987	(1)
9	e	2	1220.960737	1	1	0	1	1	21.77358487	(3)
9	f	2	1211.23667	1	1	0	1	1	21.78160615	(2)
10	e	2	1205.197502	1	1	0	0	0	24.21989999	(1)
10	e	2	1236.561902	1	1	0	1	1	24.20356772	(3)
10	f	2	1225.476544	1	1	0	1	1	21.78811788	(2)
11	e	2	1219.487598	1	1	0	0	0	18.34466073	(1)
11	e	2	1253.596689	1	1	0	1	1	24.20901987	(3)
11	f	2	1241.139364	1	1	0	1	1	24.21989999	(2)
12	e	2	1235.192077	1	1	0	0	0	24.19865795	(1)
12	e	2	1272.062329	1	1	0	1	1	26.64188998	(3)
12	f	2	1258.224831	1	1	0	1	1	20.1791268	(2)
13	e	2	1252.312422	1	1	0	0	0	24.20935871	(1)
13	e	2	1291.956632	1	1	0	1	1	22.01359287	(3)
13	f	2	1276.732614	1	1	0	1	1	26.61852375	(2)
14	e	2	1270.849645	1	1	0	0	0	24.21989999	(1)
14	e	2	1313.277925	1	1	0	1	1	26.61852375	(3)
14	f	2	1296.662337	1	1	0	1	1	29.05123045	(2)
15	e	2	1290.804354	1	1	0	0	0	24.23074876	(1)
15	e	2	1336.024797	1	1	0	1	1	19.36679467	(3)
15	f	2	1318.013641	1	1	0	1	1	29.06387998	(2)
16	e	2	1312.176971	1	1	0	0	0	20.181059	(1)
16	e	2	1360.196072	1	1	0	1	1	24.21989999	(3)
16	f	2	1340.78612	1	1	0	1	1	26.65382364	(2)
17	e	2	1334.967693	1	1	0	0	0	18.49482442	(1)
17	e	2	1385.790699	1	1	0	1	1	21.80767388	(3)
17	f	2	1364.979414	1	1	0	1	1	20.181059	(2)
18	e	2	1359.176649	1	1	0	0	0	38.81762046	(1)
18	e	2	1412.807712	1	1	0	1	1	18.34641727	(3)
18	f	2	1390.592995	1	1	0	1	1	18.49482442	(2)
19	e	2	1384.80365	1	1	0	0	0	34.50655242	(1)
19	e	2	1441.246014	1	1	0	1	1	18.49482442	(3)
19	f	2	1417.626344	1	1	0	1	1	47.44375833	(2)
20	e	2	1411.848522	1	1	0	0	0	43.1357825	(1)
20	e	2	1471.104924	1	1	0	1	1	43.13068939	(3)
20	f	2	1446.078857	1	1	0	1	1	47.44650958	(2)
21	e	2	1440.310954	1	1	0	0	0	43.13837602	(1)
21	e	2	1502.38356	1	1	0	1	1	34.50655242	(3)
21	f	2	1475.950143	1	1	0	1	1	47.44936075	(2)
22	e	2	1470.19072	1	1	0	0	0	30.67098903	(1)
22	e	2	1535.081125	1	1	0	1	1	38.82220425	(3)
22	f	2	1507.239544	1	1	0	1	1	43.13837602	(2)
23	e	2	1501.487383	1	1	0	0	0	30.72637882	(1)
23	e	2	1569.196888	1	1	0	1	1	43.13837602	(3)
23	f	2	1539.946517	1	1	0	1	1	34.0788767	(2)
24	e	2	1534.200556	1	1	0	0	0	30.73433724	(1)
24	e	2	1604.730024	1	1	0	1	1	27.26310136	(3)
24	f	2	1574.070458	1	1	0	1	1	40.96850509	(2)
25	e	2	1568.329638	1	1	0	0	0	19.33484039	(1)
25	e	2	1641.679757	1	1	0	1	1	27.31233672	(3)
25	f	2	1609.610783	1	1	0	1	1	34.1492636	(2)
26	e	2	1603.874229	1	1	0	0	0	15.8299012	(1)
26	e	2	1680.045259	1	1	0	1	1	30.73433724	(3)
26	f	2	1646.566709	1	1	0	1	1	17.59582408	(2)
27	e	2	1640.833662	1	1	0	0	0	14.08228079	(1)
27	e	2	1719.825518	1	1	0	1	1	15.72134651	(3)
27	f	2	1684.93752	1	1	0	1	1	19.12720249	(2)
28	e	2	1679.207328	1	1	0	0	0	15.65561237	(1)
28	e	2	1761.019843	1	1	0	1	1	12.33482762	(3)
28	f	2	1724.722365	1	1	0	1	1	19.22518948	(2)
29	e	2	1718.994098	1	1	0	0	0	15.68014939	(1)
29	e	2	1803.627318	1	1	0	1	1	12.25935882	(3)
29	f	2	1765.92055	1	1	0	1	1	15.85358561	(2)
30	e	2	1760.193782	1	1	0	0	0	12.27652507	(1)
30	e	2	1847.647099	1	1	0	1	1	12.22722659	(3)
30	f	2	1808.531326	1	1	0	1	1	15.75626845	(2)
31	e	2	1802.805601	1	1	0	0	0	12.2631949	(1)
31	e	2	1893.078303	1	1	0	1	1	12.28598314	(3)
31	f	2	1852.553897	1	1	0	1	1	15.77350714	(2)
32	e	2	1846.828755	1	1	0	0	0	13.99969935	(1)
32	e	2	1939.920039	1	1	0	1	1	11.32382929	(3)
32	f	2	1897.987461	1	1	0	1	1	15.79060008	(2)
33	e	2	1892.262458	1	1	0	0	0	12.28974993	(1)
33	e	2	1988.171346	1	1	0	1	1	8.841021889	(3)
33	f	2	1944.831159	1	1	0	1	1	10.53675842	(2)
34	e	2	1939.105858	1	1	0	0	0	8.837204973	(1)
34	e	2	2037.831283	1	1	0	1	1	9.703340127	(3)
34	f	2	1993.084043	1	1	0	1	1	10.6071955	(2)
35	e	2	1987.358076	1	1	0	0	0	10.6117523	(1)
35	e	2	2088.898858	1	1	0	1	1	6.479838458	(3)
35	f	2	2042.745188	1	1	0	1	1	10.61429135	(2)
36	e	2	2037.018196	1	1	0	0	0	8.849432162	(1)
36	e	2	2141.37306	1	1	0	1	1	7.646356426	(3)
36	f	2	2093.813647	1	1	0	1	1	6.482512114	(2)
37	e	2	2088.085313	1	1	0	0	0	8.099374057	(1)
37	e	2	2195.252848	1	1	0	1	1	9.700794233	(3)
37	f	2	2146.28844	1	1	0	1	1	8.855706536	(2)
38	e	2	2140.55846	1	1	0	0	0	9.175999629	(1)
38	e	2	2250.537205	1	1	0	1	1	7.642010583	(3)
38	f	2	2200.168569	1	1	0	1	1	8.084094219	(2)
39	e	2	2194.436591	1	1	0	0	0	7.342341214	(1)
39	e	2	2307.225013	1	1	0	1	1	8.761005118	(3)
39	f	2	2255.452993	1	1	0	1	1	6.122136535	(2)
40	e	2	2249.718751	1	1	0	0	0	5.676956473	(1)
40	e	2	2365.315265	1	1	0	1	1	7.087450957	(3)
40	f	2	2312.140651	1	1	0	1	1	7.302877504	(2)
41	e	2	2306.403884	1	1	0	0	0	7.090980829	(1)
41	e	2	2424.806819	1	1	0	1	1	6.874029938	(3)
41	f	2	2370.230427	1	1	0	1	1	5.672700166	(2)
42	e	2	2364.491087	1	1	0	0	0	5.513809099	(1)
42	e	2	2485.698429	1	1	0	1	1	6.695449974	(3)
42	f	2	2429.721225	1	1	0	1	1	5.499470698	(2)
43	e	2	2423.979085	1	1	0	0	0	6.872994645	(1)
43	e	2	2547.988918	1	1	0	1	1	3.91441684	(3)
43	f	2	2490.611901	1	1	0	1	1	5.357571865	(2)
44	e	2	2484.866751	1	1	0	0	0	5.355918428	(1)
44	e	2	2611.677074	1	1	0	1	1	3.841143488	(3)
44	f	2	2552.901289	1	1	0	1	1	3.928347048	(2)
45	e	2	2547.152928	1	1	0	0	0	3.913960215	(1)
45	e	2	2676.761653	1	1	0	1	1	3.860923808	(3)
45	f	2	2616.588198	1	1	0	1	1	2.526426604	(2)
46	e	2	2610.83648	1	1	0	0	0	3.828712227	(1)
46	e	2	2743.241368	1	1	0	1	1	2.523008772	(3)
46	f	2	2681.671393	1	1	0	1	1	3.746024922	(2)
47	e	2	2675.916147	1	1	0	0	0	3.749447713	(1)
47	e	2	2811.114964	1	1	0	1	1	2.477326213	(3)
47	f	2	2748.149638	1	1	0	1	1	2.454282006	(2)
48	e	2	2742.390691	1	1	0	0	0	2.428385165	(1)
48	e	2	2880.381126	1	1	0	1	1	2.435908266	(3)
48	f	2	2816.021636	1	1	0	1	1	2.415020286	(2)
49	e	2	2810.258837	1	1	0	0	0	2.39132785	(1)
49	e	2	2951.038509	1	1	0	1	1	2.39801897	(3)
49	f	2	2885.286082	1	1	0	1	1	2.378939727	(2)
50	e	2	2879.519285	1	1	0	0	0	2.357113462	(1)
50	e	2	3023.085744	1	1	0	1	1	2.363097772	(3)
50	f	2	2955.941639	1	1	0	1	1	2.345557613	(2)
51	e	2	2950.170708	1	1	0	0	0	2.325331586	(1)
51	e	2	3096.521436	1	1	0	1	1	2.330707934	(3)
51	f	2	3027.986946	1	1	0	1	1	2.314181852	(2)
52	e	2	3022.21175	1	1	0	0	0	2.295654708	(1)
52	e	2	3171.344161	1	1	0	1	1	2.30043767	(3)
52	f	2	3101.420613	1	1	0	1	1	2.285150186	(2)
53	e	2	3095.641027	1	1	0	0	0	2.267817303	(1)
53	e	2	3247.55247	1	1	0	1	1	2.272079508	(3)
53	f	2	3176.241223	1	1	0	1	1	2.257821182	(2)
54	e	2	3170.457126	1	1	0	0	0	2.241544675	(1)
54	e	2	3325.144883	1	1	0	1	1	2.246067317	(3)
54	f	2	3252.447333	1	1	0	1	1	2.232055057	(2)
55	e	2	3246.65861	1	1	0	0	0	2.216717652	(1)
55	e	2	3404.119899	1	1	0	1	1	2.221422743	(3)
55	f	2	3330.037469	1	1	0	1	1	2.208287989	(2)
56	e	2	3324.24401	1	1	0	0	0	2.193418266	(1)
56	e	2	3484.475985	1	1	0	1	1	0.000001	(3)
56	f	2	3409.010134	1	1	0	1	1	2.185659909	(2)
57	e	2	3403.211831	1	1	0	0	0	2.171548258	(1)
57	f	2	3489.363799	1	1	0	1	1	0.000001	(2)
58	e	2	3483.560551	1	1	0	0	0	0.000001	(1)
1	e	3	2264.20467	1	2	0	0	0	7.242766985	(1)
1	e	3	2274.302156	1	2	0	1	1	4.823254649	(3)
1	f	3	2273.88455	1	2	0	1	1	7.243408013	(2)
2	e	3	2266.288367	1	2	0	0	0	6.902503464	(1)
2	e	3	2277.869708	1	2	0	1	1	7.237725203	(3)
2	f	3	2276.711323	1	2	0	1	1	9.657022647	(2)
3	e	3	2269.566005	1	2	0	0	0	12.07905538	(1)
3	e	3	2283.070747	1	2	0	1	1	9.657022647	(3)
3	f	3	2280.951406	1	2	0	1	1	9.659354117	(2)
4	e	3	2274.114188	1	2	0	0	0	9.664265076	(1)
4	e	3	2289.826243	1	2	0	1	1	9.659354117	(3)
4	f	3	2286.601966	1	2	0	1	1	14.49486645	(2)
5	e	3	2279.987983	1	2	0	0	0	9.668191702	(1)
5	e	3	2298.080701	1	2	0	1	1	9.658020369	(3)
5	f	3	2293.668643	1	2	0	1	1	7.24593901	(2)
6	e	3	2287.214783	1	2	0	0	0	7.254124074	(1)
6	e	3	2307.805127	1	2	0	1	1	9.664265076	(3)
6	f	3	2302.144532	1	2	0	1	1	9.668191702	(2)
7	e	3	2295.816958	1	2	0	0	0	12.09519617	(1)
7	e	3	2318.98094	1	2	0	1	1	9.668191702	(3)
7	f	3	2312.03414	1	2	0	1	1	9.672165432	(2)
8	e	3	2305.80616	1	2	0	0	0	4.842724982	(1)
8	e	3	2331.598085	1	2	0	1	1	9.672165432	(3)
8	f	3	2323.334052	1	2	0	1	1	12.09519617	(2)
9	e	3	2317.185243	1	2	0	0	0	14.52208164	(1)
9	e	3	2345.6455	1	2	0	1	1	12.09519617	(3)
9	f	3	2336.048557	1	2	0	1	1	14.52034201	(2)
10	e	3	2329.962365	1	2	0	0	0	14.52214063	(1)
10	e	3	2361.120151	1	2	0	1	1	14.52034201	(3)
10	f	3	2350.175028	1	2	0	1	1	14.52208164	(2)
11	e	3	2344.136809	1	2	0	0	0	8.438193606	(1)
11	e	3	2378.015707	1	2	0	1	1	16.94242858	(3)
11	f	3	2365.712447	1	2	0	1	1	14.52214063	(2)
12	e	3	2359.71872	1	2	0	0	0	14.51854462	(1)
12	e	3	2396.330064	1	2	0	1	1	14.52214063	(3)
12	f	3	2382.659353	1	2	0	1	1	11.81347105	(2)
13	e	3	2376.700569	1	2	0	0	0	14.52509601	(1)
13	e	3	2416.063218	1	2	0	1	1	11.8619296	(3)
13	f	3	2401.018603	1	2	0	1	1	16.93830206	(2)
14	e	3	2395.090587	1	2	0	0	0	14.52493188	(1)
14	e	3	2437.21204	1	2	0	1	1	14.51854462	(3)
14	f	3	2420.788118	1	2	0	1	1	21.78764401	(2)
15	e	3	2414.885794	1	2	0	0	0	16.94562408	(1)
15	e	3	2459.77543	1	2	0	1	1	14.52509601	(3)
15	f	3	2441.967737	1	2	0	1	1	16.94575386	(2)
16	e	3	2436.08738	1	2	0	0	0	10.1697202	(1)
16	e	3	2483.751364	1	2	0	1	1	12.1041099	(3)
16	f	3	2464.557119	1	2	0	1	1	19.36642752	(2)
17	e	3	2458.695553	1	2	0	0	0	13.94214722	(1)
17	e	3	2509.140145	1	2	0	1	1	14.52482064	(3)
17	f	3	2488.55595	1	2	0	1	1	8.476969887	(2)
18	e	3	2482.709123	1	2	0	0	0	12.93843014	(1)
18	e	3	2535.938408	1	2	0	1	1	10.37380216	(3)
18	f	3	2513.963127	1	2	0	1	1	8.521673418	(2)
19	e	3	2508.131176	1	2	0	0	0	17.25124018	(1)
19	e	3	2564.147722	1	2	0	1	1	13.86624157	(3)
19	f	3	2540.778073	1	2	0	1	1	25.87841364	(2)
20	e	3	2534.959829	1	2	0	0	0	25.8814695	(1)
20	e	3	2593.765906	1	2	0	1	1	30.19148258	(3)
20	f	3	2569.003216	1	2	0	1	1	30.19323337	(2)
21	e	3	2563.193321	1	2	0	0	0	25.88302561	(1)
21	e	3	2624.791735	1	2	0	1	1	25.87991432	(3)
21	f	3	2598.634181	1	2	0	1	1	30.19504775	(2)
22	e	3	2592.834062	1	2	0	0	0	17.03943835	(1)
22	e	3	2657.225633	1	2	0	1	1	12.94073475	(3)
22	f	3	2629.670562	1	2	0	1	1	25.88302561	(2)
23	e	3	2623.876266	1	2	0	0	0	8.536311642	(1)
23	e	3	2691.066921	1	2	0	1	1	21.56918801	(3)
23	f	3	2662.113981	1	2	0	1	1	17.03943835	(2)
24	e	3	2656.331591	1	2	0	0	0	6.83348074	(1)
24	e	3	2726.313237	1	2	0	1	1	13.63155068	(3)
24	f	3	2695.964114	1	2	0	1	1	8.489475769	(2)
25	e	3	2690.182349	1	2	0	0	0	8.478507071	(1)
25	e	3	2762.967434	1	2	0	1	1	5.087698629	(3)
25	f	3	2731.220391	1	2	0	1	1	8.470630036	(2)
26	e	3	2725.442607	1	2	0	0	0	8.475370195	(1)
26	e	3	2801.022968	1	2	0	1	1	8.735466036	(3)
26	f	3	2767.877285	1	2	0	1	1	6.782805657	(2)
27	e	3	2762.104418	1	2	0	0	0	8.48185116	(1)
27	e	3	2840.479936	1	2	0	1	1	5.091224212	(3)
27	f	3	2805.939726	1	2	0	1	1	10.48869041	(2)
28	e	3	2800.169743	1	2	0	0	0	8.743816217	(1)
28	e	3	2881.344301	1	2	0	1	1	5.094736793	(3)
28	f	3	2845.401201	1	2	0	1	1	5.090169942	(2)
29	e	3	2839.634997	1	2	0	0	0	6.769609157	(1)
29	e	3	2923.605401	1	2	0	1	1	5.097876133	(3)
29	f	3	2886.268787	1	2	0	1	1	5.077731149	(2)
30	e	3	2880.502221	1	2	0	0	0	5.095438716	(1)
30	e	3	2967.27144	1	2	0	1	1	3.387779546	(3)
30	f	3	2928.536253	1	2	0	1	1	8.494726686	(2)
31	e	3	2922.771419	1	2	0	0	0	5.096907798	(1)
31	f	3	2972.19965	1	2	0	1	1	6.799658838	(2)
32	e	3	2966.439838	1	2	0	0	0	3.397938141	(1)
32	f	3	3017.271047	1	2	0	1	1	4.501651699	(2)
33	e	3	3011.508136	1	2	0	0	0	3.461365999	(1)
40	e	3	3480.764019	1	2	0	1	1	0.000001	(3)
42	e	3	3479.926685	1	2	0	0	0	0.000001	(1)
1	e	4	3376.818599	1	3	0	0	0	0.000001	(1)
1	e	4	3386.973373	1	3	0	1	1	0.000001	(3)
1	f	4	3386.566911	1	3	0	1	1	0.000001	(2)
2	e	4	3378.894116	1	3	0	0	0	3.522980255	(1)
2	e	4	3390.504406	1	3	0	1	1	6.906251845	(3)
2	f	4	3389.371125	1	3	0	1	1	0.000001	(2)
3	e	4	3382.151999	1	3	0	0	0	5.177731118	(1)
3	e	4	3395.655037	1	3	0	1	1	3.522193947	(3)
3	f	4	3393.574339	1	3	0	1	1	3.454065463	(2)
4	e	4	3386.671828	1	3	0	0	0	3.522508986	(1)
4	e	4	3402.349306	1	3	0	1	1	0.000001	(3)
5	e	4	3392.504013	1	3	0	0	0	3.523363665	(1)
5	e	4	3410.529901	1	3	0	1	1	0.000001	(3)
6	e	4	3399.67997	1	3	0	0	0	0.000001	(1)
6	e	4	3420.172101	1	3	0	1	1	0.000001	(3)
6	f	4	3414.596457	1	3	0	1	1	0.000001	(2)
7	e	4	3408.215996	1	3	0	0	0	0.000001	(1)
7	e	4	3431.254447	1	3	0	1	1	0.000001	(3)
7	f	4	3424.407545	1	3	0	1	1	0.000001	(2)
8	e	4	3418.125062	1	3	0	0	0	0.000001	(1)
8	f	4	3435.618013	1	3	0	1	1	3.437553489	(2)
9	e	4	3429.415736	1	3	0	0	0	3.438555462	(1)
11	e	4	3489.798864	1	3	0	1	1	0.000001	(3)
12	f	4	3494.461903	1	3	0	1	1	0.000001	(2)
13	e	4	3488.456187	1	3	0	0	0	0.000001	(1)
17	e	4	3619.858508	1	3	0	1	1	0.000001	(3)
18	f	4	3624.702773	1	3	0	1	1	0.000001	(2)
19	e	4	3618.829429	1	3	0	0	0	0.000001	(1)
19	e	4	3674.421206	1	3	0	1	1	0.000001	(3)
20	f	4	3679.299581	1	3	0	1	1	3.467948837	(2)
21	e	4	3673.447562	1	3	0	0	0	3.468545527	(1)
21	f	4	3708.690807	1	3	0	1	1	0.000001	(2)
22	e	4	3702.847912	1	3	0	0	0	0.000001	(1)
25	e	4	3871.627868	1	3	0	1	1	0.000001	(3)
26	f	4	3876.563026	1	3	0	1	1	0.000001	(2)
27	e	4	3870.749643	1	3	0	0	0	0.000001	(1)
31	f	4	4079.233947	1	3	0	1	1	0.000001	(2)
32	e	4	4073.430836	1	3	0	0	0	0.000001	(1)
end

(               1   e         303       38913.1   4   2   1   0   1        0.000000      (2))
(       2      e      402    41997.11034       5       1       0       0       0    2.599507609      (1))
(       6      e      402    42012.11696       5       1       0       0       0       0.000001      (1))
(       4      e      402     42013.9007       5       1       0       1       1       0.000001      (3))
(       5      f      402    42015.76197       5       1       0       1       1       0.000001      (2))
(       8      e      402    42025.23524       5       1       0       0       0       0.000001      (1))
(       7      f      402    42030.08405       5       1       0       1       1       0.000001      (2))
(      10      e      402    42041.18524       5       1       0       0       0       0.000001      (1))
(       8      e      402     42043.1255       5       1       0       1       1       0.000001      (3))
(       9      f      402    42046.19503       5       1       0       1       1       0.000001      (2))
(      12      e      402    42062.55057       5       1       0       0       0       0.000001      (1))
(      10      e      402    42063.86571       5       1       0       1       1       0.000001      (3))
(      11      f      402    42066.67935       5       1       0       1       1       0.000001      (2))
(      12      e      402    42088.15446       5       1       0       1       1    2.599560214      (3))
(      13      f      402    42091.13874       5       1       0       1       1    2.599565983      (2))
(      16      e      402    42115.57567       5       1       0       0       0    2.599565463      (1))
(      15      f      402    42119.79762       5       1       0       1       1    2.599565983      (2))
(      18      e      402    42148.25555       5       1       0       0       0       0.000001      (1))
(      18      e      402    42185.61393       5       1       0       1       1    2.599565463      (3))
(      22      e      402    42225.17332       5       1       0       0       0       0.000001      (1))
(      20      e      402    42226.12772       5       1       0       1       1       0.000001      (3))
(      21      f      402    42229.02322       5       1       0       1       1       0.000001      (2))
(      24      e      402    42269.21627       5       1       0       0       0       0.000001      (1))
(      22      e      402    42270.29174       5       1       0       1       1       0.000001      (3))
(      23      f      402    42273.15056       5       1       0       1       1       0.000001      (2))
(      26      e      402    42317.07235       5       1       0       0       0       0.000001      (1))
(      24      e      402    42318.29692       5       1       0       1       1       0.000001      (3))
(      25      f      402    42321.53411       5       1       0       1       1       0.000001      (2))


END
