# Supplementary material for: An ab initio study of the rovibronic spectrum of sulphur monoxide (SO): diabatic vs. adiabatic representation
Source: Phys Chem Chem Phys. 2022 Sep 23;24(39):24076–88. doi: 10.1039/d2cp03051a (PMC9623608; doi:10.1039/d2cp03051a)
Supplement: CP-024-D2CP03051A-s001 [file CP-024-D2CP03051A-s001.zip › CP-024-D2CP03051A-s004.inp]

atoms S O                      (Has catalogue of atoms of constants... e..g calc reduced mass)

nstates 2           (Number of electronic states)
  
jrot 0 - 70                     (Range of J) 
 
memory, 110 GB
(PRINT_PECS_AND_COUPLINGS_TO_FILE)

grid                           (grid rep. components of Hamiltonian) 
  npoints 5001
  range   0.5 6.0              (nuclear seperation range in Angstrom)
  type    0
end

contraction                    (selects v max vibrational eigenfunctions for basis)
  vib
  vmax 58, 5001
  enermax 120000
end
       
(X   a   b   A    B   c   A"  A'  C   d   e:  92, 84, 75, 102, 75, 53, 43, 54, 61, 4, 29: from chi_e)  

symmetry Cs(M)

poten 1                   
name "X3Sig-"
symmetry -
lambda 0
mult 3                      
type   grid
values
	1.200	32460.30
	1.205	30943.73
	1.210	29479.83
	1.215	28068.61
	1.220	26707.87
	1.225	25395.41
	1.230	24129.04
	1.235	22910.96
	1.240	21736.77
	1.245	20606.47
	1.250	19517.88
	1.255	18470.98
	1.260	17463.60
	1.265	16497.91
	1.270	15567.34
	1.275	14674.07
	1.280	13815.93
	1.285	12995.09
	1.290	12204.98
	1.295	11449.99
	1.300	10725.73
	1.305	10032.19
	1.310	9369.37
	1.315	8737.29
	1.320	8131.54
	1.325	7554.32
	1.330	7003.44
	1.335	6478.89
	1.340	5978.49
	1.350	5052.31
	1.360	4216.11
	1.370	3467.70
	1.380	2802.69
	1.390	2218.89
	1.400	1711.90
	1.410	1382.69
	1.420	1013.97
	1.430	706.71
	1.440	458.70
	1.450	272.15
	1.460	136.07
	1.480	0.00
	1.500	32.92
	1.510	100.96
	1.520	201.92
	1.530	335.80
	1.540	498.21
	1.550	689.15
	1.560	906.43
	1.580	1413.42
	1.600	2006.00
	1.620	2675.40
	1.640	3410.64
	1.650	3801.30
	1.660	4202.94
	1.680	5045.72
	1.700	5928.01
	1.720	6845.41
	1.740	7791.35
	1.750	8272.00
	1.760	8759.23
	1.780	9746.87
	1.800	10745.48
	1.820	11755.06
	1.840	12771.23
	1.850	13280.41
	1.860	13787.40
	1.880	14803.56
	1.900	15817.54
	1.920	16822.73
	1.940	17819.15
	1.950	18315.16
	1.960	18806.78
	1.980	19781.25
	2.000	20740.35
	2.200	29264.75
	2.400	35278.35
	2.500	37258.01
	2.600	38686.79
	2.800	40128.74
	3.000	40681.82
	3.200	40918.85
	3.400	41037.37
	3.500	41068.09
	3.700	41118.57
	4.000	41166.86
	4.300	41197.58
	4.500	41215.14
	5.000	41283.18     
end

poten 2                  
name "Cp3Pi"  (diabatic)
lambda 1
mult 3                    
type   grid
values
       1.2       136418.1316
      1.21       132596.4431
      1.22       128885.8006
      1.23        125314.948
      1.24         121896.04
      1.25       118632.8488
      1.26       115524.6487
      1.27       112568.0147
      1.28       109758.1396
      1.29       107089.4042
       1.3       104555.7287
      1.31       102150.8359
      1.32       99868.33869
      1.33       97701.96013
      1.34       95645.40117
      1.35       93692.64816
      1.36       91837.77526
      1.37       90075.14199
      1.38       88399.26149
      1.39       86804.95418
       1.4       85287.25998
      1.41        83841.4602
      1.42       82463.12148
      1.43       81148.00798
      1.44       79892.12529
      1.45       78691.78621
      1.46       77543.43526
      1.47       76443.78029
      1.48       75389.72668
      1.49       74378.44313
       1.5       73407.18613
      1.51        72473.5194
      1.52       71575.09444
      1.53       70709.80411
      1.54       69875.69486
      1.55       69070.92292
      1.56       68293.90768
      1.57       67543.13449
      1.58       66817.24216
      1.59       66115.02312
       1.6       65435.44522
      1.62       64140.45731
      1.64       62926.14858
      1.65       62347.80332
      1.66        61788.0553
      1.68       60723.02813
       1.7       59728.61742
      1.72        58802.3924
      1.74        57941.2603
      1.75       57533.87578
      1.76       57141.11435
      1.78       56396.74431
       1.8       55702.25088
      1.82       55051.65533
      1.84       54439.35407
      1.85       54145.96374
      1.86       53860.37065
      1.88       53310.46974
       1.9       52786.25595
      1.92       52284.93802
      1.94       51804.35659
      1.95       51571.33099
      1.96       51342.92049
      1.98        50899.4979
         2       50473.78374
      2.02       50066.61667
      2.04       49675.56886
      2.05       49478.66226
      2.06       49280.59245
      2.08       48899.08595
       2.1       48537.34111
      2.12       48190.37514
      2.14       47856.28144
      2.15       47693.83663
      2.16       47534.38756
      2.18       47224.29454
       2.2       46925.73123
      2.22       46638.48638
      2.24       46362.36657
      2.25       46228.40425
      2.26        46097.1751
      2.28       45842.72342
       2.3        45598.7803
      2.32       45365.14344
      2.34       45141.54193
      2.35       45033.41515
      2.36       44927.73959
      2.38       44723.46557
       2.4       44528.49944
      2.42       44342.55981
      2.44       44165.39088
      2.45       44079.99298
      2.46       43996.67388
      2.48       43836.15796
       2.5       43683.52818
      2.52       43538.55865
      2.54       43400.91486
      2.56       43270.37274
      2.58       43146.64313
       2.6       43029.45923
      2.62       42918.55469
      2.64       42813.66347
      2.66       42714.49791
      2.68       42620.85837
       2.7       42532.43575
      2.72       42449.03087
      2.74       42370.40086
      2.76       42296.32499
      2.78       42226.58266
       2.8       42160.93148
      2.82       42099.21694
      2.84       42041.21883
      2.86       41986.76089
      2.88       41935.66696
       2.9       41887.73899
      2.92        41842.8229
      2.94       41800.78657
      2.96       41761.45406
      2.98       41724.69337
         3       41690.37252
      3.05       41614.49391
       3.1        41551.8009
      3.15       41501.89419
       3.2       41462.70891
      3.25       41430.77704
       3.3       41403.18967
      3.35       41380.49352
       3.4         41361.909
      3.45       41346.84239
       3.5       41334.76606
       3.7       41309.15224
         4       41314.02751
       4.3       41335.02353
       4.5       41349.15625
         5       41373.11274
end

spin-orbit-x 2 1  
name "<Cp3Pi|LSX|X3Sig->"    (<3.2|LSX|1.4>, DIABATISED §)
spin 1 1 
sigma 0 1
lambda 1 0
<x|Lz|y>  i 0 
type grid
factor i
values
1.20	-0.751084374
1.21	-2.496324631
1.22	-3.889890564
1.23	-5.09687462
1.24	-6.175546184
1.25	-7.166792106
1.26	-8.064927229
1.27	-8.945436212
1.28	-9.783772709
1.29	-10.59783644
1.30	-11.3930745
1.31	-12.17644321
1.32	-12.95265813
1.33	-13.72556504
1.34	-14.49918257
1.35	-15.27442736
1.36	-16.05439962
1.37	-17.16089157
1.38	-17.94960014
1.39	-18.74830947
1.40	-19.5579855
1.41	-20.37948602
1.42	-21.21345026
1.43	-22.06032926
1.44	-22.92051271
1.45	-23.79425905
1.46	-24.68171024
1.47	-25.58292014
1.48	-26.49787117
1.49	-27.42649059
1.50	-28.36864958
1.51	-29.32455726
1.52	-30.29326875
1.53	-31.27500621
1.54	-32.26957129
1.55	-33.27692478
1.56	-34.29705904
1.57	-35.32909779
1.58	-36.42525557
1.59	-37.48091045
1.60	-38.54807174
1.61	-39.62636551
1.62	-40.71533092
1.64	-42.92232215
1.65	-44.03834745
1.66	-45.16087061
1.68	-47.41772111
1.70	-49.67303835
1.72	-51.90370573
1.74	-54.92750515
1.75	-55.91458757
1.76	-56.88585128
1.78	-58.72464277
1.80	-60.47316952
1.82	-62.08354233
1.84	-63.53815597
1.85	-64.20465381
1.86	-64.81599499
1.88	-65.91511087
1.90	-66.79439662
1.92	-67.41000046
1.94	-67.69645542
1.95	-67.68614735
1.96	-67.5516619
1.98	-66.81943253
2.10	-60.64413422
2.12	-59.97968807
2.14	-59.4058759
2.15	-59.18113981
2.16	-59.01396768
2.18	-58.72332157
2.20	-58.5027886
2.22	-58.31163817
2.24	-58.12035284
2.25	-58.01898764
2.26	-57.91178176
2.28	-57.67538301
2.30	-57.41026201
2.32	-57.11484228
2.34	-56.79048492
2.35	-56.63048492
2.36	-56.44367052
2.38	-56.17325213
2.40	-55.81810079
2.42	-55.43490915
2.44	-55.03313242
2.45	-54.8272736
2.46	-54.61442555
2.48	-54.17660809
2.50	-53.72529142
2.52	-53.26374241
2.54	-52.7951661
2.56	-52.3230153
2.58	-51.84756026
2.60	-51.34620937
2.62	-50.88194916
2.64	-50.42701674
2.66	-49.98453119
2.68	-49.55746138
2.70	-49.14828456
2.72	-48.75923635
2.74	-48.39226165
2.76	-48.04870846
2.78	-47.72960829
2.80	-47.43552754
2.82	-47.16669094
2.84	-46.86790612
2.86	-46.57790612
2.88	-46.19119566
2.90	-45.80559529
2.92	-45.42424556
2.94	-45.03756867
2.96	-44.65674572
2.98	-44.27291595
3.00	-43.88405314
end


dipole-x  2 1
name "<Cp3Pi|DMX|X3Sig->" (<3.3|DMX|1.4> §DIABATISED)
spin   1 1
lambda  1 0
<x|Lz|y> i 0
type   grid
factor   -1   (0, 1 or i)
units angstroms debye
values
1	-0.898603911
1.05	-0.83663283
1.1	-0.804475723
1.11	-0.787735072
1.12	-0.7642222
1.13	-0.731380048
1.14	-0.686363808
1.15	-0.625942609
1.16	-0.546547867
1.17	-0.444354584
1.18	-0.313639804
1.19	-0.136744019
1.2	0.066712445
1.21	0.198835551
1.22	0.288343194
1.23	0.353135171
1.24	0.402239379
1.25	0.439848357
1.26	0.468832799
1.27	0.49155414
1.28	0.509305905
1.29	0.52314642
1.3	0.53380224
1.31	0.541807006
1.32	0.547611711
1.33	0.551524425
1.34	0.553804492
1.35	0.554660068
1.36	0.554259784
1.37	0.552752535
1.38	0.550259167
1.39	0.546844864
1.4	0.54260221
1.41	0.537599469
1.42	0.545238065
1.43	0.537851866
1.44	0.529828421
1.45	0.521223071
1.46	0.512075729
1.47	0.50242098
1.48	0.492288532
1.49	0.481704644
1.5	0.470691327
1.51	0.459267557
1.52	0.447449374
1.53	0.435250272
1.54	0.422670932
1.55	0.409740411
1.56	0.396456092
1.57	0.382822565
1.58	0.368842345
1.59	0.354513989
1.6	0.339829376
1.61	0.324760721
1.62	0.309250135
1.63	0.293169525
1.64	0.276288225
1.65	0.258485568
1.66	0.240563896
1.67	0.223611846
1.68	0.207662846
1.69	0.192419825
1.7	0.177693948
1.71	0.163461846
1.72	0.149564446
1.73	0.136055178
1.74	0.122942159
1.75	0.110224793
1.76	0.097917733
1.78	0.074573963
1.8	0.052948044
1.82	0.033152867
1.84	0.015184765
1.85	0.006890593
1.86	-0.000943054
1.88	-0.01523078
1.92	-0.038325241
1.94	-0.047114538
1.95	-0.050810525
1.96	-0.054030531
1.98	-0.058996796
2	-0.061931365
2.01	-0.062720446
2.02	-0.063019386
2.03	-0.063267449
2.04	-0.063439952
2.05	-0.063231359
2.06	-0.065143865
2.08	-0.068315757
2.1	-0.068807104
2.15	-0.068240446
2.2	-0.067099134
2.25	-0.064958268
2.3	-0.061839601
2.35	-0.057972568
2.4	-0.053619549
2.5	-0.04446232
2.6	-0.035723421
2.8	-0.021722516
3	-0.012481036
3.1	-0.009222402
3.2	-0.006555733
3.3	-0.004304161
3.4	0.002357055
3.5	0.0007506
3.6	-0.000480083
3.7	-0.001361
3.8	-0.001961216
3.9	-0.002349495
4	-0.002581736
4.2	-0.002741155
4.4	-0.00267623
4.6	-0.002525506
4.8	-0.001126771
5	-0.00115014
end

INTENSITY
  absorption
  thresh_intes  1e-30
  thresh_line   1e-30
  THRESH_DIPOLE 1e-6  (TRUNCATE THE FLATTENING OF SPECTRUM)
  temperature   3000
  nspin 0.0   0.0  
  selection (rules) 1 1
  linelist   SO_diabatic_Cp-X
  J,  0,      200
  freq-window    0, 100000.0
  energy low   0.,  41200.00, upper  0, 120000.0
END
