# Supplementary material for: An ab initio study of the rovibronic spectrum of sulphur monoxide (SO): diabatic vs. adiabatic representation
Source: Phys Chem Chem Phys. 2022 Sep 23;24(39):24076–88. doi: 10.1039/d2cp03051a (PMC9623608; doi:10.1039/d2cp03051a)
Supplement: CP-024-D2CP03051A-s001 [file CP-024-D2CP03051A-s001.zip › CP-024-D2CP03051A-s005.inp]

atoms S O                      (Has catalogue of atoms of constants... e..g calc reduced mass)

nstates 11 (Number of electronic states)

jrot 0 - 70                    (Range of J)

memory, 120 GB
(PRINT_PECS_AND_COUPLINGS_TO_FILE)

grid                           (grid rep. components of Hamiltonian)
  npoints 501
  range   0.5 5.0              (nuclear seperation range in Angstrom)
  type    0
end

contraction                    (selects v max vibrational eigenfunctions for basis)
  vib
  vmax 58, 58, 49, 11, 31, 41, 27, 27, 14, 20, 36
end

(X   a   b   A    B   c   A"  A'  C   d   e:  92, 84, 75, 102, 75, 53, 43, 54, 61, 4, 29: from chi_e)

symmetry Cs(M)

poten 1
name "X3Sig-"
symmetry -
lambda 0
mult 3
type   grid
values
	1.200	32460.30
	1.205	30943.73
	1.210	29479.83
	1.215	28068.61
	1.220	26707.87
	1.225	25395.41
	1.230	24129.04
	1.235	22910.96
	1.240	21736.77
	1.245	20606.47
	1.250	19517.88
	1.255	18470.98
	1.260	17463.60
	1.265	16497.91
	1.270	15567.34
	1.275	14674.07
	1.280	13815.93
	1.285	12995.09
	1.290	12204.98
	1.295	11449.99
	1.300	10725.73
	1.305	10032.19
	1.310	9369.37
	1.315	8737.29
	1.320	8131.54
	1.325	7554.32
	1.330	7003.44
	1.335	6478.89
	1.340	5978.49
	1.350	5052.31
	1.360	4216.11
	1.370	3467.70
	1.380	2802.69
	1.390	2218.89
	1.400	1711.90
	1.410	1382.69
	1.420	1013.97
	1.430	706.71
	1.440	458.70
	1.450	272.15
	1.460	136.07
	1.480	0.00
	1.500	32.92
	1.510	100.96
	1.520	201.92
	1.530	335.80
	1.540	498.21
	1.550	689.15
	1.560	906.43
	1.580	1413.42
	1.600	2006.00
	1.620	2675.40
	1.640	3410.64
	1.650	3801.30
	1.660	4202.94
	1.680	5045.72
	1.700	5928.01
	1.720	6845.41
	1.740	7791.35
	1.750	8272.00
	1.760	8759.23
	1.780	9746.87
	1.800	10745.48
	1.820	11755.06
	1.840	12771.23
	1.850	13280.41
	1.860	13787.40
	1.880	14803.56
	1.900	15817.54
	1.920	16822.73
	1.940	17819.15
	1.950	18315.16
	1.960	18806.78
	1.980	19781.25
	2.000	20740.35
	2.200	29264.75
	2.400	35278.35
	2.500	37258.01
	2.600	38686.79
	2.800	40128.74
	3.000	40681.82
	3.200	40918.85
	3.400	41037.37
	3.500	41068.09
	3.700	41118.57
	4.000	41166.86
	4.300	41197.58
	4.500	41215.14
	5.000	41283.18
end

poten 2
name "a1Delta"
lambda 2
mult 1
type   grid
values
	1.2	38710.93548
	1.22	32940.94742
	1.23	30355.53626
	1.24	27954.4838
	1.25	25731.20578
	1.26	23672.53374
	1.27	21767.49394
	1.28	20013.89163
	1.29	18396.3636
	1.3	16910.52035
	1.31	15547.58289
	1.32	14300.96698
	1.33	13161.89364
	1.34	12123.77864
	1.35	11182.23247
	1.36	10341.64463
	1.37	9588.846645
	1.38	8919.449019
	1.39	8329.062261
	1.4	7670.638366
	1.41	7185.599431
	1.42	6772.987124
	1.43	6428.411953
	1.44	6143.094932
	1.45	5914.841315
	1.46	5739.26161
	1.48	5526.371218
	1.5	5478.086799
	1.52	5579.045129
	1.54	5805.104
	1.55	5960.930988
	1.56	6143.094932
	1.58	6575.459956
	1.6	7102.199071
	1.62	7696.975322
	1.64	8357.593963
	1.65	8710.948119
	1.66	9073.081261
	1.68	9836.852978
	1.7	10637.93538
	1.72	11469.74424
	1.74	12330.08479
	1.75	12766.83931
	1.76	13207.98332
	1.78	14103.43981
	1.8	15009.87004
	1.82	15925.07925
	1.84	16840.28847
	1.85	17298.99044
	1.86	17755.49768
	1.88	18668.51214
	1.9	19572.74763
	1.92	20468.20412
	1.94	21352.68689
	1.95	21791.63615
	1.96	22226.19592
	1.98	23093.12071
	2	23951.26652
	2.05	25968.23838
	2.1	27853.52547
	2.15	29591.76455
	2.2	31165.39765
	2.25	32570.0353
	2.3	33810.06696
	2.35	34894.27164
	2.4	35800.70187
	2.45	36610.56326
	2.5	37306.29784
	2.6	38399.2815
	2.7	39182.80594
	2.8	39744.66099
	2.9	40150.68906
	3	40442.59032
	3.1	40655.48072
	3.2	40811.3077
	3.3	40918.85027
	3.4	41004.44538
	3.5	41068.09302
	3.7	41153.68813
	4	41221.72526
	4.1	41237.08849
	4.3	41270.00968
end

poten 3
name "b1Sig+"
symmetry  +
lambda 0
mult 1
type  grid
values
     1.200        44182.44
     1.220        38353.19
     1.230        35737.05
     1.240        33305.28
     1.250        31049.08
     1.260        28955.29
     1.270        27019.52
     1.280        25230.80
     1.290        23580.35
     1.300        22059.40
     1.310        20661.34
     1.320        19379.61
     1.330        18203.23
     1.340        17121.22
     1.350        16131.39
     1.360        15244.71
     1.370        14450.21
     1.380        13743.50
     1.390        13111.41
     1.400        12395.93
     1.410        11864.80
     1.420        11410.49
     1.430        11024.21
     1.440        10697.19
     1.450        10427.24
     1.460        10209.96
     1.480         9911.47
     1.500         9779.79
     1.520         9795.15
     1.540         9935.62
     1.550        10047.55
     1.560        10183.62
     1.580        10528.20
     1.600        10964.95
     1.620        11474.13
     1.640        12044.77
     1.650        12352.03
     1.660        12670.27
     1.680        13341.86
     1.700        14050.77
     1.720        14792.59
     1.740        15556.36
     1.750        15947.03
     1.760        16342.08
     1.780        17143.16
     1.800        17953.02
     1.820        18771.67
     1.840        19592.50
     1.850        20002.92
     1.860        20413.34
     1.880        21229.78
     1.900        22039.64
     1.920        22840.72
     1.940        23630.83
     1.950        24023.69
     1.960        24412.16
     1.980        25191.30
     2.000        25957.26
     2.050        27748.18
     2.100        29416.18
     2.150        30954.70
     2.200        32339.59
     2.250        33575.23
     2.300        34663.82
     2.350        35620.73
     2.400        36430.59
     2.450        37141.69
     2.500        37751.83
     2.600        38715.32
     2.700        39411.06
     2.800        39911.46
     2.900        40271.40
     3.000        40532.57
     3.100        40721.32
     3.200        40861.79
     3.300        40956.16
     3.400        41030.78
     3.500        41087.85
     3.700        41162.47
     4.000        41223.92
     4.100        41239.28
     4.300        41270.01
end

poten 4
name "A3Pi"
lambda 1
mult 3
type  grid
values
     1.206        68609.96
     1.207        68333.43
     1.211        67247.03
     1.213        66718.09
     1.214        66454.72
     1.215        66193.55
     1.220        64922.79
     1.225        63695.93
     1.230        62517.35
     1.235        61384.86
     1.240        60294.07
     1.245        59244.98
     1.250        58237.59
     1.255        57267.52
     1.260        56339.14
     1.265        55445.88
     1.270        54589.93
     1.275        53766.90
     1.280        52981.18
     1.285        52226.18
     1.290        51501.92
     1.295        50810.57
     1.300        50147.76
     1.305        49513.48
     1.310        48907.73
     1.315        48328.31
     1.320        47775.24
     1.325        47246.30
     1.330        46743.71
     1.335        46263.06
     1.340        45806.55
     1.345        45369.80
     1.350        44954.99
     1.360        44184.63
     1.370        43491.09
     1.380        42865.59
     1.390        42303.74
     1.400        41803.33
     1.410        41355.60
     1.420        40958.36
     1.430        40605.00
     1.440        40295.54
     1.450        40021.20
     1.460        39784.17
     1.480        39397.89
     1.500        39112.57
     1.520        38908.46
     1.540        38768.00
     1.550        38717.52
     1.560        38675.82
     1.580        38625.34
     1.600        38605.59
     1.620        38607.78
     1.640        38631.92
     1.650        38647.29
     1.660        38669.24
     1.680        38719.71
     1.700        38781.17
     1.720        38849.20
     1.740        38926.02
     1.750        38965.53
     1.760        39007.23
     1.780        39095.02
     1.800        39187.20
     1.820        39285.96
     1.840        39386.92
     1.850        39439.59
     1.860        39494.46
     1.880        39608.59
     1.900        39727.10
     1.920        39856.59
     1.940        39992.67
     1.950        40058.51
     1.960        40124.35
     1.980        40256.04
     2.000        40387.72
     2.200        41546.55
     2.400        42027.20
     2.500        41961.35
     2.600        41796.75
     2.800        41445.59
     3.000        41217.34
     3.200        41114.18
     3.400        41081.26
     3.500        41079.07
     3.700        41090.04
     4.000        41118.57
     4.300        41147.10
     4.500        41162.47
     5.000        41186.61
end

poten 5
name "B3Sig-"
symmetry  -
lambda 0
mult 3
adjust -1600
type  grid
values
	1.200	118867.46
	1.205	116685.88
	1.210	114561.37
	1.215	112489.53
	1.220	110472.56
	1.225	108508.26
	1.230	106594.44
	1.235	104731.10
	1.240	102916.04
	1.245	101149.27
	1.250	99428.59
	1.255	97751.81
	1.260	96121.11
	1.265	94532.11
	1.270	92987.01
	1.275	91481.42
	1.280	90015.33
	1.285	88588.74
	1.290	87199.47
	1.295	85847.50
	1.300	84530.65
	1.305	83251.12
	1.310	82002.31
	1.315	80788.61
	1.320	79605.64
	1.325	78455.60
	1.330	77334.08
	1.335	76243.29
	1.340	75181.03
	1.350	73137.73
	1.360	71197.57
	1.370	69358.37
	1.380	67617.94
	1.390	65978.46
	1.400	64433.36
	1.410	62934.35
	1.420	61569.22
	1.430	60287.49
	1.440	59089.16
	1.450	57974.22
	1.460	56929.52
	1.480	54947.67
	1.500	53185.29
	1.510	52379.82
	1.520	51622.63
	1.530	50907.14
	1.540	50237.74
	1.550	49607.85
	1.560	49017.46
	1.580	47950.82
	1.600	47024.63
	1.620	46225.75
	1.640	45545.38
	1.650	45244.70
	1.660	44970.35
	1.680	44494.09
	1.700	44107.82
	1.720	43802.75
	1.740	43572.30
	1.750	43482.31
	1.760	43407.69
	1.780	43304.54
	1.800	43256.26
	1.820	43256.26
	1.840	43300.15
	1.850	43339.66
	1.860	43385.75
	1.880	43504.26
	1.900	43655.70
	1.920	43831.28
	1.940	44033.20
	1.950	44140.74
	1.960	44254.86
	1.980	44494.09
	2.000	44748.68
	2.200	47553.57
	2.400	48951.62
	2.500	48982.35
	2.600	48993.32
	2.800	49294.00
	3.000	49706.61
	3.200	49994.13
	3.400	50171.90
	3.500	50235.55
	3.700	50334.31
	4.000	50428.69
	4.300	50490.14
	4.500	50523.06
	5.000	50613.04
end

poten 6
name "c1Sig-"
symmetry -
lambda 0
mult 1
type   grid
values
	1.2	    103976.1066
	1.22	95183.95288
	1.23	91125.86695
	1.24	87278.47666
	1.25	83633.00303
	1.26	80176.27759
	1.27	76901.71609
	1.28	73798.3448
	1.29	70859.57948
	1.3	    68076.64116
	1.31	65442.94558
	1.32	62951.90852
	1.33	60179.94392
	1.34	57954.47116
	1.35	55851.90419
	1.36	53863.46403
	1.37	51984.76119
	1.38	50211.40617
	1.39	48536.81473
	1.4	    46958.79213
	1.41	45470.75413
	1.42	44070.50598
	1.43	42751.46344
	1.44	41509.23703
	1.45	40343.82674
	1.46	39250.84307
	1.48  	37260.20817
	1.5	    35519.77434
	1.51	34734.05516
	1.52	34001.00989
	1.53	33320.63853
	1.54	32686.35685
	1.55	32100.35958
	1.56	31556.0625
	1.57	31055.66034
	1.58	30592.56887
	1.59	30168.98283
	1.6	    29782.70748
	1.62	29108.92036
	1.64	28558.03903
	1.65	28327.59067
	1.66	28121.28452
	1.68	27785.48833
	1.7	    27541.87149
	1.72	27381.65501
	1.74	27293.86516
	1.75	27274.11244
	1.76	27271.91769
	1.78	27309.22838
	1.8	    27401.40773
	1.82	27537.482
	1.84	27717.4512
	1.85	27820.60427
	1.86	27932.53633
	1.88	28178.34792
	1.9	    28452.69121
	1.92	28748.98196
	1.94	29065.02543
	1.95	29229.63141
	1.96	29396.43213
	1.98	29743.20204
	2	    30098.75095
	2.05	31016.15491
	2.1	    31944.5326
	2.15	32861.93656
	2.2	    33742.02983
	2.25	34573.83868
	2.3	    35346.38938
	2.35	36055.29244
	2.4	    36691.76887
	2.45	37255.81868
	2.5	    37762.80507
	2.6	    38603.39291
	2.7	    39246.45358
	2.8	    39731.49252
	2.9	    40098.01515
	3	    40372.35844
	3.1	    40578.66459
	3.2	    40734.49158
	3.3	    40850.81314
	3.4	    40940.79774
	3.5	    41006.64013
	3.7	    41101.01422
	4	    41188.80407
	4.3	    41320.48885
end

poten 7
name "App3Sig+"
symmetry  +
lambda 0
mult 3
type   grid
values
	0.8	692275.6613
	0.81	659163.5236
	0.82	627719.3932
	0.84	569567.3949
	0.85	542723.4527
	0.87	493284.5972
	0.9	429246.2893
	0.92	390967.7188
	0.95	343984.7845
	0.97	311708.8452
	1	270390.5511
	1.05	212569.9595
	1.1	167961.7406
	1.11	160348.1657
	1.12	153116.4766
	1.13	146251.3101
	1.14	139732.9136
	1.15	133545.9237
	1.16	127670.5878
	1.17	122093.7374
	1.18	116800.0093
	1.19	111776.235
	1.2	107007.0513
	1.21	102481.4844
	1.22	98186.36584
	1.23	94112.91668
	1.24	90247.96842
	1.25	86582.74208
	1.26	83106.26391
	1.27	79811.9497
	1.28	76686.63095
	1.29	73728.11292
	1.3	70923.22713
	1.31	68267.58409
	1.32	65752.40481
	1.33	63371.10506
	1.34	61119.29534
	1.35	58990.39142
	1.36	56975.6143
	1.37	55072.76925
	1.38	53275.27202
	1.39	51576.53837
	1.4	49976.56831
	1.41	48466.58285
	1.42	47044.38723
	1.43	45703.39724
	1.44	44443.61285
	1.45	43256.2551
	1.46	42143.51872
	1.47	41098.81947
	1.48	40117.76787
	1.49	39200.36391
	1.5	38340.02335
	1.51	37538.94095
	1.52	36788.33771
	1.53	36092.60313
	1.54	35442.95822
	1.55	34839.40298
	1.56	34281.93742
	1.57	33766.17204
	1.58	33289.91209
	1.59	32850.96282
	1.6	32449.32425
	1.61	32082.80161
	1.62	31749.20017
	1.64	31174.17664
	1.65	30928.36505
	1.66	30711.08517
	1.68	30348.95203
	1.7	30081.19298
	1.72	29892.44479
	1.74	29778.31798
	1.75	29747.59154
	1.76	29730.03357
	1.78	29741.0073
	1.8	29802.46019
	1.82	29912.19751
	1.84	30061.44026
	1.85	30151.42486
	1.86	30247.9937
	1.88	30467.46833
	1.9	30713.27991
	1.92	30985.42846
	1.94	31275.13497
	1.95	31428.76721
	1.96	31584.5942
	1.98	31907.22191
	2	32240.82335
	2.05	33107.74814
	2.1	33994.42565
	2.15	34872.32418
	2.2	35712.91202
	2.25	36505.21544
	2.3	37358.97175
	2.35	37997.64293
	2.4	38555.10849
	2.5	39433.00702
	2.6	40065.09396
	2.8	40725.7126
	3	41006.64013
	3.2	41142.7144
	3.4	41217.33577
	3.5	41241.47798
	3.7	41280.98341
	4	41316.09936
	4.3	41335.85207
	4.5	41342.43631
	4.75	41349.02055
	5	41351.2153
end

poten 8
name "Ap3Delta"
lambda 2
mult 3
type grid
values
	0.8	683687.6189
	0.81	650546.9496
	0.82	619087.4559
	0.84	560933.2629
	0.85	534102.4892
	0.87	484889.6926
	0.9	421220.102
	0.92	382880.0787
	0.95	332644.5303
	0.97	304183.0601
	1	268503.0693
	1.05	210945.8472
	1.1	166423.2235
	1.11	158822.817
	1.12	151606.4911
	1.13	144756.6879
	1.14	138251.4598
	1.15	132079.8332
	1.16	126219.8605
	1.17	120656.1786
	1.18	115377.8137
	1.19	110369.4026
	1.2	105615.5821
	1.21	101103.1837
	1.22	96825.62312
	1.23	92765.34244
	1.24	88915.75741
	1.25	85265.89429
	1.26	81806.9741
	1.27	78525.82836
	1.28	75418.06758
	1.29	72472.71802
	1.3	69683.19546
	1.31	67042.91564
	1.32	64543.09959
	1.33	62177.16307
	1.34	59940.71657
	1.35	57824.98113
	1.36	55825.56724
	1.37	53938.08541
	1.38	52155.9514
	1.39	50472.58098
	1.4	48887.97414
	1.41	47391.15715
	1.42	45984.32476
	1.43	44658.69799
	1.44	43412.08209
	1.45	42240.08755
	1.46	41140.51965
	1.47	40108.98888
	1.48	39143.3005
	1.49	38239.06502
	1.5	37394.08769
	1.51	36603.97902
	1.52	35868.739
	1.53	35186.1729
	1.54	34549.69647
	1.55	33959.30971
	1.56	33415.01263
	1.57	32912.41572
	1.58	32449.32425
	1.59	32023.54346
	1.6	31632.87862
	1.61	31279.52446
	1.62	30956.89675
	1.64	30406.01543
	1.65	30173.37232
	1.66	29967.06617
	1.68	29626.88049
	1.7	29381.0689
	1.72	29214.26818
	1.74	29122.08884
	1.75	29100.14137
	1.76	29093.55713
	1.78	29124.28358
	1.8	29205.4892
	1.82	29332.78448
	1.84	29501.77995
	1.85	29598.34879
	1.86	29705.89136
	1.88	29940.72921
	1.9	30204.09877
	1.92	30489.41579
	1.94	30796.68027
	1.95	30954.70201
	1.96	31119.30798
	1.98	31455.10417
	2	31804.06883
	2.05	32703.91482
	2.1	33619.12403
	2.15	34521.16477
	2.2	35388.08956
	2.25	36200.1457
	2.3	37078.04422
	2.35	37734.27337
	2.4	38311.49165
	2.5	39224.50612
	2.6	39852.20356
	2.8	40550.13289
	3	40853.00788
	3.2	40997.86114
	3.4	41074.67726
	3.5	41101.01422
	3.7	41140.51965
	4	41173.44085
	4.3	41193.19356
	4.5	41199.7778
	4.75	41204.16729
	5	41208.55679
end

poten 9
name "C3Pi"  (diabatic)
lambda 1
mult 3
type   grid
values
       1.2      98550.88204
      1.21      95038.16724
      1.22      91713.15537
      1.23      88569.07189
      1.24      85598.06386
      1.25      82792.45224
      1.26       80144.7765
      1.27      77647.57563
      1.28      75293.58578
      1.29      73075.78434
       1.3      70987.52162
      1.31      69022.36733
      1.32       67174.2422
      1.33      65437.37418
      1.34      63806.16675
      1.35      62275.39646
      1.36      60839.97153
      1.37      59495.12934
      1.38      58236.26091
      1.39      57059.02062
       1.4      55959.26037
      1.41      54933.00764
      1.42      53976.50939
      1.43      53086.16621
      1.44      52258.57623
      1.45      51490.49123
      1.46      50778.81663
      1.47      50120.61149
      1.48       49513.0885
      1.49      48953.59212
       1.5       48439.5765
      1.51      47968.64949
      1.52       47538.5506
      1.53      47147.06336
      1.54      46792.14684
      1.55      46471.86987
      1.56      46184.30146
      1.57      45927.75194
      1.58      45700.50984
      1.59      45500.99541
       1.6      45327.69489
      1.62      45054.29514
      1.64      44869.97983
      1.65      44808.38096
      1.66      44765.78086
      1.68      44733.82993
       1.7      44767.29291
      1.72      44859.97523
      1.74      45005.88339
      1.75      45096.89524
      1.76      45198.91862
      1.78      45432.59314
       1.8      45700.16452
      1.82      45994.68443
      1.84      46309.48783
      1.85      46472.48828
      1.86      46638.20432
      1.88      46975.03926
       1.9      47314.82852
      1.92       47653.0329
      1.94      47985.68843
      1.95      48148.83331
      1.96       48309.3603
      1.98      48621.03227
         2      48917.65145
      2.02      49195.63576
      2.04      49455.30605
      2.05       49585.1412
      2.06      49714.97635
      2.08      49956.01909
       2.1      50171.17683
      2.12      50364.88366
      2.14      50538.65114
      2.15      50618.28817
      2.16      50693.17366
      2.18      50828.98188
       2.2      50946.74199
      2.22      51047.21393
      2.24      51131.27149
      2.25      51167.45786
      2.26      51199.90147
      2.28       51254.1484
       2.3      51295.03359
      2.32       51323.6592
      2.34      51341.13014
      2.35       51345.9941
      2.36      51348.47269
      2.38      51346.68198
       2.4      51336.72464
      2.42      51319.47466
      2.44      51295.82431
      2.45      51281.88798
      2.46      51266.68492
      2.48      51232.98774
       2.5      51195.70612
      2.52      51155.87801
      2.54      51114.56219
      2.56      51072.77282
      2.58      51031.50141
       2.6      50991.58536
      2.62      50953.68611
      2.64      50918.31109
      2.66      50885.79187
      2.68       50856.2842
       2.7       50829.8338
      2.72      50806.42037
      2.74      50785.86979
      2.76      50768.07359
      2.78      50752.83534
       2.8       50739.9585
      2.82      50729.24641
      2.84      50720.56812
      2.86       50713.7268
      2.88      50708.59133
       2.9       50705.0086
      2.92      50702.91323
      2.94       50702.1959
      2.96      50702.79113
      2.98      50704.65536
         3      50707.74497
      3.05      50720.23931
       3.1      50736.05253
      3.15       50743.9079
       3.2      50742.66596
      3.25      50740.55731
       3.3      50632.24599
      3.35      50623.14027
       3.4      50618.96527
      3.45      50617.96634
       3.5      50619.09088
       3.7      50636.32077
         4       50679.4007
       4.3      50716.85078
       4.5      50736.14405
         5      50765.27847
end

poten 10
name "d1Pi"
lambda 1
mult 1
type   grid
values
	1.2	74801.34386
	1.21	72053.52148
	1.22	69505.42101
	1.23	67150.45821
	1.24	64973.26987
	1.25	62962.88225
	1.26	61114.90585
	1.27	59413.97746
	1.28	57853.51283
	1.29	56424.73298
	1.3	55123.24842
	1.31	53935.89066
	1.32	52860.46497
	1.33	51885.9976
	1.34	51010.29382
	1.35	50222.3799
	1.36	49517.86633
	1.37	48890.16888
	1.38	48334.89807
	1.39	47843.27489
	1.4	47413.10462
	1.41	47037.803
	1.42	46712.98054
	1.43	46432.05301
	1.44	46192.82566
	1.45	45990.909
	1.46	45821.91354
	1.47	45683.64452
	1.48	45573.9072
	1.49	45483.92261
	1.5	45418.08022
	1.51	45367.60105
	1.52	45334.67986
	1.53	45314.92714
	1.54	45306.14815
	1.55	45306.14815
	1.56	45314.92714
	1.57	45330.29036
	1.58	45350.04308
	1.59	45374.18529
	1.6	45398.3275
	1.61	45426.8592
	1.62	45455.3909
	1.64	45512.45431
	1.65	45538.79126
	1.66	45565.12822
	1.68	45611.21789
	1.7	45650.72333
	1.72	45683.64452
	1.74	45709.98148
	1.75	45720.95521
	1.76	45731.92894
	1.78	45749.48691
	1.8	45762.65539
	1.82	45773.62912
	1.84	45778.01861
	1.85	45778.01861
	1.86	45775.82387
	1.88	45764.85013
	1.9	45731.92894
	1.92	45661.69706
	1.94	45624.38637
	1.95	45609.02315
	1.96	45591.46517
	1.98	45554.15449
	2	45510.25956
	2.05	45374.18529
	2.1	45196.41084
	2.15	44979.13095
	2.2	44731.12462
	2.25	44461.17082
	2.3	44175.8538
	2.35	43890.53678
	2.4	43607.41451
	2.5	43082.87014
	2.6	42635.14189
	2.8	41974.52325
	3	41555.3267
	3.2	41313.90461
	3.4	41147.10389
	3.5	41122.96168
	3.7	41109.7932
	4	41122.96168
	4.3	41144.90914
	4.5	41160.27237
	4.75	41173.44085
	5	41184.41458
end

poten 11
name "e1Pi"  (diabatic)
lambda 1
mult 1
type   grid
values
       1.2       109553.7717
      1.22        102236.757
      1.23        98877.3515
      1.24       95703.73618
      1.25       92706.36462
      1.26       89876.23884
      1.28       84684.34382
       1.3        80066.2052
      1.31       77954.91534
      1.32       75967.06538
      1.33        74096.6418
      1.34       72338.02608
      1.35       70685.77528
      1.36       69134.68789
      1.37       67679.75993
      1.38       66316.20692
       1.4       63844.98791
      1.41        62728.7627
      1.42       61686.72823
      1.43       60715.10975
      1.44       59810.28624
      1.45       58968.81227
      1.46       58187.48386
      1.48       56793.01869
       1.5       55604.11301
      1.52       54600.25057
      1.54       53763.00114
      1.55       53401.59381
      1.56       53075.73561
      1.58       52523.51656
       1.6       52092.90125
      1.62       51771.83278
      1.64       51549.57503
      1.65       51472.47036
      1.66       51416.58275
      1.68       51364.54733
       1.7       51386.24635
      1.72       51475.41635
      1.74       51626.47384
      1.75       51723.54245
      1.76       51834.08672
      1.78       52092.79674
       1.8       52396.74486
      1.82       52739.93127
      1.84       53116.28042
      1.85       53315.07699
      1.86       53520.02379
      1.88       53945.83081
       1.9       54388.91983
      1.92       54845.05434
      1.94       55310.32761
      1.95       55544.25925
      1.96       55778.19088
      1.98       56248.51814
         2        56718.8454
      2.02       57185.73282
      2.04       57646.74048
      2.05       57874.37574
      2.06        58099.7854
      2.08       58543.08648
       2.1       58975.07865
      2.12       59394.51237
      2.14       59800.29207
      2.15       59997.79823
      2.16       60191.59851
      2.18       60567.77374
       2.2       60928.37446
      2.22       61273.14592
      2.24        61601.9668
      2.25       61760.40605
      2.26       61914.87746
      2.28       62211.99643
       2.3       62493.61085
      2.32       62760.04676
      2.34       63011.73608
      2.35       63132.19731
      2.36       63249.15182
      2.38       63472.80869
       2.4       63683.28549
      2.42       63881.13775
      2.44       64066.98573
      2.45       64155.58251
      2.46       64241.40495
      2.48       64404.99218
       2.5       64558.32163
      2.52       64701.96704
      2.54       64836.50175
      2.56       64962.45485
      2.58       65080.31127
       2.6       65190.62152
      2.62       65293.80424
      2.64       65390.32175
      2.66       65480.61429
      2.68       65565.07808
       2.7       65644.10919
      2.72       65718.03778
      2.74       65787.21584
      2.76       65851.97334
      2.78       65912.61824
       2.8       65969.45843
      2.82       66022.75784
      2.84       66072.86815
      2.86       66120.14098
      2.88       66165.27903
       2.9        66210.6089
      2.92        66261.7271
      2.94       66308.21007
      2.96       66346.91982
      2.98       66379.76581
         3       66408.06499
      3.05       66464.22462
       3.1       66505.98903
      3.15       66538.45255
       3.2       66564.79985
      3.25        66582.0272
       3.3       66518.85296
      3.35       66543.47576
       3.4       66565.69797
      3.45       66585.71815
       3.5       66603.80054
       3.7       66661.28686
         4       66718.64082
       4.3       66755.66546
       4.5        66773.0011
         5       66800.12542
end

poten 12
name "Cp3Pi"  (diabatic)
lambda 1
mult 3
type   grid
values
       1.2       136418.1316
      1.21       132596.4431
      1.22       128885.8006
      1.23        125314.948
      1.24         121896.04
      1.25       118632.8488
      1.26       115524.6487
      1.27       112568.0147
      1.28       109758.1396
      1.29       107089.4042
       1.3       104555.7287
      1.31       102150.8359
      1.32       99868.33869
      1.33       97701.96013
      1.34       95645.40117
      1.35       93692.64816
      1.36       91837.77526
      1.37       90075.14199
      1.38       88399.26149
      1.39       86804.95418
       1.4       85287.25998
      1.41        83841.4602
      1.42       82463.12148
      1.43       81148.00798
      1.44       79892.12529
      1.45       78691.78621
      1.46       77543.43526
      1.47       76443.78029
      1.48       75389.72668
      1.49       74378.44313
       1.5       73407.18613
      1.51        72473.5194
      1.52       71575.09444
      1.53       70709.80411
      1.54       69875.69486
      1.55       69070.92292
      1.56       68293.90768
      1.57       67543.13449
      1.58       66817.24216
      1.59       66115.02312
       1.6       65435.44522
      1.62       64140.45731
      1.64       62926.14858
      1.65       62347.80332
      1.66        61788.0553
      1.68       60723.02813
       1.7       59728.61742
      1.72        58802.3924
      1.74        57941.2603
      1.75       57533.87578
      1.76       57141.11435
      1.78       56396.74431
       1.8       55702.25088
      1.82       55051.65533
      1.84       54439.35407
      1.85       54145.96374
      1.86       53860.37065
      1.88       53310.46974
       1.9       52786.25595
      1.92       52284.93802
      1.94       51804.35659
      1.95       51571.33099
      1.96       51342.92049
      1.98        50899.4979
         2       50473.78374
      2.02       50066.61667
      2.04       49675.56886
      2.05       49478.66226
      2.06       49280.59245
      2.08       48899.08595
       2.1       48537.34111
      2.12       48190.37514
      2.14       47856.28144
      2.15       47693.83663
      2.16       47534.38756
      2.18       47224.29454
       2.2       46925.73123
      2.22       46638.48638
      2.24       46362.36657
      2.25       46228.40425
      2.26        46097.1751
      2.28       45842.72342
       2.3        45598.7803
      2.32       45365.14344
      2.34       45141.54193
      2.35       45033.41515
      2.36       44927.73959
      2.38       44723.46557
       2.4       44528.49944
      2.42       44342.55981
      2.44       44165.39088
      2.45       44079.99298
      2.46       43996.67388
      2.48       43836.15796
       2.5       43683.52818
      2.52       43538.55865
      2.54       43400.91486
      2.56       43270.37274
      2.58       43146.64313
       2.6       43029.45923
      2.62       42918.55469
      2.64       42813.66347
      2.66       42714.49791
      2.68       42620.85837
       2.7       42532.43575
      2.72       42449.03087
      2.74       42370.40086
      2.76       42296.32499
      2.78       42226.58266
       2.8       42160.93148
      2.82       42099.21694
      2.84       42041.21883
      2.86       41986.76089
      2.88       41935.66696
       2.9       41887.73899
      2.92        41842.8229
      2.94       41800.78657
      2.96       41761.45406
      2.98       41724.69337
         3       41690.37252
      3.05       41614.49391
       3.1        41551.8009
      3.15       41501.89419
       3.2       41462.70891
      3.25       41430.77704
       3.3       41403.18967
      3.35       41380.49352
       3.4         41361.909
      3.45       41346.84239
       3.5       41334.76606
       3.7       41309.15224
         4       41314.02751
       4.3       41335.02353
       4.5       41349.15625
         5       41373.11274
end

poten 13
name "(3)1Pi"  (diabatic)
lambda 1
mult 1
type   grid
values
       1.2     141680.1337
      1.22      133733.851
      1.23     130044.0606
      1.24      126549.861
      1.25     123244.0748
      1.26     120118.1858
      1.28     114370.9165
       1.3     109238.8508
      1.31     106882.7345
      1.32     104655.8595
      1.33     102550.4782
      1.34     100559.0625
      1.35     98674.36992
      1.36     96889.46487
      1.37     95197.76309
      1.38     93593.05339
       1.4      90621.6088
      1.41     89244.25105
      1.42     87932.68347
      1.43     86682.36273
      1.44     85489.16239
      1.45     84349.13159
      1.46     83258.60477
      1.48     81212.60757
       1.5     79326.38835
      1.52     77578.36812
      1.54     75949.84202
      1.55      75175.3145
      1.56     74424.84715
      1.58     72989.81121
       1.6     71633.37627
      1.62     70346.33218
      1.64     69121.28642
      1.65     68530.20057
      1.66      67952.6844
      1.68     66836.54415
       1.7     65770.21172
      1.72     64751.91781
      1.74     63779.93741
      1.75     63310.59594
      1.76     62851.85516
      1.78     61964.08696
       1.8     61112.06679
      1.82     60291.01826
      1.84     59496.72357
      1.85     59108.54234
      1.86     58725.93083
      1.88     57976.42068
       1.9     57246.80752
      1.92     56536.23607
      1.94     55844.37719
      1.95     55506.45848
      1.96     55174.18026
      1.98     54522.69864
         2     53889.67484
      2.02     53276.13447
      2.04     52682.38855
      2.05     52392.97118
      2.06     52108.54479
      2.08     51554.71629
       2.1     51020.86595
      2.12     50506.97034
      2.14     50012.91794
      2.15      49773.2507
      2.16     49538.49646
      2.18     49083.48594
       2.2     48647.60543
      2.22     48230.51707
      2.24     47831.85936
      2.25     47639.31375
      2.26     47451.21883
      2.28     47088.14774
       2.3     46742.18335
      2.32     46412.84602
      2.34     46099.61601
      2.35     45948.88923
      2.36     45801.97643
      2.38     45519.41257
       2.4     45251.38952
      2.42     44997.35176
      2.44     44756.76681
      2.45     44641.35022
      2.46     44529.10303
      2.48     44313.82953
       2.5     44110.43792
      2.52      43918.4203
      2.54     43737.26918
      2.56     43566.47741
      2.58     43405.60396
       2.6     43254.14222
      2.62     43111.71744
      2.64      42977.8234
      2.66     42852.12959
      2.68     42734.17398
       2.7     42623.62631
      2.72     42520.11254
      2.74     42423.30263
      2.76     42332.91049
      2.78     42248.60622
       2.8     42170.16973
      2.82     42097.31513
      2.84     42029.82243
      2.86     41967.49364
      2.88     41910.04307
       2.9     41857.11937
      2.92     41808.67876
      2.94     41765.35622
      2.96     41726.40505
      2.98     41691.10094
         3     41658.93902
      3.05     41589.67675
       3.1     41532.96612
      3.15     41486.08311
       3.2     41447.26965
      3.25     41430.74462
       3.3     41407.99455
      3.35     41383.89848
       3.4     41364.28802
      3.45     41348.48175
       3.5     41335.95207
       3.7     41309.17026
         4     41306.61911
       4.3     41318.91041
       4.5     41328.24094
         5     41346.98682
end


diabatic 9 12
name "<C3Pi|V|Cp3Pi>"
lambda 1 1
mult 3 3
type grid
values
1.2	0.023178965
1.21	0.026673096
1.22	0.030630906
1.23	0.035135443
1.24	0.040276557
1.25	0.046153995
1.26	0.052880265
1.27	0.060583327
1.28	0.069409394
1.29	0.079525731
1.3	0.091123466
1.31	0.104421466
1.32	0.119669715
1.33	0.137154092
1.34	0.157201059
1.35	0.180183435
1.36	0.206526756
1.37	0.236716219
1.38	0.271304792
1.39	0.3109225
1.4	0.35628635
1.41	0.408212155
1.42	0.467627503
1.43	0.535585883
1.44	0.613282676
1.45	0.702075768
1.46	0.803502332
1.47	0.919304435
1.48	1.051452845
1.49	1.202178986
1.5	1.37400065
1.51	1.569765346
1.52	1.792679267
1.53	2.046366508
1.54	2.334904494
1.55	2.662875962
1.56	3.035460069
1.57	3.458451249
1.58	3.938374464
1.59	4.482551219
1.6	5.099211756
1.62	6.587902508
1.64	8.492303888
1.65	9.633783186
1.66	10.92245995
1.68	14.01590892
1.7	17.94370233
1.72	22.91724399
1.74	29.19544222
1.75	32.91944449
1.76	37.0915723
1.78	46.9790396
1.8	59.2944427
1.82	74.53764353
1.84	93.26150497
1.85	104.1106035
1.86	116.0491962
1.88	143.4634607
1.9	175.9551439
1.92	213.6903769
1.94	256.2485364
1.95	278.9182564
1.96	302.071245
1.98	347.4436543
2	384.9415849
2.02	403.5933663
2.04	407.9476154
2.05	412.1653872
2.06	410.6657454
2.08	388.554597
2.1	342.3735843
2.12	287.5318751
2.14	234.4116159
2.15	210.0179529
2.16	187.4048795
2.18	147.7659894
2.2	115.3138342
2.22	89.26915724
2.24	68.66503232
2.25	60.10031898
2.26	52.54132073
2.28	40.03029038
2.3	30.38800319
2.32	22.99773022
2.34	17.35959236
2.35	15.06937139
2.36	13.07451672
2.38	9.828298646
2.4	7.375789682
2.42	5.527273799
2.44	4.136845116
2.45	3.577421177
2.46	3.092882672
2.48	2.310276143
2.5	1.724415566
2.52	1.28636184
2.54	0.959173413
2.56	0.714993386
2.58	0.532888699
2.6	0.397144173
2.62	0.29598818
2.64	0.220619437
2.66	0.164466324
2.68	0.122625554
2.7	0.091445714
2.72	0.068206085
2.74	0.050880851
2.76	0.037962448
2.78	0.028328
2.8	0.021141433
2.82	0.015779787
2.84	0.011779161
2.86	0.008793607
2.88	0.006565334
2.9	0.004902095
2.92	0.003660486
2.94	0.002733543
2.96	0.002041491
2.98	0.001524774
3	0.001138902
3.05	0.000549296
3.1	0.000265235
3.15	0.00012827
3.2	6.16623E-05
3.25	2.92929E-05
3.3	1.55422E-05
3.35	7.09642E-06
3.4	6.97489E-06
3.45	6.85987E-06
3.5	6.75039E-06
3.7	6.35802E-06
4	5.87327E-06
4.3	5.47787E-06
4.5	5.2527E-06
5	4.79004E-06
end

diabatic 11 13
name "<e1Pi|V|(3)1Pi>"
lambda 1 1
mult 1 1
type grid
values
1.2	0.002517869
1.22	0.003641557
1.23	0.004377145
1.24	0.00526291
1.25	0.00633039
1.26	0.007617578
1.28	0.01104415
1.3	0.016036427
1.31	0.019333208
1.32	0.023313649
1.33	0.028119234
1.34	0.033920099
1.35	0.04092092
1.36	0.049367693
1.37	0.059556001
1.38	0.071840809
1.4	0.10448978
1.41	0.125978152
1.42	0.151848494
1.43	0.182980339
1.44	0.22042741
1.45	0.265449496
1.46	0.319551824
1.48	0.462539221
1.5	0.668352931
1.52	0.963909402
1.54	1.387279643
1.55	1.662904095
1.56	1.992129255
1.58	2.853803019
1.6	4.077648066
1.62	5.810331149
1.64	8.255005019
1.65	9.828145178
1.66	11.69165302
1.68	16.50373485
1.7	23.21273417
1.72	32.52140842
1.74	45.36447454
1.75	53.48022158
1.76	62.96224538
1.78	86.86435009
1.8	118.9590389
1.82	161.3941742
1.84	216.3088947
1.85	248.95597
1.86	285.1381991
1.88	366.9679325
1.9	454.6314877
1.92	526.0816354
1.94	544.4105775
1.95	542.5138292
1.96	538.9473542
1.98	510.0230514
2	432.6608287
2.02	343.7165709
2.04	263.1828465
2.05	228.1727388
2.06	196.8849804
2.08	144.9299824
2.1	105.4209565
2.12	75.98027202
2.14	54.36118514
2.15	45.87526011
2.16	38.66131665
2.18	27.35877684
2.2	19.27890747
2.22	13.53620985
2.24	9.474382748
2.25	7.918137012
2.26	6.613284961
2.28	4.605098316
2.3	3.199910291
2.32	2.219301846
2.34	1.536612178
2.35	1.277875287
2.36	1.062327749
2.38	0.733442682
2.4	0.505763309
2.42	0.348381042
2.44	0.239737051
2.45	0.198805566
2.46	0.164827827
2.48	0.113234356
2.5	0.077734065
2.52	0.0533286
2.54	0.036563898
2.56	0.025056079
2.58	0.017161838
2.6	0.011749649
2.62	0.008041081
2.64	0.00550113
2.66	0.00376222
2.68	0.002572405
2.7	0.001758371
2.72	0.001201763
2.74	0.000821377
2.76	0.00056171
2.78	0.000384045
2.8	0.000260948
2.82	0.000180048
2.84	0.00012451
2.86	8.46108E-05
2.88	5.52037E-05
2.9	4.10607E-05
2.92	4.08014E-05
2.94	1.88461E-05
2.96	1.87177E-05
2.98	1.85864E-05
3	1.84537E-05
3.05	1.81209E-05
3.1	1.77929E-05
3.15	1.74737E-05
3.2	1.71653E-05
3.25	1.68547E-05
3.3	1.65131E-05
3.35	1.62471E-05
3.4	1.59912E-05
3.45	1.57448E-05
3.5	1.55076E-05
3.7	1.46435E-05
4	1.35619E-05
4.3	1.26792E-05
4.5	1.21758E-05
5	1.1137E-05
end

spin-orbit-x 4 1
name "<A3Pi|LSX|X3Sig->"     (<1.2|LSX|1.4>)
spin 1 1
sigma 0 1
lambda 1 0
<x|Lz|y>  -i 0
type polynom_decay_24
morphing
factor i
values
RE           1.48108700000000E+00
BETA         8.00000000000000E-01  (this is example value)
GAMMA        2.00000000000000E-02  (this is example value)
P            6.00000000000000E+00
B0           1.00000000000000E+00 
B1           0.0
B2           0.0
B3           0.0
BINF         1.0
end

spin-orbit 4 4
name "<A3Pi,1.2|LSZ|A3Pi,1.3>"     (Diagonal Coupling))
spin 1 1
sigma 1 1 (*)
lambda 1 1
<x|Lz|y>  -i -i
type polynom_decay_24
morphing
factor 1
values
RE           1.60900000000000E+00
BETA         8.00000000000000E-01
GAMMA        2.00000000000000E-02
P            6.00000000000000E+00
B0           1.00000000000000E+00 
B1           0.00000000000000E+00
B2           0.00000000000000E+00
B3           0.00000000000000E+00
BINF         1.0
end

LX  4 1
name "<A3Pi|LX|X3Sig->"  (<1.2|LX|1.4>   HERE CUT R>2?)
spin 1 1
lambda 1 0
<x|Lz|y>  -i 0
type polynom_decay_24
morphing
factor -i (phase flipped)
values
RE           1.5
BETA         8.00000000000000E-01  (this is example value)
GAMMA        2.00000000000000E-02  (this is example value)
P            6.00000000000000E+00
B0           1.00000000000000E+00 
B1           0.000
B2           0.000
B3           0.00000000000000
BINF         1.0
end

spin-orbit-x 4 8
name "<A3Pi|LSX|Ap3Delta>"  (<1.2|LSX|2.4>)
spin 1 1
sigma 0 1
lambda 1 2
<x|Lz|y>  -i -2i
type polynom_decay_24
factor i
morphing
values
RE           1.5
BETA         8.00000000000000E-01  (this is example value)
GAMMA        2.00000000000000E-02  (this is example value)
P            6.00000000000000E+00
B0           1.00000000000000E+00 
B1           0.000
B2           0.000
B3           0.00000000000000
BINF         1.0
end

spin-orbit 3 1
name "<b1Sig+|LSZ|X3Sig->"     ( PROJ <2.1|LSZ|1.4> HERE - values to add, weird discontinuities, MOD points R=2.{5,6,7,8} to +)
spin 0 1
sigma 0 0 (*)
lambda 0 0
type polynom_decay_24
morphing
values
RE           1.48108700000000E+00
BETA         8.00000000000000E-01   (this is example value)
GAMMA        2.00000000000000E-02   (this is example value)
P            6.00000000000000E+00
B0           1.00000000000000E+00   (  1.00000800075718E+00, 8.62261002352691E-01  fit, 1.15946436301412E+00 fit)
B1           0.00000000000000E+00   (  6.33761544406465E-02, 9.79901080936169E+00)
B2           0.00000000000000E+00   ( -1.80935661662380E-01)
BINF         1.0
end

spin-orbit-x 9 8
name "<C3Pi|LSX|Ap3Delta>"   (<2.2|LSX|2.4>, DIABATISED §)
spin 1 1
sigma 0 1
lambda 1 2
<x|Lz|y>  -i -2i
type polynom_decay_24
morphing
factor -i (phase flipped)
values
RE           1.5
BETA         8.00000000000000E-01  (this is example value)
GAMMA        2.00000000000000E-02  (this is example value)
P            6.00000000000000E+00
B0           1.00000000000000E+00
B1           0.000
B2           0.000
B3           0.00000000000000
BINF         1.0
end

spin-orbit-x 12 8
name "<Cp3Pi|LSX|Ap3Delta>"   (<3.2|LSX|2.4>, DIABATISED §)
spin 1 1
sigma 0 1
lambda 1 2
<x|Lz|y>  i -2i
type polynom_decay_24
factor -i
morphing
values
RE           1.5
BETA         8.00000000000000E-01  (this is example value)
GAMMA        2.00000000000000E-02  (this is example value)
P            6.00000000000000E+00
B0           1.00000000000000E+00
B1           0.000
B2           0.000
B3           0.00000000000000
BINF         1.0
end

spin-orbit-x 4 5            (MAYBE CUT OFF >2 A <1.2|LSX|3.4> HERE )
name "<A3Pi|LSX|B3Sig->"
spin 1 1
sigma 0 1
lambda 1 0
<x|Lz|y>  -i 0
type polynom_decay_24
morphing
factor i
values
RE           1.77500000000000E+00
BETA         8.00000000000000E-01  (this is example value)
GAMMA        2.00000000000000E-02  (this is example value)
P            6.00000000000000E+00
B0           1.00000000000000E+00 
B1           0.00000000000000E+00
B2           0.00000000000000E+00
B3           0.00000000000000E+00
BINF         1.0
end

spin-orbit-x 9 1
name "<C3Pi|LSX|X3Sig->"    (<2.2|LSX|1.4>, DIABATISED §)
spin 1 1
sigma 0 1
lambda 1 0
<x|Lz|y>  -i 0
type polynom_decay_24
factor i
morphing
values
RE           1.5
BETA         8.00000000000000E-01  (this is example value)
GAMMA        2.00000000000000E-02  (this is example value)
P            6.00000000000000E+00
B0           1.00000000000000E+00
B1           0.000
B2           0.000
B3           0.00000000000000
BINF         1.0
end

spin-orbit-x 12 1
name "<Cp3Pi|LSX|X3Sig->"    (<3.2|LSX|1.4>, DIABATISED §)
spin 1 1
sigma 0 1
lambda 1 0
<x|Lz|y>  i 0
type polynom_decay_24
factor i
morphing
values
RE           1.5
BETA         8.00000000000000E-01  (this is example value)
GAMMA        2.00000000000000E-02  (this is example value)
P            6.00000000000000E+00
B0           1.00000000000000E+00
B1           0.000
B2           0.000
B3           0.00000000000000
BINF         1.0
end

spin-orbit-x 9 5
name "<C3Pi|LSX|B3Sig->"   (<2.2|LSX|3.4>, DIABATISED §)
spin 1 1
sigma 0 1
lambda 1 0
<x|Lz|y>  -i 0
type polynom_decay_24
factor i
morphing
values
RE           1.5
BETA         8.00000000000000E-01  (this is example value)
GAMMA        2.00000000000000E-02  (this is example value)
P            6.00000000000000E+00
B0           1.00000000000000E+00
B1           0.000
B2           0.000
B3           0.00000000000000
BINF         1.0
end


spin-orbit-x 12 5
name "<Cp3Pi|LSX|B3Sig->"   (<3.2|LSX|3.4>, DIABATISED §)
spin 1 1
sigma 0 1
lambda 1 0
<x|Lz|y>   i 0
type polynom_decay_24
factor i
morphing
values
RE           1.5
BETA         8.00000000000000E-01  (this is example value)
GAMMA        2.00000000000000E-02  (this is example value)
P            6.00000000000000E+00
B0           1.00000000000000E+00
B1           0.000
B2           0.000
B3           0.00000000000000
BINF         1.0
end

spin-orbit-x 4 7
name "<A3Pi|LSX|App3Sig+>" (<1.3|LSX|2.1> SWAP)
spin 1 1
sigma 0 1
lambda 1 0
<x|Lz|y>  -i 0
type polynom_decay_24
morphing
factor i
values
RE           1.5
BETA         8.00000000000000E-01  (this is example value)
GAMMA        2.00000000000000E-02  (this is example value)
P            6.00000000000000E+00
B0           1.00000000000000E+00
B1           0.000
B2           0.000
B3           0.00000000000000
BINF         1.0
end

spin-orbit-x 9 7
name "<C3Pi|LSX|App3Sig+>" (<2.3|LSX|2.1>, DIABATISED §)
spin 1 1
sigma 0 1
lambda 1 0
<x|Lz|y>  -i 0
type polynom_decay_24
factor i
morphing
values
RE           1.5
BETA         8.00000000000000E-01  (this is example value)
GAMMA        2.00000000000000E-02  (this is example value)
P            6.00000000000000E+00
B0           1.00000000000000E+00
B1           0.000
B2           0.000
B3           0.00000000000000
BINF         1.0
end

spin-orbit-x 12 7
name "<Cp3Pi|LSX|App3Sig+>" (<3.3|LSX|2.1>, DIABATISED §)
spin 1 1
sigma 0 1
lambda 1 0
<x|Lz|y>   i 0
type polynom_decay_24
factor i
morphing
values
RE           1.5
BETA         8.00000000000000E-01  (this is example value)
GAMMA        2.00000000000000E-02  (this is example value)
P            6.00000000000000E+00
B0           1.00000000000000E+00
B1           0.000
B2           0.000
B3           0.00000000000000
BINF         1.0
end

spin-orbit-x 11 8
name "<e1Pi|LSX|Ap3Delta>"     (<2.2|LSX|2.4>, DIABATISED §)
spin 0 1
sigma 0 1
lambda 1 2
<x|Lz|y>  -i -2i
type polynom_decay_24
factor i 
morphing
values
RE           1.5
BETA         8.00000000000000E-01  (this is example value)
GAMMA        2.00000000000000E-02  (this is example value)
P            6.00000000000000E+00
B0           1.00000000000000E+00
B1           0.000
B2           0.000
B3           0.00000000000000
BINF         1.0
end

spin-orbit-x 13 8
name "<(3)1Pi|LSX|Ap3Delta>"     (<3.2|LSX|2.4>, DIABATISED §)
spin 0 1
sigma 0 1
lambda 1 2
<x|Lz|y>  -i -2i
type polynom_decay_24
morphing
values
RE           1.5
BETA         8.00000000000000E-01  (this is example value)
GAMMA        2.00000000000000E-02  (this is example value)
P            6.00000000000000E+00
B0           1.00000000000000E+00
B1           0.000
B2           0.000
B3           0.00000000000000
BINF         1.0
end

spin-orbit-x 10 8
name "<d1Pi|LSX|Ap3Delta>"  (<1.2|LSX|2.4> HERE - values to add, weird discontinuities)
spin 0 1
sigma 0 1
lambda 1 2
<x|Lz|y>  -i -2i
type polynom_decay_24
morphing
factor -i (phase flipped)
values
RE           1.5
BETA         8.00000000000000E-01  (this is example value)
GAMMA        2.00000000000000E-02  (this is example value)
P            6.00000000000000E+00
B0           1.00000000000000E+00
B1           0.000
B2           0.000
B3           0.00000000000000
BINF         1.0
end

spin-orbit-x 10 1
name "<d1Pi|LSX|X3Sig->"     (<1.2|LSX|1.4> HERE - values to add, weird discontinuities, strange last two points and swap at R=1
spin 0 1
sigma 0 1
lambda 1 0
<x|Lz|y>  -i 0
type polynom_decay_24
factor i
morphing
values
RE           1.5
BETA         8.00000000000000E-01  (this is example value)
GAMMA        2.00000000000000E-02  (this is example value)
P            6.00000000000000E+00
B0           1.00000000000000E+00
B1           0.000
B2           0.000
B3           0.00000000000000
BINF         1.0
end

spin-orbit-x 10 5
name "<d1Pi|LSX|B3Sig->"     (<1.2|LSX|3.4> HERE - values to add, weird discontinuities, MOD added 1 and 1.05 points from <1.2|L
spin 0 1
sigma 0 1
lambda 1 0
<x|Lz|y>  -i 0
type polynom_decay_24
factor i
morphing
values
RE           1.5
BETA         8.00000000000000E-01  (this is example value)
GAMMA        2.00000000000000E-02  (this is example value)
P            6.00000000000000E+00
B0           1.00000000000000E+00
B1           0.000
B2           0.000
B3           0.00000000000000
BINF         1.0
end

spin-orbit-x 11 1
name "<e1Pi|LSX|X3Sig->"     (<2.2|LSX|1.4>, DIABATISED §)
spin 0 1
sigma 0 1
lambda 1 0
<x|Lz|y>  -i 0
type polynom_decay_24
factor i 
morphing
values
RE           1.5
BETA         8.00000000000000E-01  (this is example value)
GAMMA        2.00000000000000E-02  (this is example value)
P            6.00000000000000E+00
B0           1.00000000000000E+00
B1           0.000
B2           0.000
B3           0.00000000000000
BINF         1.0
end

spin-orbit-x 13 1
name "<(3)1Pi|LSX|X3Sig->"     (<3.2|LSX|1.4>, DIABATISED §)
spin 0 1
sigma 0 1
lambda 1 0
<x|Lz|y>  -i 0
type polynom_decay_24
morphing
values
RE           1.5
BETA         8.00000000000000E-01  (this is example value)
GAMMA        2.00000000000000E-02  (this is example value)
P            6.00000000000000E+00
B0           1.00000000000000E+00
B1           0.000
B2           0.000
B3           0.00000000000000
BINF         1.0
end

spin-orbit-x 13 1
name "<(3)1Pi|LSX|X3Sig->"     (<3.2|LSX|1.4>, DIABATISED §)
spin 0 1
sigma 0 1
lambda 1 0
<x|Lz|y>  -i 0
type polynom_decay_24
morphing
values
RE           1.5
BETA         8.00000000000000E-01  (this is example value)
GAMMA        2.00000000000000E-02  (this is example value)
P            6.00000000000000E+00
B0           1.00000000000000E+00
B1           0.000
B2           0.000
B3           0.00000000000000
BINF         1.0
end

spin-orbit-x 11 5
name "<e1Pi|LSX|B3Sig->"     (<2.2|LSX|3.4>, DIABATISED §)
spin 0 1
sigma 0 1
lambda 1 0
<x|Lz|y>  -i 0
type polynom_decay_24
morphing
factor -i (phase flipped)
values
RE           1.5
BETA         8.00000000000000E-01  (this is example value)
GAMMA        2.00000000000000E-02  (this is example value)
P            6.00000000000000E+00
B0           1.00000000000000E+00
B1           0.000
B2           0.000
B3           0.00000000000000
BINF         1.0
end

spin-orbit-x 13 5
name "<(3)1Pi|LSX|B3Sig->"     (<3.2|LSX|3.4>, DIABATISED §)
spin 0 1
sigma 0 1
lambda 1 0
<x|Lz|y>  -i 0
type polynom_decay_24
morphing
values
RE           1.5
BETA         8.00000000000000E-01  (this is example value)
GAMMA        2.00000000000000E-02  (this is example value)
P            6.00000000000000E+00
B0           1.00000000000000E+00
B1           0.000
B2           0.000
B3           0.00000000000000
BINF         1.0
end

spin-orbit 2 8
name "<a1Delta|LSZ|Ap3Delta>"     (<1.1|LSZ|2.4> HERE - values to add, weird discontinuities - SHOULD THIS BE <1.4|LSZ|2.4> )
spin 0 1
sigma 0 0
lambda 2 2
<x|Lz|y>  -2i -2i
type polynom_decay_24
morphing
factor -i (phase flipped)
values
RE           1.5
BETA         8.00000000000000E-01  (this is example value)
GAMMA        2.00000000000000E-02  (this is example value)
P            6.00000000000000E+00
B0           1.00000000000000E+00
B1           0.000
B2           0.000
B3           0.00000000000000
BINF         1.0
end

spin-orbit 3 5
name "<b1Sig+>|LSZ|B3Sig->"     (<2.1|LSZ|3.4> HERE - values to add, weird discontinuities at R=2, MOD 1 from sheet so-1sigp-3s
spin 0 1
sigma 0 0 (*)
lambda 0 0
<x|Lz|y>  0  0
type polynom_decay_24
morphing
values
RE           1.5
BETA         8.00000000000000E-01  (this is example value)
GAMMA        2.00000000000000E-02  (this is example value)
P            6.00000000000000E+00
B0           1.00000000000000E+00
B1           0.000
B2           0.000
B3           0.00000000000000
BINF         1.0
end

spin-orbit 8 8
name "<Ap3Delta,1.1|LSZ|Ap3Delta,2.4>"     (Diagonal Coupling))
spin 1 1
sigma 1 1
lambda 2 2
<x|Lz|y>  -2i -2i
type polynom_decay_24
morphing
values
RE           1.5
BETA         8.00000000000000E-01  (this is example value)
GAMMA        2.00000000000000E-02  (this is example value)
P            6.00000000000000E+00
B0           1.0000000000000E+00
B1           0.000
B2           0.000
B3           0.00000000000000
BINF         1.0
end

spin-orbit 7 1
name "<App3Sig+|LSZ|X3Sig->"     (Diagonal Coupling))
spin 1 1
sigma 1 1
lambda 0 0
<x|Lz|y>  0 0
type polynom_decay_24
morphing
values
RE           1.5
BETA         8.00000000000000E-01  (this is example value)
GAMMA        2.00000000000000E-02  (this is example value)
P            6.00000000000000E+00
B0           1.00000000000000E+00
B1           0.000
B2           0.000
B3           0.00000000000000
BINF         1.0
end

spin-orbit 9 4
name "<C3Pi,2.2|LSZ|A3Pi,1.3>"   (Diagonal Coupling, DIABATISED)
spin 1 1
sigma 1 1 (*)
lambda 1 1
<x|Lz|y>  -i -i
type polynom_decay_24
morphing
values
RE           1.5
BETA         8.00000000000000E-01  (this is example value)
GAMMA        2.00000000000000E-02  (this is example value)
P            6.00000000000000E+00
B0           1.00000000000000E+00
B1           0.00000000000000E+00
B2           0.00000000000000E+00
B3           0.00000000000000
BINF         1.0
end

spin-orbit 7 5
name "<App3Sig+|LSZ|B3Sig->"   (Diagonal Coupling))
spin 1 1
sigma 1 1
lambda 0 0
<x|Lz|y>  0 0
type polynom_decay_24
morphing
values
RE           1.5
BETA         8.00000000000000E-01  (this is example value)
GAMMA        2.00000000000000E-02  (this is example value)
P            6.00000000000000E+00
B0           1.00000000000000E+00
B1           0.000
B2           0.000
B3           0.00000000000000
BINF         1.0
end

spin-orbit 9 9
name "<C3Pi|LSZ|C3Pi>"   (Diagonal Coupling))
spin 1 1
sigma 1 1 (*)
lambda 1 1
<x|Lz|y>  -i -i
type polynom_decay_24
morphing
values
RE           1.5
BETA         8.00000000000000E-01  (this is example value)
GAMMA        2.00000000000000E-02  (this is example value)
P            6.00000000000000E+00
B0           1.00000000000000E+00
B1           0.000
B2           0.000
B3           0.00000000000000
BINF         1.0
end

LX  11 2
name "<e1Pi|LX|a1Delta>"  (<2.2|LX|1.4>)
spin 0 0
lambda 1 2
<x|Lz|y>  -i -2i
type polynom_decay_24
factor i
morphing
values
RE           1.5
BETA         8.00000000000000E-01  (this is example value)
GAMMA        2.00000000000000E-02  (this is example value)
P            6.00000000000000E+00
B0           1.00000000000000E+00
B1           0.000
B2           0.000
B3           0.00000000000000
BINF         1.0
end

LX 11 6
name "<e1Pi|LX|c1Sig->"  (<2.2|LX|2.4>)
spin 0 0
lambda 1 0
<x|Lz|y>  -i 0
type polynom_decay_24
morphing
factor -i (phase flipped)
values
RE           1.5
BETA         8.00000000000000E-01  (this is example value)
GAMMA        2.00000000000000E-02  (this is example value)
P            6.00000000000000E+00
B0           1.00000000000000E+00
B1           0.000
B2           0.000
B3           0.00000000000000
BINF         1.0
end

LX  10 3
name "<d1Pi|LX|b1Sig+>"  (<1.3|LX|2.1> Discontinuity at R=1.92 A)
spin 0 0
lambda 1 0
<x|Lz|y>  -i 0
type polynom_decay_24
factor i
morphing
values
RE           1.5
BETA         8.00000000000000E-01  (this is example value)
GAMMA        2.00000000000000E-02  (this is example value)
P            6.00000000000000E+00
B0           1.00000000000000E+00
B1           0.000
B2           0.000
B3           0.00000000000000
BINF         1.0
end

LX 11 3
name "<e1Pi|LX|b1Sig+>"  (<2.3|LX|2.1>)
spin 0 0
lambda 1 0
<x|Lz|y> -i 0
type polynom_decay_24
factor i
morphing
values
RE           1.5
BETA         8.00000000000000E-01  (this is example value)
GAMMA        2.00000000000000E-02  (this is example value)
P            6.00000000000000E+00
B0           1.00000000000000E+00
B1           0.000
B2           0.000
B3           0.00000000000000
BINF         1.0
end

LX  10 6
name "<d1Pi|LX|c1Sig->"  (<1.2|LX|2.4>)
spin 0 0
lambda 1 0
<x|Lz|y>  -i 0
type polynom_decay_24
factor -i (phase flipped)
morphing
values
RE           1.5
BETA         8.00000000000000E-01  (this is example value)
GAMMA        2.00000000000000E-02  (this is example value)
P            6.00000000000000E+00
B0           1.00000000000000E+00
B1           0.000
B2           0.000
B3           0.00000000000000
BINF         1.0
end

LX  10 2
name "<d1Pi|LX|a1Delta>"  (<1.2|LX|1.4>   HERE swap at around R=2? )
spin 0 0
lambda 1 2
<x|Lz|y>  -i -2i
type polynom_decay_24
factor i
morphing
values
RE           1.5
BETA         8.00000000000000E-01  (this is example value)
GAMMA        2.00000000000000E-02  (this is example value)
P            6.00000000000000E+00
B0           1.00000000000000E+00
B1           0.000
B2           0.000
B3           0.00000000000000
BINF         1.0
end

LX   4 5
name "<A3Pi|LX|B3Sig->"  (<1.2|LX|3.4> MAYBE CUT OFF R>2 and R<1.1 HERE )
spin 1 1
lambda 1 0
sigma -1 +1
<x|Lz|y>  -i 0
type polynom_decay_24
morphing
factor i
values
RE           1.5
BETA         8.00000000000000E-01  (this is example value)
GAMMA        2.00000000000000E-02  (this is example value)
P            6.00000000000000E+00
B0           1.00000000000000E+00  
B1           0.000
B2           0.000
B3           0.00000000000000
BINF         1.0
end

LX 9 1
name "<C3Pi|LX|X3Sig->"  (<2.2|LX|1.4> §DIABATISED)
spin 1 1
lambda 1 0
<x|Lz|y>  -i 0
type polynom_decay_24
factor i
morphing
values
RE           1.5
BETA         8.00000000000000E-01  (this is example value)
GAMMA        2.00000000000000E-02  (this is example value)
P            6.00000000000000E+00
B0           1.00000000000000E+00
B1           0.000
B2           0.000
B3           0.00000000000000
BINF         1.0
end

LX 9 5
name "<C3Pi|LX|B3Sig->"  (<2.2|LX|3.4> §DIABATISED)
spin 1 1
lambda 1 0
<x|Lz|y>  -i 0
type polynom_decay_24
factor i
morphing
values
RE           1.5
BETA         8.00000000000000E-01  (this is example value)
GAMMA        2.00000000000000E-02  (this is example value)
P            6.00000000000000E+00
B0           1.00000000000000E+00
B1           0.000
B2           0.000
B3           0.00000000000000
BINF         1.0
end

LX 9 8
name "<C3Pi|LX|Ap3Delta>"  (<2.2|LX|2.4> §DIABATISED)
spin 1 1
lambda 1 2
<x|Lz|y>  -i -2i
type polynom_decay_24
morphing
factor -i (phase flipped)
values
RE           1.5
BETA         8.00000000000000E-01  (this is example value)
GAMMA        2.00000000000000E-02  (this is example value)
P            6.00000000000000E+00
B0           1.00000000000000E+00
B1           0.000
B2           0.000
B3           0.00000000000000
BINF         1.0
end

LX 9 7
name "<C3Pi|LX|App3Sig+>" (<2.3|LX|2.1> §DIABATISED)
spin 1 1
lambda 1 0
<x|Lz|y>  -i 0
type polynom_decay_24
factor i
morphing
values
RE           1.5
BETA         8.00000000000000E-01  (this is example value)
GAMMA        2.00000000000000E-02  (this is example value)
P            6.00000000000000E+00
B0           1.00000000000000E+00  
B1           0.000
B2           0.000
B3           0.00000000000000
BINF         1.0
end


LX 4 8
name "<A3Pi|LX|Ap3Delta>" (<1.2|LX|2.4>)
spin 1 1
lambda 1 2
<x|Lz|y>  -i -2i
type polynom_decay_24
morphing
factor -i (phase flipped)
values
RE           1.5
BETA         8.00000000000000E-01  (this is example value)
GAMMA        2.00000000000000E-02  (this is example value)
P            6.00000000000000E+00
B0           1.00000000000000E+00 
B1           0.000
B2           0.000
B3           0.00000000000000
BINF         1.0
end

LX 4 7
name "<A3Pi|LX|App3Sig+>" (<1.3|LX|2.1>)
spin 1 1
lambda 1 0
<x|Lz|y>  -i 0
type polynom_decay_24
morphing
factor i
values
RE           1.5
BETA         8.00000000000000E-01  (this is example value)
GAMMA        2.00000000000000E-02  (this is example value)
P            6.00000000000000E+00
B0           1.00000000000000E+00 
B1           0.000
B2           0.000
B3           0.00000000000000
BINF         1.0
end

(------ Ab Initio Curves, PECs, DMCs, SOCs, EAMCs ------)

abinitio spin-orbit-x 4 1
name "<A3Pi|LSX|X3Sig->"     (<1.2|LSX|1.4>)
spin 1 1
sigma 0 1
lambda 1 0
<x|Lz|y>  -i 0
type grid
factor i
values
	1	-15.97003314
	1.05	-19.80115795
	1.1	-23.29212473
	1.11	-23.74808525
	1.12	-24.29158762
	1.13	-24.80291434
	1.14	-25.29142274
	1.15	-25.70013081
	1.16	-26.15950657
	1.17	-26.58869931
	1.18	-26.95683904
	1.19	-27.10352908
	1.2	-26.75410461
	1.21	-27.025724
	1.22	-27.41157862
	1.23	-27.84206626
	1.24	-28.29885113
	1.25	-28.77450598
	1.26	-29.26543694
	1.27	-29.87833411
	1.28	-30.3883249
	1.29	-30.91035496
	1.3	-31.4444219
	1.31	-31.99061042
	1.32	-32.45847897
	1.33	-33.02956864
	1.34	-33.6180091
	1.35	-34.212015
	1.36	-34.81683331
	1.37	-35.43170444
	1.38	-36.05568179
	1.39	-36.68763243
	1.4	-37.3262426
	1.41	-37.97002314
	1.42	-38.61842232
	1.43	-39.26743316
	1.44	-39.91623287
	1.45	-40.56275378
	1.46	-41.20482286
	1.47	-41.84018283
	1.48	-42.46652019
	1.49	-43.08149447
	1.5	-43.68277529
	1.51	-44.26917047
	1.52	-44.83623519
	1.53	-45.38309398
	1.54	-45.90789207
	1.55	-46.40929964
	1.56	-46.89187826
	1.57	-47.34158639
	1.58	-47.64402178
	1.59	-48.04095416
	1.6	-48.41279905
	1.61	-48.75966115
	1.62	-49.08326157
	1.64	-49.6766154
	1.65	-49.96635813
	1.66	-50.28006771
	1.68	-50.8196079
	1.7	-51.17739171
	1.72	-51.43913891
	1.74	-51.63843746
	1.75	-51.71735308
	1.76	-51.78374657
	1.78	-51.88171302
	1.8	-51.89761439
	1.82	-51.91654825
	1.84	-51.89766202
	1.85	-51.87557936
	1.86	-51.84556862
	1.88	-51.76328363
	1.9	-51.65444397
	1.92	-51.52465764
	1.94	-51.37868726
	1.95	-51.3031972
	1.96	-51.22855498
	1.98	-51.09361649
	2	-51.00503324
	2.05	-49.03073053
	2.1	-44.63130119
	2.15	-41.73472307
	2.2	-38.79320182
	2.25	-35.61877167
	2.3	-32.11489517
	2.35	-28.28348395
	2.4	-24.17478519
	2.5	-15.47845869
	2.6	-7.107855152
	2.8	5.101714802
end

abinitio spin-orbit-x 4 8
name "<A3Pi|LSX|Ap3Delta>"  (<1.2|LSX|2.4>)
spin 1 1
sigma 0 1
lambda 1 2
<x|Lz|y>  -i -2i
type grid
factor i
values
	1.1	-0.709530757
	1.11	-0.493913392
	1.12	-0.313048957
	1.13	-0.155972061
	1.14	-0.017160282
	1.15	0.099259816
	1.16	0.210843791
	1.17	0.309865258
	1.18	0.395389474
	1.19	0.456711125
	1.2	0.467840684
	1.21	0.516835323
	1.22	0.569982641
	1.23	0.6220519
	1.24	0.671703207
	1.25	0.718322252
	1.26	0.761526711
	1.27	0.790117671
	1.28	0.826374003
	1.29	0.858427175
	1.3	0.886062543
	1.31	0.909076433
	1.32	0.933459845
	1.33	0.946636005
	1.34	0.954375778
	1.35	0.957084095
	1.36	0.954334955
	1.37	0.946005235
	1.38	0.93199156
	1.39	0.912214481
	1.4	0.886621106
	1.41	0.855189046
	1.42	0.818021018
	1.43	0.775016061
	1.44	0.726346464
	1.45	0.672164981
	1.46	0.61268165
	1.47	0.548168618
	1.48	0.47896695
	1.49	0.405498695
	1.5	0.328253501
	1.51	0.247703239
	1.52	0.164776944
	1.53	0.080105387
	1.54	0.005407196
	1.55	-0.090770538
	1.56	-0.175542614
	1.57	-0.257028277
	1.58	-0.325535089
	1.59	-0.397451877
	1.6	-0.461587632
	1.61	-0.516806571
	1.62	-0.559448517
	1.64	-0.585675077
	1.65	-0.544280845
	1.66	-0.435270648
	1.68	-0.237232763
	1.7	-0.124093151
	1.72	0.002582558
	1.74	0.160393377
	1.75	0.252734695
	1.76	0.354176308
	1.78	0.584083008
	1.8	0.856180413
	1.82	1.15455793
	1.84	1.487260841
	1.85	1.66611006
	1.86	1.853254103
	1.88	2.252541885
	1.9	2.685660146
	1.92	3.153758493
	1.94	3.659109586
	1.95	3.926896509
	1.96	4.20572608
	1.98	4.801748947
	2	5.465858331
	2.05	7.375506221
	2.1	8.885165765
	2.15	10.91855762
	2.2	13.25847762
	2.25	15.81194666
	2.3	18.50377471
	2.35	21.24451728
	2.4	23.93883438
	2.5	28.90181883
	2.6	32.95241673
	2.8	38.17783709
	3	40.32592529
end

abinitio spin-orbit-x 9 8
name "<C3Pi|LSX|Ap3Delta>"   (<2.2|LSX|2.4>, DIABATISED §)
spin 1 1
sigma 0 1
lambda 1 2
<x|Lz|y>  -i -2i
type grid
factor i
values
1.20	16.28577474
1.21	15.64509003
1.22	15.06868494
1.23	14.53817411
1.24	14.04644199
1.25	13.58924923
1.26	13.10892648
1.27	12.70772227
1.28	12.33779321
1.29	11.99218282
1.30	11.66890185
1.31	11.36634641
1.32	11.08300782
1.33	10.8175141
1.34	10.56765459
1.35	10.33433152
1.36	10.1154112
1.37	9.96213159
1.38	9.774292253
1.39	9.598367174
1.40	9.433699092
1.41	9.279694859
1.42	9.135852255
1.43	9.001733003
1.44	8.876981563
1.45	8.761311281
1.46	8.654510847
1.47	8.556439832
1.48	8.467030933
1.49	8.38629205
1.50	8.314305687
1.51	8.250832889
1.52	8.196936798
1.53	8.152510855
1.54	8.117958218
1.55	8.093768376
1.56	8.085173402
1.57	8.083641047
1.58	8.089295771
1.59	8.117038004
1.60	8.15866364
1.61	8.215118312
1.62	8.287363947
1.64	8.483033458
1.65	8.60825585
1.66	8.752785363
1.68	9.102050137
1.70	9.533403584
1.72	10.0461708
1.80	13.09800153
1.82	13.80142452
1.84	14.53059767
1.85	14.91077973
1.86	15.29113955
1.88	16.10437862
1.90	16.95767736
1.92	17.85154132
1.94	18.78748601
1.95	19.2720339
1.96	19.76812209
1.98	20.79610064
2.00	21.86994166
2.02	22.97056078
2.04	24.03417792
2.05	24.53001839
2.06	24.95474381
2.08	25.81253767
2.10	26.73768415
2.12	27.66517279
2.14	28.57834611
2.15	29.02926457
2.16	29.45971998
2.18	30.34057947
2.20	31.20258853
2.22	32.04427602
2.24	32.85521792
2.25	33.24847946
2.26	33.63261672
2.28	34.37054947
2.30	35.06191731
2.32	35.69949357
2.34	36.27539467
2.38	37.4132541
2.40	37.71784827
2.42	37.95019957
2.44	38.10358025
2.45	38.13831142
2.46	38.16283881
2.48	38.14847488
2.50	38.05051712
2.52	37.87281994
2.54	37.62237488
2.56	37.30874246
2.58	36.9579474
2.60	36.56272275
2.62	36.13436696
2.64	35.69466342
2.66	35.25557224
2.68	34.82822568
2.70	34.42057451
2.72	34.04014309
2.74	33.69247127
2.76	33.38263682
2.78	33.11370476
2.80	32.88805106
2.82	32.70749579
2.84	32.5807615
2.86	32.46758922
2.88	32.41007972
2.90	32.36378408
2.92	32.31959915
2.94	32.27015008
2.96	32.20308026
2.98	32.11131601
3.00	31.98692467
end

abinitio spin-orbit-x 12 8
name "<Cp3Pi|LSX|Ap3Delta>"   (<3.2|LSX|2.4>, DIABATISED §)
spin 1 1
sigma 0 1
lambda 1 2
<x|Lz|y>   i -2i
type grid
factor -i
values
1.20	32.55871339
1.21	30.93371585
1.22	29.81045516
1.23	28.95513905
1.24	28.29495398
1.25	27.78766191
1.26	27.37648491
1.27	27.15309598
1.28	26.94271407
1.29	26.80035118
1.30	26.71412698
1.31	26.67516061
1.32	26.67585155
1.33	26.70982072
1.34	26.77445751
1.35	26.85929862
1.36	26.96317736
1.40	27.72229854
1.41	27.85417598
1.42	27.98771321
1.43	28.12039408
1.44	28.24988381
1.45	28.37391303
1.46	28.49028857
1.47	28.59688279
1.48	28.69162717
1.49	28.77251339
1.50	28.83755718
1.51	28.88529359
1.52	28.91287825
1.53	28.91901093
1.54	28.90188231
1.55	28.85974803
1.56	28.79400697
1.57	28.69663554
1.58	28.5505955
1.59	28.39204635
1.60	28.20092396
1.61	27.97607011
1.62	27.71655483
1.64	27.09057445
1.65	26.72363415
1.66	26.32101999
1.68	25.41233911
1.74	21.26449903
1.75	20.68778537
1.76	20.11472014
1.78	18.92692598
1.80	17.73463148
1.82	16.56577821
1.84	15.4091605
1.85	14.84076996
1.86	14.27622496
1.88	13.18042085
1.90	12.11687619
1.92	11.07905899
1.94	10.05053416
1.95	9.531092103
1.96	9.001267975
1.98	7.88066797
2.00	6.611848043
2.10	1.627624147
2.12	0.804465501
2.14	0.037558377
2.15	-0.315041019
2.16	-0.642292406
2.18	-1.254564924
2.20	-1.809502827
2.22	-2.320209866
2.24	-2.798082487
2.25	-3.027363746
2.26	-3.251443743
2.28	-3.687822892
2.30	-4.110609144
2.32	-4.52453064
2.34	-4.932806191
2.38	-5.850572537
2.40	-6.221129569
2.42	-6.58791437
2.44	-6.945448023
2.45	-7.119760528
2.46	-7.294958367
2.48	-7.641780818
2.50	-7.984391289
2.52	-8.323409779
2.54	-8.659442527
2.56	-8.993069849
2.58	-9.32743422
2.60	-9.695893691
2.62	-10.02771851
2.64	-10.35987847
2.66	-10.69301171
2.68	-11.0276183
2.70	-11.36417396
2.72	-11.70309627
2.74	-12.04455067
2.76	-12.38867769
2.78	-12.73550777
2.80	-13.08504296
2.82	-13.437234
2.84	-13.86408191
2.86	-14.36276075
end

abinitio spin-orbit-x 4 5            (MAYBE CUT OFF >2 A <1.2|LSX|3.4> HERE )
name "<A3Pi|LSX|B3Sig->"
spin 1 1
sigma 0 1
lambda 1 0
<x|Lz|y>  -i 0
type grid
factor i
values
        1.1	46.284117234904
	1.11	44.426698601171
	1.12	42.389435211830
	1.13	40.261653900273
	1.14	38.147498671204
	1.15	36.386628683608
	1.16	34.560024507594
	1.17	32.996405589146
	1.18	31.763089187197
	1.19	31.186355726153
	1.2	31.914655075502
	1.21	31.140941596480
	1.22	30.196682063032
	1.23	29.301587700181
	1.24	28.501072857074
	1.25	27.805096634059
	1.26	27.214888966971
	1.27	26.765477568027
	1.28	26.345238517609
	1.29	25.999835488048
	1.3	25.719601280254
	1.31	25.495794000185
	1.32	25.326719084213
	1.33	25.194705751867
	1.34	25.097404527219
	1.35	25.035693967218
	1.36	25.002997514535
	1.37	24.996314731484
	1.38	25.013154361526
	1.39	25.051427006168
	1.4	25.109370064647
	1.41	25.185487597875
	1.42	25.277878297121
	1.43	25.386629513287
	1.44	25.510255842070
	1.45	25.647963443726
	1.46	25.799072824798
	1.47	25.963008961751
	1.48	26.139283743006
	1.49	26.327490701544
	1.5	26.527286798516
	1.51	26.738163730678
	1.52	26.960277105542
	1.53	27.193183803827
	1.54	27.436644378711
	1.55	27.690365392612
	1.56	27.958290365705
	1.57	28.231960306750
	1.58	28.577243503163
	1.59	28.868344119431
	1.6	29.168051652842
	1.61	29.477407291049
	1.62	29.795840180535
	1.64	30.466276140697
	1.65	30.830139400978
	1.66	31.232135500561
	1.68	32.027368686664
	1.7	32.753892925195
	1.72	33.459806959518
	1.74	34.160300409395
	1.75	34.509236980522
	1.76	34.857822611713
	1.78	35.555735259400
	1.8	36.273389430705
	1.82	36.986275954592
	1.84	37.711732229567
	1.85	38.082217258951
	1.86	38.458567089434
	1.88	39.231798602166
	1.9	40.037074947400
	1.92	40.879727163933
	1.94	41.762805290717
	1.95	42.219809634008
	1.96	42.686446938345
	1.98	43.641801353358
	2	44.595145819698
	2.05	46.260525687303
	2.1	49.198428027108
	2.15	52.489253914193
	2.2	55.675269252117
	2.25	58.529197744789
	2.3	61.037152134908
	2.35	63.239827628098
	2.4	65.134977901507
	2.5	67.836301293494
	2.6	69.054201577861
	2.8	67.862629470273
	3	64.677064933242
end

abinitio spin-orbit-x 9 1
name "<C3Pi|LSX|X3Sig->"    (<2.2|LSX|1.4>, DIABATISED)
spin 1 1
sigma 0 1
lambda 1 0
<x|Lz|y>  -i 0
type grid
factor i
values
1.20	-97.77620473
1.21	-97.81282206
1.22	-97.84207093
1.23	-97.85566199
1.24	-97.8520658
1.25	-97.8311699
1.26	-97.82420635
1.27	-97.79396428
1.28	-97.73265705
1.29	-97.65860495
1.30	-97.57285043
1.31	-97.47681712
1.32	-97.37166893
1.33	-97.25845082
1.34	-97.12964831
1.35	-97.00353314
1.36	-96.87188532
1.37	-96.72067778
1.38	-96.58029099
1.39	-96.43660387
1.40	-96.29013165
1.41	-96.14142154
1.42	-95.99095921
1.43	-95.83927074
1.44	-95.68686508
1.45	-95.53426309
1.46	-95.38199776
1.47	-95.230609
1.48	-95.08064068
1.49	-94.93263431
1.50	-94.78711656
1.51	-94.64318106
1.52	-94.50421014
1.53	-94.36908219
1.54	-94.23811461
1.55	-94.11123911
1.56	-93.99622529
1.57	-93.87842829
1.58	-93.89607566
1.59	-93.7813419
1.60	-93.66998578
1.61	-93.56131297
1.62	-93.45446742
1.64	-93.24221064
1.65	-93.13458148
1.66	-93.02441031
1.68	-92.79191308
1.70	-92.53640842
1.72	-92.25089902
1.74	-91.99137798
1.75	-91.81809988
1.76	-91.62684666
1.78	-91.23688125
1.80	-90.81116797
1.82	-90.33555396
1.84	-89.83292457
1.85	-89.57293984
1.86	-89.30729433
1.88	-88.77564069
1.90	-88.26163821
1.92	-87.80197746
1.94	-87.45289004
1.95	-87.34458497
1.96	-87.29822556
2.10	-87.10297948
2.12	-86.41025767
2.14	-85.56556708
2.15	-85.06742339
2.16	-84.55429144
2.18	-83.34001836
2.20	-81.98529594
2.22	-80.51607415
2.24	-78.94503684
2.25	-78.12455989
2.26	-77.2813401
2.28	-75.52679718
2.30	-73.67726916
2.32	-71.72551213
2.34	-69.66240224
2.35	-68.96112334
2.36	-67.85891065
2.38	-65.21525133
2.40	-62.72781235
2.42	-60.07209147
2.44	-57.24357809
2.45	-55.75343766
2.46	-54.23480246
2.48	-51.08498329
2.50	-47.80604186
2.52	-44.43134738
2.54	-41.0021572
2.56	-37.5646053
2.58	-34.18325016
2.60	-30.82407785
2.62	-27.63912303
2.64	-24.61540484
2.66	-21.77960605
2.68	-19.15205708
2.70	-16.74343417
2.72	-14.56105579
2.74	-12.60728777
2.76	-10.88174023
2.78	-9.381407533
2.80	-8.102026723
2.82	-7.039073732
2.84	-6.151804922
2.86	-5.515940012
2.90	-3.842685827
2.92	-2.570244557
2.94	-1.179603377
2.96	0.3228212
2.98	1.916398064
3.00	3.579969869
end

abinitio spin-orbit-x 12 1
name "<Cp3Pi|LSX|X3Sig->"    (<3.2|LSX|1.4>, DIABATISED §)
spin 1 1
sigma 0 1
lambda 1 0
<x|Lz|y>   i 0
type grid
factor i
values
1.20	-0.751084374
1.21	-2.496324631
1.22	-3.889890564
1.23	-5.09687462
1.24	-6.175546184
1.25	-7.166792106
1.26	-8.064927229
1.27	-8.945436212
1.28	-9.783772709
1.29	-10.59783644
1.30	-11.3930745
1.31	-12.17644321
1.32	-12.95265813
1.33	-13.72556504
1.34	-14.49918257
1.35	-15.27442736
1.36	-16.05439962
1.37	-17.16089157
1.38	-17.94960014
1.39	-18.74830947
1.40	-19.5579855
1.41	-20.37948602
1.42	-21.21345026
1.43	-22.06032926
1.44	-22.92051271
1.45	-23.79425905
1.46	-24.68171024
1.47	-25.58292014
1.48	-26.49787117
1.49	-27.42649059
1.50	-28.36864958
1.51	-29.32455726
1.52	-30.29326875
1.53	-31.27500621
1.54	-32.26957129
1.55	-33.27692478
1.56	-34.29705904
1.57	-35.32909779
1.58	-36.42525557
1.59	-37.48091045
1.60	-38.54807174
1.61	-39.62636551
1.62	-40.71533092
1.64	-42.92232215
1.65	-44.03834745
1.66	-45.16087061
1.68	-47.41772111
1.70	-49.67303835
1.72	-51.90370573
1.74	-54.92750515
1.75	-55.91458757
1.76	-56.88585128
1.78	-58.72464277
1.80	-60.47316952
1.82	-62.08354233
1.84	-63.53815597
1.85	-64.20465381
1.86	-64.81599499
1.88	-65.91511087
1.90	-66.79439662
1.92	-67.41000046
1.94	-67.69645542
1.95	-67.68614735
1.96	-67.5516619
1.98	-66.81943253
2.10	-60.64413422
2.12	-59.97968807
2.14	-59.4058759
2.15	-59.18113981
2.16	-59.01396768
2.18	-58.72332157
2.20	-58.5027886
2.22	-58.31163817
2.24	-58.12035284
2.25	-58.01898764
2.26	-57.91178176
2.28	-57.67538301
2.30	-57.41026201
2.32	-57.11484228
2.34	-56.79048492
2.35	-56.63048492
2.36	-56.44367052
2.38	-56.17325213
2.40	-55.81810079
2.42	-55.43490915
2.44	-55.03313242
2.45	-54.8272736
2.46	-54.61442555
2.48	-54.17660809
2.50	-53.72529142
2.52	-53.26374241
2.54	-52.7951661
2.56	-52.3230153
2.58	-51.84756026
2.60	-51.34620937
2.62	-50.88194916
2.64	-50.42701674
2.66	-49.98453119
2.68	-49.55746138
2.70	-49.14828456
2.72	-48.75923635
2.74	-48.39226165
2.76	-48.04870846
2.78	-47.72960829
2.80	-47.43552754
2.82	-47.16669094
2.84	-46.86790612
2.86	-46.57790612
2.88	-46.19119566
2.90	-45.80559529
2.92	-45.42424556
2.94	-45.03756867
2.96	-44.65674572
2.98	-44.27291595
3.00	-43.88405314
end

abinitio spin-orbit-x 9 5
name "<C3Pi|LSX|B3Sig->"   (<2.2|LSX|3.4>, DIABATISED §)
spin 1 1
sigma 0 1
lambda 1 0
<x|Lz|y>  -i 0
type grid
factor i
values
1.20	-31.13969543
1.21	-31.20567698
1.22	-31.29923403
1.23	-31.39766717
1.24	-31.50300621
1.25	-31.61977866
1.26	-31.68444394
1.27	-31.85776216
1.28	-32.0271418
1.29	-32.21664818
1.30	-32.42607737
1.31	-32.6548971
1.32	-32.90221197
1.33	-33.16693714
1.34	-33.44605079
1.35	-33.74216904
1.36	-34.05193276
1.37	-34.39329676
1.38	-34.7247631
1.39	-35.06565035
1.40	-35.41467453
1.41	-35.77060301
1.42	-36.13218256
1.43	-36.4981625
1.44	-36.86729742
1.45	-37.23834085
1.46	-37.61004362
1.47	-37.98114806
1.48	-38.35038646
1.49	-38.71648163
1.50	-39.07814557
1.51	-39.43354334
1.52	-39.78246905
1.53	-40.12303922
1.54	-40.4539392
1.55	-40.77380968
1.56	-41.08689044
1.57	-41.38103072
1.58	-41.58940217
1.59	-41.85471283
1.60	-42.10269413
1.61	-42.33201565
1.62	-42.54148909
1.64	-42.89632524
1.65	-43.03947633
1.66	-43.15837814
1.68	-43.31952196
1.70	-43.37250554
1.78	-41.84439822
1.80	-41.41096198
1.82	-40.88939373
1.84	-40.22433681
1.85	-39.84525302
1.86	-39.41630236
1.88	-38.48497743
1.90	-37.39821567
1.92	-36.13543679
1.94	-34.66565107
1.95	-33.84114499
1.96	-32.94711398
1.98	-30.911899
2.00	-28.46327289
2.02	-25.50020029
2.08	-17.77413631
2.10	-15.11138836
2.12	-12.16597904
2.14	-9.180683214
2.15	-7.695039661
2.16	-6.176334259
2.18	-3.257378163
2.20	-0.404927291
2.22	2.365840985
2.24	5.045475137
2.25	6.350699098
2.26	7.63366925
2.28	10.13767968
2.30	12.57132528
2.32	14.95096294
2.34	17.28954362
2.35	18.39302123
2.36	19.51812796
2.38	21.88641646
2.40	24.12649099
2.42	26.35858139
2.44	28.56743988
2.45	29.66171515
2.46	30.73550579
2.48	32.82396599
2.50	34.80870458
2.52	36.66057679
2.54	38.35385331
2.56	39.86892493
2.58	41.18979581
2.60	42.19071498
2.62	43.13021373
2.64	43.89122089
2.66	44.48971266
2.68	44.94456124
2.70	45.27625221
2.72	45.5053539
2.74	45.65207491
2.76	45.73341451
2.78	45.76640388
2.80	45.76552466
2.82	45.7432758
2.86	45.69042182
2.88	45.72661234
2.90	45.75643573
2.92	45.79799244
2.94	45.82042009
2.96	45.87683546
2.98	45.93720777
3.00	45.99917019
end

abinitio spin-orbit-x 12 5
name "<Cp3Pi|LSX|B3Sig->"   (<3.2|LSX|3.4>, DIABATISED §)
spin 1 1
sigma 0 1
lambda 1 0
<x|Lz|y>  i 0
type grid
factor i
values
1.20	-1.67942781
1.21	0.299281459
1.22	1.933827819
1.23	3.31623041
1.24	4.496482111
1.25	5.509193432
1.26	6.351899975
1.27	7.14862733
1.28	7.829043028
1.29	8.437204204
1.30	8.986684313
1.31	9.488067327
1.32	9.949923424
1.33	10.37912463
1.34	10.78134381
1.35	11.16080675
1.36	11.52120375
1.37	12.01366706
1.38	12.34126652
1.39	12.65722568
1.40	12.96242075
1.41	13.25933861
1.42	13.54842222
1.43	13.83051595
1.44	14.10632663
1.45	14.37644774
1.46	14.64138716
1.47	14.90159133
1.48	15.15746081
1.49	15.40937339
1.50	15.65768233
1.51	15.90289133
1.52	16.14507976
1.53	16.38479147
1.54	16.62243151
1.55	16.85842226
1.56	17.09608809
1.57	17.33010615
1.58	17.48622346
1.59	17.72132305
1.60	17.95770655
1.61	18.19575802
1.62	18.43605783
1.64	18.92533698
1.65	19.17520308
1.66	19.42897623
1.68	19.94878016
1.70	20.48364988
1.72	21.03226235
1.78	23.07257882
1.80	23.53173306
1.82	24.01175557
1.84	24.47294543
1.85	24.70415052
1.86	24.9275206
1.88	25.4127798
1.90	25.92816162
1.92	26.49253251
1.94	27.13185528
1.95	27.48869039
1.96	27.87671698
1.98	28.76675873
2.00	29.83857805
2.02	31.08212975
2.08	32.47878163
2.10	32.68886884
2.12	32.89078387
2.14	32.96433927
2.15	32.95042867
2.16	32.87749004
2.18	32.69723564
2.20	32.41444063
2.22	32.0445521
2.24	31.60606639
2.25	31.36668547
2.26	31.11715449
2.28	30.59905079
2.30	30.06870083
2.32	29.54598624
2.34	29.04669555
2.35	28.64212829
2.36	28.3751931
2.38	27.94699749
2.40	27.56377855
2.42	27.23719428
2.44	26.96318827
2.45	26.84505085
2.46	26.74079176
2.48	26.56805019
2.50	26.43815159
2.52	26.3445546
2.54	26.28011296
2.56	26.23784037
2.58	26.21116557
2.60	26.21912382
2.62	26.20089946
2.64	26.17895478
2.66	26.14881654
2.68	26.10666515
2.70	26.05004348
2.72	25.97753168
2.74	25.88862269
2.76	25.78350585
2.78	25.66303089
2.80	25.52893261
2.82	25.38290022
2.84	25.25700262
2.86	25.04495049
2.88	24.89236272
2.90	24.7400443
2.92	24.58744374
2.94	24.43840599
2.96	24.2886693
2.98	24.14186812
3.00	23.99878034
end

( spin-orbit-x 9 8 )
( name "<C3Pi|LSX|Ap3Delta>" (<2.3|LSX|1.1>, DIABATISED § %) )
( spin 1 1  )
( sigma 0 1 )
( lambda 1 2 )
( <x|Lz|y> -i -2i  )
( type grid )
( factor i )
( values )
( 1.20	15.85481813 )
( 1.21	15.27298405 )
( 1.22	14.74402394 )
( 1.23	14.2580729 )
( 1.24	13.808971 )
( 1.25	13.39274943 )
( 1.26	13.00637389 )
( 1.27	12.6396766 )
( 1.28	12.30675051 )
( 1.29	11.99680578 )
( 1.30	11.70799016 )
( 1.31	11.43881543 )
( 1.32	11.18786329 )
( 1.33	10.95384373 )
( 1.34	10.73446791 )
( 1.35	10.53101807 )
( 1.36	10.34126594 )
( 1.37	10.16433255 )
( 1.38	9.999426479 )
( 1.39	9.845842255 )
( 1.40	9.702960727 )
( 1.41	9.570239084 )
( 1.42	9.447220114 )
( 1.43	9.333522492 )
( 1.44	9.22883817 )
( 1.45	9.132950115 )
( 1.46	9.045713572 )
( 1.47	8.967056655 )
( 1.48	8.896992751 )
( 1.49	8.835607079 )
( 1.50	8.783096476 )
( 1.51	8.739306255 )
( 1.52	8.705434615 )
( 1.53	8.681484391 )
( 1.54	8.667993448 )
( 1.55	8.665580888 )
( 1.56	8.679469161 )
( 1.57	8.70160773 )
( 1.58	8.629730383 )
( 1.59	8.683728373 )
( 1.60	8.75301305 )
( 1.61	8.838614409 )
( 1.62	8.941468367 )
( 1.64	9.202405728 )
( 1.65	9.361841772 )
( 1.66	9.541167482 )
( 1.68	9.959443335 )
( 1.70	10.45420591 )
( 1.72	11.02795918 )
( 1.74	11.66403698 )
( 1.75	12.00118154 )
( 1.76	12.34970699 )
( 1.78	13.07618026 )
( 1.80	13.83652758 )
( 1.82	14.62389476 )
( 1.84	15.43536826 )
( 1.85	15.84958047 )
( 1.86	16.2692215 )
( 1.88	17.12477936 )
( 1.90	18.0026862 )
( 1.92	18.90448126 )
( 1.94	19.83263908 )
( 1.95	20.30751337 )
( 1.96	20.79002119 )
( 1.98	21.77821704 )
( 2.00	22.79225643 )
( 2.02	23.8065788 )
( 2.04	24.77228794 )
( 2.05	25.35210031 )
( 2.06	25.6920162 )
( 2.08	26.57352145 )
( 2.10	27.47707205 )
( 2.12	28.36175186 )
( 2.14	29.22574068 )
( 2.15	29.65105176 )
( 2.16	30.07200474 )
( 2.18	30.90059881 )
( 2.20	31.73209249 )
( 2.22	32.509948 )
( 2.24	33.25013421 )
( 2.25	33.60673246 )
( 2.26	33.95384291 )
( 2.28	34.61745171 )
( 2.30	35.23626885 )
( 2.32	35.80504054 )
( 2.34	36.31867849 )
( 2.35	36.55182474 )
( 2.36	36.7680847 )
( 2.38	37.14429811 )
( 2.40	37.43393167 )
( 2.42	37.61980411 )
( 2.44	37.68935052 )
( 2.45	37.67109086 )
( 2.46	37.61387211 )
( 2.48	37.37230921 )
( 2.50	36.9470408 )
( 2.52	36.30591271 )
( 2.54	35.49389032 )
( 2.56	34.50807706 )
( 2.58	33.38105436 )
( 2.60	32.15299762 )
( 2.62	30.86609765 )
( 2.64	29.55839353 )
( 2.66	28.29781556 )
( 2.68	27.02999621 )
( 2.70	25.80540478 )
( 2.72	24.63086822 )
( 2.74	23.50851064 )
( 2.76	22.43863976 )
( 2.78	21.42936681 )
( 2.80	35.81768981 )
( 2.82	36.55373394 )
( 2.84	37.35118007 )
( 2.86	38.22173375 )
( 2.88	39.17560421 )
( 2.90	40.22233499 )
( 2.92	41.371461 )
( 2.94	42.63299638 )
( 2.96	44.01777595 )
( 2.98	45.53830724 )
( 3.00	47.20749871 )
( end )

( spin-orbit-x 12 8 )
( name "<Cp3Pi|LSX|Ap3Delta>" (<3.3|LSX|1.1>, DIABATISED §) )
( spin 1 1  )
( sigma 0 1 )
( lambda 1 2 )
( <x|Lz|y> +i -2i  )
( type grid )
( factor i )
( values )
( 1.20	30.37637582 )
( 1.21	29.22519859 )
( 1.22	28.3355834 )
( 1.23	27.64305471 )
( 1.24	27.10781496 )
( 1.25	26.69673721 )
( 1.26	26.38888769 )
( 1.27	26.22556281 )
( 1.28	26.06503341 )
( 1.29	25.96286177 )
( 1.30	25.90951524 )
( 1.31	25.89750163 )
( 1.32	25.92040851 )
( 1.33	25.97280043 )
( 1.34	26.05290504 )
( 1.35	26.15070306 )
( 1.36	26.26560146 )
( 1.37	26.39433888 )
( 1.38	26.53392968 )
( 1.39	26.68161822 )
( 1.40	26.83487106 )
( 1.41	26.99113082 )
( 1.42	27.14807968 )
( 1.43	27.30343362 )
( 1.44	27.45512772 )
( 1.45	27.6006694 )
( 1.46	27.73800789 )
( 1.47	27.86508098 )
( 1.48	27.979705 )
( 1.49	28.07982553 )
( 1.50	28.16332413 )
( 1.51	28.22861536 )
( 1.52	28.27267552 )
( 1.53	28.29397374 )
( 1.54	28.29054901 )
( 1.55	28.26029707 )
( 1.56	28.20419633 )
( 1.57	28.11444137 )
( 1.58	27.97463284 )
( 1.59	27.81815276 )
( 1.60	27.62615017 )
( 1.61	27.39714423 )
( 1.62	27.13039424 )
( 1.64	26.48074157 )
( 1.65	26.09791711 )
( 1.66	25.67725332 )
( 1.68	24.72900242 )
( 1.70	23.65510107 )
( 1.72	22.47788279 )
( 1.74	21.23123754 )
( 1.75	20.59162786 )
( 1.76	19.94598568 )
( 1.78	18.64792995 )
( 1.80	17.35459039 )
( 1.82	16.09789037 )
( 1.84	14.88188261 )
( 1.85	14.29114256 )
( 1.86	13.71277202 )
( 1.88	12.59349614 )
( 1.90	11.52140109 )
( 1.92	10.48736949 )
( 1.94	9.473937339 )
( 1.95	8.96651662 )
( 1.96	8.452454215 )
( 1.98	7.380712043 )
( 2.00	6.210415036 )
( 2.02	4.947068427 )
( 2.04	3.782199142 )
( 2.05	3.104814378 )
( 2.06	2.811501193 )
( 2.08	2.193539064 )
( 2.10	1.265834699 )
( 2.12	0.356717723 )
( 2.14	-0.443187063 )
( 2.15	-0.802285115 )
( 2.16	-1.137416433 )
( 2.18	-1.74665964 )
( 2.20	-2.3075281 )
( 2.22	-2.820374705 )
( 2.24	-3.292234254 )
( 2.25	-3.515721899 )
( 2.26	-3.732981698 )
( 2.28	-4.150304938 )
( 2.30	-4.548359516 )
( 2.32	-4.930371366 )
( 2.34	-5.298782114 )
( 2.35	-5.478308102 )
( 2.36	-5.6551317 )
( 2.38	-6.001182009 )
( 2.40	-6.338072504 )
( 2.42	-6.598354796 )
( 2.44	-6.908707828 )
( 2.45	-7.061712042 )
( 2.46	-7.213146153 )
( 2.48	-7.510930808 )
( 2.50	-7.801308955 )
( 2.52	-8.150096979 )
( 2.54	-8.425665179 )
( 2.56	-8.692461332 )
( 2.58	-8.951292803 )
( 2.60	-9.203367781 )
( 2.62	-9.450246621 )
( 2.64	-9.69353751 )
( 2.66	-9.858436596 )
( 2.68	-10.09736671 )
( 2.70	-10.33610123 )
( 2.72	-10.5751138 )
( 2.74	-10.81461787 )
( 2.76	-11.05454553 )
( 2.78	-11.29387365 )
( 2.80	-10.04009129 )
( 2.82	-10.05365007 )
( 2.84	-10.05176721 )
( 2.86	-10.03252108 )
( 2.88	-9.993811336 )
( 2.90	-9.933657875 )
( 2.92	-9.8500817 )
( 2.94	-9.74107558 )
( 2.96	-9.604599245 )
( 2.98	-9.4383841 )
( 3.00	-9.240164955 )
( end )

abinitio spin-orbit-x 4 7
name "<A3Pi|LSX|App3Sig+>" (<1.3|LSX|2.1> SWAP)
spin 1 1
sigma 0 1
lambda 1 0
<x|Lz|y>  -i 0
type grid
factor i
values
    1	    7.99546104
    1.05	4.532684022
	1.1	    3.730749398
	1.11	3.658401561
	1.12	3.613751861
	1.13	3.573076628
	1.14	3.544967414
	1.15	3.52767852
	1.16	3.51976185
	1.17	3.519982422
	1.18	3.519091355
	1.19	3.532576535
	1.2	    3.550945464
	1.21	3.573139398
	1.22	3.598081373
	1.23	3.624726032
	1.24	3.462392279
	1.25	3.489440772
	1.26	3.519824181
	1.27	3.553364514
	1.28	3.589010047
	1.29	3.626726543
	1.3	3.666203664
	1.31	3.707163337
	1.32	3.749352726
	1.33	3.79253831
	1.34	3.837050838
	1.35	3.881570609
	1.36	3.926421127
	1.37	3.891542
	1.38	3.930917285
	1.39	3.970157812
	1.4	4.008903205
	1.41	4.046775309
	1.42	4.083357121
	1.43	4.1182064
	1.44	4.150829329
	1.45	4.180704874
	1.46	4.207265036
	1.47	4.229895284
	1.48	4.247931051
	1.49	4.260654874
	1.5	4.267295737
	1.51	4.267141885
	1.52	4.259062805
	1.53	4.242246878
	1.54	4.215698129
	1.55	4.178374054
	1.56	4.128414824
	1.57	4.06619618
	1.58	3.986420224
	1.59	3.894782542
	1.6	3.786837237
	1.61	3.661573628
	1.62	3.518100866
	1.64	3.173846348
	1.65	2.972285455
	1.66	2.750726473
	1.68	2.250583074
	1.69	1.973072985
	1.7	1.678573366
	1.71	1.368216045
	1.72	1.043220425
	1.74	0.354211644
	1.75	-0.007371933
	1.76	-0.378880154
	1.78	-1.148024171
	1.8	-1.951365628
	1.82	-2.773673863
	1.84	-3.616660559
	1.85	-4.044998223
	1.86	-4.47713214
	1.88	-5.351951217
	1.9	-6.238409911
	1.92	-7.132938688
	1.94	-8.030086675
	1.95	-8.476866573
	1.96	-8.919899161
	1.98	-9.779900189
	2	-10.54909688
	2.05	-12.22199639
	2.1	-14.82960258
	2.15	-17.35608567
	2.2	-19.78248922
	2.25	-22.07885404
	2.3	-24.21601855
	2.35	-26.17595466
	2.4	-27.95343888
	2.5	-30.96289368
	2.6	-33.27024101
	2.8	-36.04148529
	3	-37.22131617
end

abinitio spin-orbit-x 9 7
name "<C3Pi|LSX|App3Sig+>" (<2.3|LSX|2.1>, DIABATISED §)
spin 1 1
sigma 0 1
lambda 1 0
<x|Lz|y>  -i 0
type grid
factor i
values
1.20	14.53156054
1.21	13.94705165
1.22	13.40293924
1.23	12.89380739
1.24	12.41619796
1.25	11.96762931
1.26	11.5460757
1.27	11.14012356
1.28	10.76868656
1.29	10.41906174
1.30	10.08966286
1.31	9.779221854
1.32	9.486465569
1.33	9.210205935
1.34	8.948367409
1.35	8.702014032
1.36	8.469087527
1.37	8.248735255
1.38	8.040194397
1.39	7.842782443
1.40	7.655906455
1.41	7.47905184
1.42	7.311800506
1.43	7.153817772
1.44	7.00487684
1.45	6.864796522
1.46	6.733537315
1.47	6.611126938
1.48	6.497700101
1.49	6.393474778
1.50	6.298808252
1.51	6.213723524
1.52	6.139579896
1.53	6.076583567
1.54	6.02547445
1.55	5.98708543
1.56	5.966074064
1.57	5.956142262
1.58	5.856374627
1.59	5.882981785
1.60	5.927463925
1.61	5.990950751
1.62	6.074529834
1.64	6.305626018
1.65	6.454622759
1.66	6.626274686
1.68	7.037437405
1.70	7.535281071
1.72	8.111371173
1.74	8.755514668
1.75	9.098549696
1.76	9.453958502
1.78	10.19689342
1.80	10.97516124
1.82	11.78006393
1.84	12.60560392
1.85	13.02457132
1.86	13.44657813
1.88	14.29679242
1.90	15.14997002
1.92	15.99876456
1.94	16.83453578
1.95	17.24438682
1.96	17.6470007
1.98	18.42486335
2.00	19.16163929
2.02	19.88384931
2.04	20.69542856
2.05	21.16107311
2.06	21.6179001
2.08	22.67901058
2.10	23.62092423
2.12	24.57563841
2.14	25.56288609
2.15	26.06520227
2.16	26.57088169
2.18	27.58714903
2.20	28.64563628
2.22	29.68103498
2.24	30.71245256
2.25	31.2309808
2.26	31.75296831
2.28	32.81201183
2.30	33.89960862
2.32	35.02679741
2.34	36.20624525
2.35	36.81842406
2.36	37.44778351
2.38	38.76238634
2.40	40.15664249
2.42	41.61136007
2.44	43.16583352
2.45	43.96852697
2.46	44.78513886
2.48	46.44673107
2.50	48.11680336
2.52	49.76709051
2.54	51.32078121
2.56	52.74990973
2.58	54.02474815
2.60	55.13116368
2.62	56.07075257
2.64	56.85659509
2.66	57.50265095
2.68	58.04158349
2.70	58.48544808
2.72	58.85031017
2.74	59.14916586
2.76	59.39179843
2.78	59.58536503
2.80	59.71290451
2.82	59.65861407
2.84	59.56725384
2.86	59.43390192
2.88	59.25382301
2.90	59.02224653
2.92	58.73405507
2.94	58.3835145
2.96	57.9640115
2.98	57.4672782
3.00	56.88422238
end

abinitio spin-orbit-x 12 7
name "<Cp3Pi|LSX|App3Sig+>" (<3.3|LSX|2.1>, DIABATISED §)
spin 1 1
sigma 0 1
lambda 1 0
<x|Lz|y>  i 0
type grid
factor i
values
1.20	1.691151187
1.21	-1.026433042
1.22	-3.155095703
1.23	-4.887030254
1.24	-6.336258626
1.25	-7.578601051
1.26	-8.664564401
1.27	-9.69552593
1.28	-10.56935328
1.29	-11.37371224
1.30	-12.124846
1.31	-12.83507449
1.32	-13.51424276
1.33	-14.17016523
1.34	-14.81150178
1.35	-15.43825008
1.36	-16.05694912
1.37	-16.67076421
1.38	-17.28228634
1.39	-17.89348255
1.40	-18.50574122
1.41	-19.12031062
1.42	-19.73780355
1.43	-20.35857959
1.44	-20.98302011
1.45	-21.61015003
1.46	-22.23977231
1.47	-22.87107681
1.48	-23.50301074
1.49	-24.13420108
1.50	-24.7629337
1.51	-25.38786591
1.52	-26.00559607
1.53	-26.61422319
1.54	-27.21087223
1.55	-27.79253141
1.56	-28.35816022
1.57	-28.89893457
1.58	-29.36748259
1.59	-29.85264759
1.60	-30.3028137
1.61	-30.71328581
1.62	-31.07913568
1.64	-31.65815234
1.65	-31.86205466
1.66	-32.00410855
1.68	-32.09028886
1.70	-31.90261323
1.72	-31.44369375
1.74	-30.73154556
1.75	-30.28930619
1.76	-29.79534901
1.78	-28.66906977
1.80	-27.38246662
1.82	-25.99205252
1.84	-24.5202645
1.85	-23.76321611
1.86	-22.99703964
1.88	-21.45109261
1.90	-19.90931561
1.92	-18.39864888
1.94	-16.94824935
1.95	-16.25607403
1.96	-15.59238128
1.98	-14.37279132
2.00	-13.33249119
2.02	-12.46641563
2.04	-11.61334729
2.05	-11.29587405
2.06	-10.69061519
2.08	-9.555889073
2.10	-8.765365987
2.12	-8.036288756
2.14	-7.283727513
2.15	-6.895927511
2.16	-6.501217239
2.18	-5.680821172
2.20	-4.704705946
2.22	-3.893709039
2.24	-3.113371082
2.25	-2.730055535
2.26	-2.352083963
2.28	-1.611173131
2.30	-0.891114107
2.32	-0.192519159
2.34	0.484324167
2.35	0.81481162
2.36	1.139941335
2.38	1.774732992
2.40	2.389699998
2.42	2.93148985
2.44	3.507012275
2.45	3.788529723
2.46	4.066145428
2.48	4.610667551
2.50	5.142928225
2.52	5.733296231
2.54	6.251590287
2.56	6.765863649
2.58	7.277589055
2.60	7.787430748
2.62	8.295191974
2.64	8.800083778
2.66	9.219734574
2.68	9.713907542
2.70	10.20192123
2.72	10.68283481
2.74	11.15588026
2.76	11.62053252
2.78	12.07750991
2.80	12.47831652
2.82	13.11821314
2.84	13.75138109
2.86	14.37913524
2.88	15.0020231
2.90	15.62042495
2.92	16.23445801
2.94	16.84397996
2.96	17.44856125
2.98	18.04751569
3.00	18.63980206
end

( spin-orbit-x 4 8  )
( name "<A3Pi|LSX|Ap3Delta>" (<1.3|LSX|1.1>) )
( spin 1 1  )
( sigma 0 1 )
( lambda 1 2 )
( <x|Lz|y>  -i -2i  )
( type grid )
( factor i )
( values )
( 	1	-14.11292836 )
( 	1.05	-2.411215459 )
( 	1.1	-0.715620519 )
( 	1.11	-0.534413265 )
( 	1.12	-0.381391602 )
( 	1.13	-0.243235394 )
( 	1.14	-0.12036296 )
( 	1.15	-0.009829391 )
( 	1.16	0.090588374 )
( 	1.17	0.182556804 )
( 	1.18	0.26821029 )
( 	1.19	0.346361036 )
( 	1.2	0.418909693 )
( 	1.21	0.486248679 )
( 	1.22	0.548592863 )
( 	1.23	0.605950582 )
( 	1.24	0.588005459 )
( 	1.25	0.633348917 )
( 	1.26	0.674985011 )
( 	1.27	0.700978928 )
( 	1.28	0.73568072 )
( 	1.29	0.766351641 )
( 	1.3	0.792837401 )
( 	1.31	0.814968564 )
( 	1.32	0.832569991 )
( 	1.33	0.845461931 )
( 	1.34	0.853167466 )
( 	1.35	0.856141127 )
( 	1.36	0.853906876 )
( 	1.37	0.81965325 )
( 	1.38	0.80909696 )
( 	1.39	0.793708935 )
( 	1.4	0.77338317 )
( 	1.41	0.748049432 )
( 	1.42	0.717674363 )
( 	1.43	0.682274641 )
( 	1.44	0.641901624 )
( 	1.45	0.59667734 )
( 	1.46	0.546782417 )
( 	1.47	0.492466176 )
( 	1.48	0.434054978 )
( 	1.49	0.371955948 )
( 	1.5	0.306665099 )
( 	1.51	0.238632133 )
( 	1.52	0.168847321 )
( 	1.53	0.097937701 )
( 	1.54	0.02678205 )
( 	1.55	-0.043607634 )
( 	1.56	-0.112841565 )
( 	1.57	-0.178336965 )
( 	1.58	-0.230297584 )
( 	1.59	-0.286327043 )
( 	1.6	-0.335632458 )
( 	1.61	-0.376973577 )
( 	1.62	-0.409180382 )
( 	1.64	-0.44185379 )
( 	1.65	-0.440994766 )
( 	1.66	-0.427633809 )
( 	1.68	-0.36383846 )
( 	1.69	-0.313295866 )
( 	1.7	-0.250737256 )
( 	1.71	-0.176604213 )
( 	1.72	-0.091432912 )
( 	1.74	0.109728098 )
( 	1.75	0.224665645 )
( 	1.76	0.3484816 )
( 	1.78	0.62127057 )
( 	1.8	0.932683783 )
( 	1.82	1.266598632 )
( 	1.84	1.628883651 )
( 	1.85	1.820565332 )
( 	1.86	2.019819765 )
( 	1.88	2.44061694 )
( 	1.9	2.892307802 )
( 	1.92	3.37720342 )
( 	1.94	3.899260922 )
( 	1.95	4.176350937 )
( 	1.96	4.465995778 )
( 	1.98	5.093299486 )
( 	2	5.817488514 )
( 	2.05	7.55406683 )
( 	2.1	9.171177642 )
( 	2.15	11.24179305 )
( 	2.2	13.59956052 )
( 	2.25	16.17722949 )
( 	2.3	18.90175332 )
( 	2.35	21.68522409 )
( 	2.4	24.43452288 )
( 	2.5	29.52418238 )
( 	2.6	33.76978942 )
( 	2.8	39.60568351 )
( 	3	43.00032353 )
( end )

abinitio spin-orbit-x 11 8
name "<e1Pi|LSX|Ap3Delta>"     (<2.2|LSX|2.4>, DIABATISED §)
spin 0 1
sigma 0 1
lambda 1 2
<x|Lz|y>  -i -2i
type grid
factor i
values
1.20	7.613099991
1.21	7.174437429
1.22	6.820096664
1.23	6.421000407
1.24	6.040635038
1.25	5.677717109
1.26	5.330804866
1.27	4.982322158
1.28	4.664983015
1.29	4.359391762
1.30	4.003130795
1.31	3.717715853
1.32	3.44094513
1.33	3.171935867
1.34	2.909627221
1.35	2.653866238
1.36	2.403591251
1.37	2.158185213
1.38	1.917093799
1.39	1.679820494
1.40	1.445903842
1.41	1.215084409
1.42	0.986877394
1.43	0.761149754
1.44	0.537684042
1.45	0.316336214
1.46	0.097023762
1.47	-0.120300585
1.48	-0.335624179
1.49	-0.548883869
1.50	-0.759964953
1.51	-0.969085804
1.52	-1.175224056
1.53	-1.378509229
1.54	-1.578604193
1.55	-1.775101809
1.56	-1.964765714
1.57	-2.15241926
1.58	-2.360620715
1.59	-2.532171105
1.60	-2.696670931
1.61	-2.852623773
1.62	-2.99821596
1.64	-3.2456223
1.65	-3.334525074
1.68	-3.530264048
1.70	-3.598655409
1.72	-3.65947385
1.74	-3.726200481
1.75	-3.753534994
1.76	-3.775358384
1.80	-3.779248396
1.82	-3.746707532
1.84	-3.669520899
1.85	-3.607783773
1.86	-3.525339817
1.88	-3.274508495
1.90	-2.870031906
1.92	-2.209280972
1.95	-1.242053879
2.02	-0.311409502
2.04	-0.161883179
2.05	-0.118832306
2.06	-0.090790098
2.08	-0.066341057
2.10	-0.068965967
2.12	-0.08702727
2.14	-0.114006034
2.15	-0.129604561
2.16	-0.146183765
2.18	-0.181438746
2.20	-0.218178987
2.22	-0.255088022
2.24	-0.288997058
2.25	-0.306371295
2.26	-0.322858773
2.28	-0.352693917
2.30	-0.377785545
2.32	-0.400596503
2.34	-0.418425404
2.35	-0.426920346
2.36	-0.435501203
2.38	-0.453760461
2.40	-0.474207305
2.42	-0.494309412
2.44	-0.51557687
2.45	-0.529410377
2.46	-0.541867116
2.48	-0.56605155
2.50	-0.588378024
2.52	-0.608204664
2.54	-0.62478328
2.56	-0.648753323
2.58	-0.658274817
2.60	-0.664278055
2.62	-0.666907013
2.64	-0.665900668
2.66	-0.66238799
2.68	-0.656136639
2.70	-0.647987187
2.72	-0.637500236
2.74	-0.624760236
2.76	-0.604058894
2.78	-0.589690509
2.80	-0.574604182
2.82	-0.559016862
2.84	-0.543326403
2.86	-0.52858745
2.88	-0.51348127
2.90	-0.499134965
2.92	-0.485837274
2.94	-0.468850485
2.96	-0.45826691
2.98	-0.448638906
3.00	-0.434780279
end

abinitio spin-orbit-x 13 8
name "<(3)1Pi|LSX|Ap3Delta>"     (<3.2|LSX|2.4>, DIABATISED §)
spin 0 1
sigma 0 1
lambda 1 2
<x|Lz|y>  -i -2i
type grid
factor i
values
1.20	8.562012705
1.21	9.130970037
1.22	9.614202569
1.23	10.05200727
1.24	10.49443109
1.25	10.94173813
1.26	11.39353468
1.27	11.896159
1.28	12.35168343
1.29	12.81048536
1.30	13.24276609
1.31	13.70611416
1.32	14.17017521
1.33	14.63399031
1.34	15.09865499
1.35	15.55894253
1.36	16.01555993
1.37	16.46749517
1.38	16.91369238
1.39	17.35282797
1.40	17.78379188
1.41	18.20567649
1.42	18.61692042
1.43	19.01673819
1.44	19.40407182
1.45	19.77802218
1.46	20.13776287
1.47	20.48258547
1.48	20.81190972
1.49	21.12523816
1.50	21.42220616
1.51	21.70292972
1.52	21.9665506
1.53	22.21341202
1.54	22.44355438
1.55	22.65708205
1.56	22.85593714
1.57	23.03651157
1.58	23.16684473
1.59	23.31521403
1.60	23.44782798
1.61	23.56434653
1.62	23.66464925
1.64	23.81391449
1.65	23.85945087
1.66	23.87965537
1.68	23.80682534
1.70	23.73746241
1.72	23.66769745
1.74	23.56388878
1.75	23.49885338
1.76	23.42540735
1.78	23.27491301
1.80	23.06281605
1.82	22.83730088
1.84	22.59320484
1.85	22.46618694
1.86	22.33705269
1.88	22.0766782
1.90	21.80423173
1.92	21.55134645
1.94	21.27444584
1.95	21.12028135
1.96	20.95234449
1.98	20.60863483
2.00	20.29149598
2.02	19.96963356
2.04	19.64839459
2.05	19.48950526
2.06	19.33224361
2.08	19.02348686
2.10	18.72339901
2.12	18.43272658
2.14	18.1518946
2.15	18.01521545
2.16	17.88102835
2.18	17.62009605
2.20	17.36908805
2.22	17.12829301
2.24	16.90113602
2.25	16.78995626
2.26	16.68207476
2.28	16.47721251
2.30	16.28823974
2.32	16.11563112
2.34	15.9578233
2.35	15.88318416
2.36	15.81037489
2.38	15.66650446
2.40	15.51836064
2.42	15.36578588
2.44	15.18908616
2.45	15.08903367
2.46	14.98572076
2.48	14.75814764
2.50	14.49950419
2.52	14.20565647
2.54	13.87239415
2.56	13.43283035
2.58	13.00052948
2.60	12.50996441
2.62	11.95179247
2.64	11.31424197
2.66	10.58243614
2.68	9.73710398
2.70	8.753073709
2.72	7.596356923
2.74	6.221748903
2.76	4.659791633
2.78	2.638367293
2.80	0.121581349
2.82	-3.070265112
2.84	-7.188177257
2.86	-12.57115092
2.88	-19.4986026
2.90	-28.00876429
2.92	-37.37025379
2.94	-46.01787915
2.96	-53.03925292
2.98	-58.15982546
3.00	-61.7151294
end

abinitio spin-orbit-x 10 8
name "<d1Pi|LSX|Ap3Delta>"  (<1.2|LSX|2.4> HERE - values to add, weird discontinuities)
spin 0 1
sigma 0 1
lambda 1 2
<x|Lz|y>  -i -2i
type grid
factor i
values
	1.1	-2.549050069
	1.11	-2.420925362
	1.12	-2.311218412
	1.13	-2.228408571
	1.14	-2.186227766
	1.15	-1.972862621
	1.16	-1.913999234
	1.17	-1.863700487
	1.18	-1.82113232
	1.19	-1.785529839
	1.2	-1.779897591
	1.21	-2.093685584
	1.22	-2.091680326
	1.23	-2.093464577
	1.24	-2.094190857
	1.25	-2.09304158
	1.26	-2.089475495
	1.27	-2.069603526
	1.28	-2.060765414
	1.29	-2.048425986
	1.3	-2.033643971
	1.31	-2.01344386
	1.32	-1.98912807
	1.33	-1.960477523
	1.34	-1.927583089
	1.35	-1.889570832
	1.36	-1.846425034
	1.37	-1.79782967
	1.38	-1.743441917
	1.39	-1.68289237
	1.4	-1.615785025
	1.41	-1.54169802
	1.42	-1.460188668
	1.43	-1.370786973
	1.44	-1.273004548
	1.45	-1.166334487
	1.46	-1.050370952
	1.47	-0.924370645
	1.48	-0.787897756
	1.49	-0.640414535
	1.5	-0.481386518
	1.51	-0.310358608
	1.52	-0.126673316
	1.53	0.070094307
	1.54	0.280420093
	1.55	0.504755809
	1.56	0.746268089
	1.57	0.999857553
	1.58	1.272758037
	1.59	1.557334568
	1.6	1.857725817
	1.61	2.174220051
	1.62	2.507095546
	1.64	3.221855475
	1.65	3.606375663
	1.66	4.011043637
	1.68	4.917513463
	1.69	5.406716738
	1.7	5.895799665
	1.71	6.389263863
	1.72	6.889878551
	1.74	7.916289035
	1.75	8.441962385
	1.76	8.975742884
	1.78	10.0654096
	1.8	11.18919937
	1.82	12.33690255
	1.84	13.51377842
	1.85	14.11483245
	1.86	14.72661299
	1.88	16.00333179
	1.9	17.49717419
	1.92	19.33341204
	1.94	20.78676596
	1.95	21.47387417
	1.96	22.16042511
	1.98	23.54504058
	2	24.95087354
	2.05	28.5477279
	2.1	32.22565638
	2.15	35.94126955
	2.2	39.65013861
	2.25	43.30104016
	2.3	46.82806732
	2.35	50.19400938
	2.4	53.37239543
	2.5	59.1009462
	2.6	63.96982526
	2.7	67.95476853
	2.8	71.01080802
	2.9	67.61965101
	3	39.95260737
end

abinitio spin-orbit-x 10 1
name "<d1Pi|LSX|X3Sig->"     (<1.2|LSX|1.4> HERE - values to add, weird discontinuities, strange last two points and swap at R=1
spin 0 1
sigma 0 1
lambda 1 0
<x|Lz|y>  -i 0
type grid
factor i
values
	1	11.78500911
	1.05	15.44689529
	1.1	17.47493092
	1.11	17.96514489
	1.12	18.58393007
	1.13	19.02785047
	1.14	19.33110076
	1.15	19.54274605
	1.16	19.91052877
	1.17	20.26644933
	1.18	20.61777471
	1.19	20.97234621
	1.2	21.17034949
	1.21	22.14920905
	1.22	22.72828537
	1.23	23.20055911
	1.24	23.68441958
	1.25	24.17946709
	1.26	24.68572181
	1.27	25.32124718
	1.28	25.84244336
	1.29	26.37677315
	1.3	26.83017643
	1.31	27.39575455
	1.32	27.97811273
	1.33	28.57819673
	1.34	29.2039914
	1.35	29.84067447
	1.36	30.49596376
	1.37	31.16956533
	1.38	31.86091175
	1.39	32.56917706
	1.4	33.29329014
	1.41	34.03195568
	1.42	34.78364044
	1.43	35.5466027
	1.44	36.31890404
	1.45	37.09840164
	1.46	37.88191222
	1.47	38.66849378
	1.48	39.45478065
	1.49	40.23796622
	1.5	41.01512051
	1.51	41.7842955
	1.52	42.54014208
	1.53	43.28070575
	1.54	44.00287585
	1.55	44.70360654
	1.56	45.38442563
	1.57	46.03314092
	1.58	46.5485363
	1.59	47.13671816
	1.6	47.69166414
	1.61	48.21201789
	1.62	48.69696172
	1.64	49.55745878
	1.65	49.93890974
	1.66	50.29264849
	1.68	50.95651636
	1.69	51.21693436
	1.7	51.41614722
	1.71	51.57282092
	1.72	51.69548131
	1.74	51.85492848
	1.75	51.89635527
	1.76	51.91482368
	1.78	51.95038682
	1.8	51.81872843
	1.82	51.66244461
	1.84	51.47443448
	1.85	51.38101128
	1.86	51.2998433
	1.88	51.24851984
	1.9	51.4512116
	1.92	50.16193966
	1.94	48.53114035
	1.95	47.96899533
	1.96	47.48112756
	1.98	46.58665123
	2	45.80259632
	2.05	44.03449756
	2.1	42.52168157
	2.15	41.3095507
	2.2	40.41195511
	2.25	39.77873856
	2.3	39.33615397
	2.35	39.09305454
	2.4	39.05613801
	2.5	39.65508524
	2.6	41.20250631
	2.7	44.24080296
	2.8	50.37670629
	2.9	-64.39167047
	3	-67.75133048
end

abinitio spin-orbit-x 10 5
name "<d1Pi|LSX|B3Sig->"     (<1.2|LSX|3.4> HERE - values to add, weird discontinuities, MOD added 1 and 1.05 points from <1.2|L
spin 0 1
sigma 0 1
lambda 1 0
<x|Lz|y>  -i 0
type grid
factor i
values
	1.0     -106.3866286
        1.05    -108.1123005
	1.1	-107.8028774
	1.11	-107.3354765
	1.12	-106.4118738
	1.13	-104.8965917
	1.14	-102.254694
	1.15	-98.18642707
	1.16	-93.47504246
	1.17	-87.63206371
	1.18	-80.96692604
	1.19	-73.96659935
	1.2	-68.25845366
	1.21	-55.01970999
	1.22	-49.8528427
	1.23	-45.46596033
	1.24	-41.76412048
	1.25	-38.64342644
	1.26	-36.00922813
	1.27	-33.83723573
	1.28	-31.94235652
	1.29	-30.33027709
	1.3	-28.9564118
	1.31	-27.77615025
	1.32	-26.76019452
	1.33	-25.88230493
	1.34	-25.11957421
	1.35	-24.45861035
	1.36	-23.88328586
	1.37	-23.38218745
	1.38	-22.94588731
	1.39	-22.56652615
	1.4	-22.23749814
	1.41	-21.9532048
	1.42	-21.70885198
	1.43	-21.50035444
	1.44	-21.32415986
	1.45	-21.17720996
	1.46	-21.05686894
	1.47	-20.96077552
	1.48	-20.88696766
	1.49	-20.83373042
	1.5	-20.79959704
	1.51	-20.78337655
	1.52	-20.78393636
	1.53	-20.80045144
	1.54	-20.83221611
	1.55	-20.8786553
	1.56	-20.9420092
	1.57	-21.01640553
	1.58	-21.13870761
	1.59	-21.23950949
	1.6	-21.35307807
	1.61	-21.47910852
	1.62	-21.6173321
	1.64	-21.92744026
	1.65	-22.10355074
	1.66	-22.29767058
	1.68	-22.7998411
	1.69	-23.07478381
	1.7	-23.33215538
	1.71	-23.58193516
	1.72	-23.82902944
	1.74	-24.32188346
	1.75	-24.56936648
	1.76	-24.81781901
	1.78	-25.3182901
	1.8	-25.81996906
	1.82	-26.32415575
	1.84	-26.81456798
	1.85	-27.04475231
	1.86	-27.25334438
	1.88	-27.51651492
	1.9	-27.17402698
	1.92	-27.07715919
	1.94	-28.03064645
	1.95	-28.4383415
	1.96	-28.80898344
	1.98	-29.48104758
	2	-30.08510575
	2.05	-31.30671577
	2.1	-31.89118442
	2.15	-31.35696484
	2.2	-29.22941049
	2.25	-25.56565613
	2.3	-21.12145129
	2.35	-16.78210158
	2.4	-12.98101993
	2.5	-6.831859451
	2.6	-1.84697822
	2.7	-3.498555876
	2.8	-12.54771737
	2.9	-37.29089608
	3	-60.86154119
end

abinitio spin-orbit-x 11 1
name "<e1Pi|LSX|X3Sig->"     (<2.2|LSX|1.4>, DIABATISED §)
spin 0 1
sigma 0 1
lambda 1 0
<x|Lz|y>  -i 0
type grid
factor i
values
1.20	95.08485339
1.21	95.24555683
1.22	95.3428527
1.23	95.45359612
1.24	95.53889826
1.25	95.60019967
1.26	95.63870123
1.27	95.67639322
1.28	95.68018184
1.29	95.66561144
1.30	95.6728863
1.31	95.6269606
1.32	95.56782329
1.33	95.49600279
1.34	95.40501684
1.35	95.31241959
1.36	95.21046373
1.37	95.09989752
1.38	94.98138162
1.39	94.85551795
1.40	94.72295565
1.41	94.58376362
1.42	94.43898857
1.43	94.2888164
1.44	94.1336852
1.45	93.97403017
1.46	93.81028278
1.47	93.64291492
1.48	93.47240252
1.49	93.29924275
1.50	93.1239567
1.51	92.94563156
1.52	92.76783444
1.53	92.58954976
1.54	92.41131296
1.55	92.23361913
1.56	92.06110616
1.57	91.88556746
1.58	91.85146786
1.59	91.67384947
1.60	91.49797612
1.61	91.32294204
1.62	91.14833292
1.64	90.79634644
1.65	90.61618903
1.66	90.4309022
1.68	90.04628468
1.70	89.64948552
1.72	89.20230546
1.74	88.70063468
1.75	88.4290569
1.76	88.1442929
1.78	87.52037872
1.80	86.89627944
1.82	86.22248705
1.84	85.54777857
1.85	85.22183231
1.86	84.91224178
1.88	84.37722464
1.98	81.41558867
2.00	80.47687838
2.02	79.32400268
2.04	77.96363781
2.05	77.22356625
2.06	76.45083764
2.08	74.82206564
2.10	73.09849353
2.12	71.29335469
2.14	69.41647728
2.15	68.45413121
2.16	67.47760193
2.18	65.48811116
2.20	63.46184748
2.22	61.41437473
2.24	59.36143898
2.25	58.33733441
2.26	57.31590269
2.28	55.28285519
2.30	53.26234363
2.32	51.25026163
2.34	49.2425427
2.35	48.2391677
2.36	47.23584874
2.38	45.22943494
2.40	43.22472635
2.42	41.22129279
2.44	39.23039285
2.45	38.24058754
2.46	37.25350559
2.48	35.29450679
2.50	33.35967386
2.52	31.45810226
2.54	29.5952506
2.56	27.80494192
2.58	26.03871951
2.60	24.32996766
2.62	22.68395005
2.64	21.1053797
2.66	19.59724191
2.68	18.1624155
2.70	16.80217129
2.72	15.51766239
2.74	14.30868159
2.76	13.15470943
2.78	12.09302093
2.80	11.10168998
2.82	10.17803759
2.84	9.319199005
2.86	8.523449877
2.88	7.784068259
2.90	7.099188124
2.92	6.465163747
2.94	5.867788248
2.96	5.325147449
2.98	4.822308384
3.00	4.348841886
end

abinitio spin-orbit-x 13 1
name "<(3)1Pi|LSX|X3Sig->"     (<3.2|LSX|1.4>, DIABATISED §)
spin 0 1
sigma 0 1
lambda 1 0
<x|Lz|y>  -i 0
type grid
factor i
values
1.20	8.218192471
1.21	10.08767777
1.22	11.20448629
1.23	12.09511673
1.24	12.89362134
1.25	13.66125872
1.26	14.40803666
1.27	15.13887657
1.28	15.85780928
1.29	16.56929107
1.30	17.25520326
1.31	17.95769491
1.32	18.65519965
1.33	19.343994
1.34	20.03014968
1.35	20.71022758
1.36	21.38622364
1.37	22.0583449
1.38	22.7267528
1.39	23.39149927
1.40	24.05245334
1.41	24.70822003
1.42	25.36197732
1.43	26.0116589
1.44	26.65718633
1.45	27.29825876
1.46	27.93457431
1.47	28.56551567
1.48	29.19055952
1.49	29.80910378
1.50	30.420469
1.51	31.02418157
1.52	31.61879759
1.53	32.20370879
1.54	32.77788981
1.55	33.34021631
1.56	33.88989514
1.57	34.42473755
1.58	34.99773658
1.59	35.49823054
1.60	35.97841724
1.61	36.4373864
1.62	36.87213146
1.64	37.65619537
1.65	37.99594438
1.66	38.28852468
1.68	38.6571232
1.70	38.9352621
1.72	39.13879345
1.74	39.22241014
1.75	39.21571628
1.76	39.17570088
1.78	38.99796466
1.80	38.68154248
1.82	38.18435639
1.84	37.46570601
1.85	36.99704627
1.86	36.43428279
1.88	34.93122642
1.90	32.69519795
1.92	29.45294917
1.94	25.90995292
1.95	24.48546113
2.04	17.29110743
2.05	16.53638925
2.06	15.82338155
2.08	14.46959916
2.10	13.15196873
2.12	11.82667087
2.14	10.47126221
2.15	9.778910931
2.16	9.076071378
2.18	7.638637931
2.20	6.159881216
2.22	4.641316076
2.24	3.084553158
2.25	2.289212246
2.26	1.48255791
2.28	-0.167957957
2.30	-1.873741751
2.32	-3.640035294
2.34	-5.468661381
2.35	-6.40551196
2.36	-7.356388185
2.38	-9.295879315
2.40	-11.27710308
2.42	-13.28493245
2.44	-15.31396953
2.45	-16.33414879
2.46	-17.3531367
2.48	-19.38588634
2.50	-21.40184925
2.52	-23.38724548
2.54	-25.32546175
2.56	-27.24614231
2.58	-29.05283513
2.60	-30.76956394
2.62	-32.38098367
2.64	-33.87125968
2.66	-35.22367975
2.68	-36.41968081
2.70	-37.43761734
2.72	-38.25044534
2.74	-38.82277148
2.76	-39.02998323
2.78	-38.94763238
2.80	-38.39928583
2.82	-37.22480576
2.84	-35.18074007
2.86	-31.92498364
2.88	-26.97189855
2.90	-19.9860965
2.92	-11.23741333
2.94	-1.827842755
2.96	6.529152726
2.98	13.29111256
3.00	18.66816704
end

abinitio spin-orbit-x 11 5
name "<e1Pi|LSX|B3Sig->"     (<2.2|LSX|3.4>, DIABATISED §)
spin 0 1
sigma 0 1
lambda 1 0
<x|Lz|y>  -i 0
type grid
factor i
values
1.20	23.0933923
1.21	24.59842646
1.22	25.97420711
1.23	27.12849418
1.24	28.15905324
1.25	29.09802123
1.26	29.97017492
1.27	30.79697464
1.28	31.59102219
1.29	32.36101285
1.30	33.04343167
1.31	33.78375846
1.32	34.51587668
1.33	35.24222296
1.34	35.96102844
1.35	36.68221061
1.36	37.40260006
1.37	38.12304608
1.38	38.84412709
1.39	39.56620306
1.40	40.28946925
1.41	41.01396209
1.42	41.7394535
1.43	42.46579778
1.44	43.1926478
1.45	43.91958848
1.46	44.64611857
1.47	45.37169326
1.48	46.0956816
1.49	46.81738846
1.50	47.53605427
1.51	48.25018272
1.52	48.96027976
1.53	49.66468368
1.54	50.36238816
1.55	51.05232129
1.56	51.74156216
1.57	52.41254111
1.58	52.9961317
1.59	53.64513765
1.60	54.2795218
1.61	54.89783353
1.62	55.49772705
1.64	56.62926372
1.65	57.19898129
1.70	59.32234885
1.72	59.96590034
1.74	60.54943928
1.75	60.80897659
1.76	61.04585552
1.78	61.49323912
1.80	61.77938694
1.82	61.96260817
1.84	62.0106075
1.85	61.9733757
1.86	61.88675325
1.88	61.52565704
1.90	60.78250665
1.92	59.55735571
1.94	57.97221235
1.96	56.49144032
2.00	53.5819366
2.02	51.51505578
2.04	49.29450289
2.05	48.09605199
2.06	46.8213592
2.08	43.99595358
2.10	40.73536846
2.12	36.97756482
2.14	32.68920838
2.15	30.34618467
2.16	27.87667124
2.18	22.59714631
2.20	16.96391281
2.22	11.13801146
2.24	5.306349822
2.25	2.44138867
2.26	-0.361373475
2.28	-5.718565265
2.30	-10.67085472
2.32	-15.17075089
2.34	-19.1992912
2.35	-21.04010607
2.36	-22.76885735
2.38	-25.90555294
2.40	-28.64436004
2.42	-31.01052368
2.44	-33.0671326
2.45	-33.98817391
2.46	-34.83610506
2.48	-36.34010336
2.50	-37.609327
2.52	-38.66661088
2.54	-39.53199092
2.56	-40.31823135
2.58	-40.85672118
2.60	-41.25270084
2.62	-41.51993903
2.64	-41.67043302
2.66	-41.7170295
2.68	-41.66945451
2.70	-41.53833488
2.72	-41.32962666
2.74	-41.05232757
2.76	-40.5856317
2.78	-40.17891927
2.80	-39.71344556
2.82	-39.19121869
2.84	-38.60486029
2.86	-37.97000848
2.88	-37.23750587
2.90	-36.41225143
2.92	-35.47483539
2.94	-34.26276947
2.96	-33.03178401
2.98	-31.62852966
3.00	-29.94410146
end

abinitio spin-orbit-x 13 5
name "<(3)1Pi|LSX|B3Sig->"     (<3.2|LSX|3.4>, DIABATISED §)
spin 0 1
sigma 0 1
lambda 1 0
<x|Lz|y>  -i 0
type grid
factor i
values
1.20	-17.81889064
1.21	-17.79311345
1.22	-17.36551504
1.23	-16.88370741
1.24	-16.45883032
1.25	-16.101442
1.26	-15.80970062
1.27	-15.61907682
1.28	-15.43856167
1.29	-15.30449123
1.30	-15.1737827
1.31	-15.11582359
1.32	-15.08759783
1.33	-15.08737369
1.34	-15.11241358
1.35	-15.15484777
1.36	-15.213979
1.37	-15.28726774
1.38	-15.37241834
1.39	-15.46725139
1.40	-15.56987537
1.41	-15.67821596
1.42	-15.79149693
1.43	-15.90758116
1.44	-16.02538314
1.45	-16.14379533
1.46	-16.26184453
1.47	-16.37878952
1.48	-16.49402264
1.49	-16.60708649
1.50	-16.71769048
1.51	-16.82609829
1.52	-16.93151917
1.53	-17.03453074
1.54	-17.13543013
1.55	-17.2346435
1.56	-17.33463163
1.57	-17.43201497
1.58	-17.51649363
1.59	-17.61583574
1.60	-17.71736684
1.61	-17.8232946
1.62	-17.93506008
1.64	-18.1878397
1.65	-18.34133737
1.66	-18.48299072
1.68	-18.93882457
1.70	-19.24756213
1.72	-19.65349217
1.74	-20.03677934
1.75	-20.22960984
1.76	-20.42590927
1.78	-20.86554004
1.80	-21.30123034
1.82	-21.83386101
1.84	-22.4955699
1.85	-22.89957532
1.86	-23.37104773
1.88	-24.59580448
1.90	-26.34949692
1.98	-34.69428206
2.00	-37.04863773
2.02	-39.34257336
2.04	-41.57428637
2.05	-42.71400678
2.06	-43.89191134
2.08	-46.41228531
2.10	-49.20911551
2.12	-52.31660985
2.14	-55.72993054
2.15	-57.53854246
2.16	-59.40307962
2.18	-63.24900946
2.20	-67.14646776
2.22	-70.95653499
2.24	-74.5531046
2.25	-76.23013565
2.26	-77.81543864
2.28	-80.68579563
2.30	-83.1374475
2.32	-85.17515533
2.34	-86.81984177
2.35	-87.50572865
2.36	-88.10690174
2.38	-89.07419113
2.40	-89.7582401
2.42	-90.18992012
2.44	-90.399276
2.45	-90.42650519
2.46	-90.40700046
2.48	-90.23458203
2.50	-89.89860474
2.52	-89.41446398
2.54	-88.7983729
2.56	-88.07755621
2.58	-87.23881965
2.60	-86.30824601
2.62	-85.29796956
2.64	-84.21909535
2.66	-83.08139746
2.68	-81.89264701
2.70	-80.65821153
2.72	-79.37970461
2.74	-78.05396495
2.76	-76.6626523
2.78	-75.19597917
2.80	-73.60131583
2.82	-71.7928849
2.84	-69.63286717
2.86	-66.86739299
2.88	-63.09866187
2.90	-57.85816777
2.92	-50.97876396
2.94	-43.09605057
2.96	-35.37983543
2.98	-28.60310355
3.00	-22.89829144
end

abinitio spin-orbit 3 1
name "<b1Sig+|LSZ|X3Sig->"     ( PROJ <2.1|LSZ|1.4> HERE - values to add, weird discontinuities, MOD points R=2.{5,6,7,8} to +)
spin 0 1
sigma 0 0 (*)
lambda 0 0
type grid
factor i
values
	1	198.2947845
	1.05	216.6622553
	1.1	231.8275606
	1.11	234.6804834
	1.12	237.4609145
	1.13	241.666696
	1.14	244.1424726
	1.15	246.5484904
	1.16	248.8829124
	1.17	251.1445402
	1.18	253.3329004
	1.19	255.4473635
	1.2	257.4895457
	1.21	259.4590195
	1.22	261.3561814
	1.23	263.1814604
	1.24	264.9353701
	1.25	266.6185357
	1.26	268.2316436
	1.27	270.2270257
	1.28	271.6982767
	1.29	273.0994183
	1.3	274.4296423
	1.31	275.6829002
	1.32	276.4950338
	1.33	277.6858965
	1.34	278.8061292
	1.35	279.8738072
	1.36	280.8812697
	1.37	281.8298085
	1.38	282.7207478
	1.39	283.5554234
	1.4	284.3351635
	1.41	285.0612853
	1.42	285.7350907
	1.43	286.3578261
	1.44	286.9307372
	1.45	287.4550277
	1.46	287.9318619
	1.47	288.3623387
	1.48	288.7475228
	1.49	289.0883926
	1.5	289.3858568
	1.51	289.6393038
	1.52	289.852431
	1.53	290.024179
	1.54	290.1527454
	1.55	290.2421172
	1.56	290.3441885
	1.57	290.3439197
	1.58	290.5000993
	1.59	290.374964
	1.6	290.111515
	1.61	288.3600572
	1.62	288.1999684
	1.64	287.8196894
	1.65	287.5952938
	1.66	287.3481783
	1.68	286.7859406
	1.69	286.4726062
	1.7	286.1388082
	1.71	285.7852957
	1.72	285.4129322
	1.74	284.6173222
	1.75	284.1927274
	1.76	283.7522608
	1.78	282.826488
	1.8	282.081136
	1.82	281.0307622
	1.84	279.9361708
	1.85	279.3736749
	1.86	278.8017121
	1.88	277.6313482
	1.9	276.4288592
	1.92	275.1977372
	1.94	273.9412005
	1.95	273.3042847
	1.96	272.6620338
	1.98	271.361497
	2	270.0426221
	2.05	265.8611238
	2.1	262.3687934
	2.15	258.8435793
	2.2	255.3042297
	2.25	251.8162998
	2.3	248.5072106
	2.35	245.3867278
	2.4	240.4615109
	2.5	235.0798312
	2.6	229.616199
	2.7	224.0336969
	2.8	218.9773675
	2.9	215.052665
	3	211.4567081
end

abinitio spin-orbit 2 8
name "<a1Delta|LSZ|Ap3Delta>"     (<1.1|LSZ|2.4> HERE - values to add, weird discontinuities - SHOULD THIS BE <1.4|LSZ|2.4>)
spin 0 1
sigma 0 0
lambda 2 2
<x|Lz|y>  -2i -2i
type grid
factor i
values
	1.1	85.25630501
	1.11	85.1671921
	1.12	85.08995389
	1.13	84.6311121
	1.14	84.63026794
	1.15	84.62813911
	1.16	84.63590559
	1.17	84.65392576
	1.18	84.68240687
	1.19	84.72146608
	1.2	84.77108681
	1.21	84.83115932
	1.22	84.90149908
	1.23	84.98193664
	1.24	85.07263851
	1.25	85.17248226
	1.26	85.28110072
	1.27	85.65782767
	1.28	85.77723512
	1.29	85.90352879
	1.3	86.03470034
	1.31	86.16412261
	1.32	85.87456206
	1.33	86.02834064
	1.34	86.18423095
	1.35	86.3511111
	1.36	86.52346891
	1.37	86.70084977
	1.38	86.88284116
	1.39	87.0690557
	1.4	87.25912093
	1.41	87.4526814
	1.42	87.64939949
	1.43	87.84893228
	1.44	88.05097041
	1.45	88.25520314
	1.46	88.461335
	1.47	88.66907878
	1.48	88.87815834
	1.49	89.08830091
	1.5	89.2992373
	1.51	89.51018566
	1.52	89.72191751
	1.53	89.93357664
	1.54	90.14480766
	1.55	90.3551638
	1.56	90.60701053
	1.57	90.81289605
	1.58	90.89283618
	1.59	91.09070586
	1.6	91.26001063
	1.61	91.01961847
	1.62	91.22370779
	1.64	91.63828573
	1.65	91.84682175
	1.66	92.05502959
	1.68	92.47267819
	1.69	92.681233
	1.7	92.88944861
	1.71	93.09732395
	1.72	93.30484265
	1.74	93.72241059
	1.75	93.9277052
	1.76	94.13217371
	1.78	94.53827539
	1.8	94.7793215
	1.82	95.18757365
	1.84	95.58875637
	1.85	95.78644025
	1.86	95.98198506
	1.88	96.36615581
	1.9	96.74009299
	1.92	97.10241763
	1.94	97.45156467
	1.95	97.62063071
	1.96	97.78570144
	1.98	98.10270352
	2	98.39983128
	2.05	98.67584879
	2.1	99.22964837
	2.15	99.62586493
	2.2	99.83772935
	2.25	99.84941652
	2.3	99.67047862
	2.35	99.254597
	2.4	99.5288606
	2.5	97.9443242
	2.6	96.04729659
	2.7	94.0763466
	2.8	91.90172978
	2.9	89.3815348
	3	88.09171037
end

abinitio spin-orbit 3 5
name "<b1Sig+|LSZ|B3Sig->"     (<2.1|LSZ|3.4> HERE - values to add, weird discontinuities at R=2, MOD 1 from sheet so-1sigp-3sig
spin 0 1
sigma 0 0 (*)
lambda 0 0
<x|Lz|y>  0  0
type grid
factor i
values
	1	0.056138122
	1.05	0.051894263
	1.1	34.46323057
	1.11	37.85113968
	1.12	40.67521526
	1.13	42.52653582
	1.14	44.18491609
	1.15	45.37048505
	1.16	46.17817131
	1.17	46.69763542
	1.18	47.00328995
	1.19	47.1435573
	1.2	47.183547
	1.21	47.14211898
	1.22	47.04217578
	1.23	46.90129983
	1.24	46.73074994
	1.25	46.53933596
	1.26	46.33374755
	1.27	46.13571025
	1.28	45.91835378
	1.29	45.69948832
	1.3	45.48278432
	1.31	45.2766968
	1.32	45.73214023
	1.33	45.48737664
	1.34	45.23973311
	1.35	44.99480697
	1.36	44.74991344
	1.37	44.50474305
	1.38	44.25886673
	1.39	44.01181667
	1.4	43.7630917
	1.41	43.51219762
	1.42	43.25864775
	1.43	43.00198229
	1.44	42.7418051
	1.45	42.47775315
	1.46	42.20952198
	1.47	41.9368599
	1.48	41.65957825
	1.49	41.37756702
	1.5	41.09080517
	1.51	40.79732721
	1.52	40.50147293
	1.53	40.20148364
	1.54	39.89778837
	1.55	39.59147304
	1.56	39.29139946
	1.57	38.98452577
	1.58	38.6471129
	1.59	38.3657435
	1.6	38.14956525
	1.61	38.85186562
	1.62	38.53805818
	1.64	37.88466667
	1.65	37.54972909
	1.66	37.20740806
	1.68	36.52072705
	1.69	36.17430778
	1.7	35.82664308
	1.71	35.47824647
	1.72	35.12988705
	1.74	34.43857853
	1.75	34.0937684
	1.76	33.75145877
	1.78	33.07708634
	1.8	32.40072349
	1.82	31.77208861
	1.84	31.17438237
	1.85	30.88936609
	1.86	30.61487038
	1.88	30.10156005
	1.9	29.64326753
	1.92	29.25003549
	1.94	28.93346579
	1.95	28.80822616
	1.96	28.70763592
	1.98	28.59017324
	2	28.60683942
	2.05	35.58771509
	2.1	37.58539572
	2.15	40.23864274
	2.2	42.7207259
	2.25	43.62405404
	2.3	41.92691599
	2.35	37.75847564
	2.4	34.47776651
	2.5	19.45478189
	2.6	2.941106632
	2.7	-11.78938717
	2.8	-22.90478009
	2.9	-30.16338165
	3	-34.1871378
end

abinitio spin-orbit 4 4
name "<A3Pi,1.2|LSZ|A3Pi,1.3>"     (Diagonal Coupling))
spin 1 1
sigma 1 1 (*)
lambda 1 1
<x|Lz|y>  -i -i
type grid
factor i
values
1.20	-131.9116427
1.21	-133.2702722
1.22	-134.5580631
1.23	-135.9966963
1.24	-137.1144145
1.25	-138.162872
1.26	-139.1386337
1.27	-140.2988002
1.28	-141.1332485
1.29	-141.901836
1.30	-142.6056899
1.31	-143.2466652
1.32	-143.8259448
1.33	-144.3466034
1.34	-144.8026586
1.35	-145.2069173
1.36	-145.557772
1.37	-145.8544364
1.38	-146.1003565
1.39	-146.297526
1.40	-146.4479722
1.41	-146.5537404
1.42	-146.6169199
1.43	-146.639574
1.44	-146.6237529
1.45	-146.5714988
1.46	-146.4848536
1.47	-146.3657311
1.48	-146.2152317
1.49	-146.0365615
1.50	-145.8325195
1.51	-145.6033135
1.52	-145.3523858
1.53	-145.0807936
1.54	-144.7903655
1.55	-144.4828318
1.56	-144.185608
1.57	-143.8473719
1.58	-143.6182123
1.59	-143.2515674
1.60	-142.8757897
1.61	-142.4921289
1.62	-142.1018053
1.64	-141.3057164
1.65	-140.9021086
1.66	-140.4961377
1.68	-139.6807389
1.70	-138.8669695
1.72	-138.0567604
1.74	-137.2516536
1.75	-136.8493799
1.76	-136.4463653
1.78	-135.6326285
1.80	-134.9303494
1.82	-134.0442753
1.84	-133.1071331
1.85	-132.6124251
1.86	-132.0977085
1.88	-130.999011
1.90	-129.7927182
1.92	-128.460619
1.94	-126.9846465
1.95	-126.187087
1.96	-125.3468241
1.98	-123.5292302
2.00	-121.5140698
2.02	-119.2836913
2.04	-117.0886722
2.05	-116.0230373
2.06	-114.109941
2.08	-111.1361346
2.10	-107.8875221
2.12	-104.3553964
2.14	-100.5356859
2.15	-98.51826976
2.16	-96.43013337
2.18	-92.04737804
2.20	-87.40382097
2.22	-82.52399346
2.24	-77.44025806
2.25	-74.83403425
2.26	-72.19211939
2.28	-66.82480145
2.30	-61.38755337
2.32	-55.93163308
2.34	-50.50818784
2.35	-47.82399957
2.36	-45.16579242
2.38	-39.94747929
2.40	-34.88772276
2.42	-30.01137971
2.44	-25.33432289
2.45	-23.07322156
2.46	-20.8565129
2.48	-16.59391068
2.50	-12.53226802
2.52	-8.656370537
2.54	-4.965869675
2.56	-1.499636818
2.58	1.850117987
2.60	5.041918664
2.62	8.078040959
2.64	10.95927034
2.66	13.68591697
2.68	16.25822155
2.70	18.6766005
2.72	20.93423056
2.74	23.05331129
2.76	25.00432706
2.78	26.85131099
2.80	28.55061091
2.82	30.02897103
2.84	31.37214034
2.86	32.68392526
2.88	33.88136622
2.90	34.97064281
2.92	35.87089683
2.94	36.76406283
2.96	37.56658381
2.98	38.28440125
3.00	38.92345953
end

abinitio spin-orbit 8 8
name "<Ap3Delta,1.1|LSZ|Ap3Delta,2.4>"     (Diagonal Coupling))
spin 1 1
sigma 1 1
lambda 2 2
<x|Lz|y>  -2i -2i
type grid
factor i
values
1.20	-247.1595993
1.21	-247.4173629
1.22	-247.6679154
1.23	-247.9112435
1.24	-248.1473328
1.25	-248.3775972
1.26	-248.5993282
1.27	-249.2938571
1.28	-249.4907619
1.29	-249.6805114
1.30	-249.8632381
1.31	-250.0390779
1.32	-250.2081669
1.33	-250.3706383
1.34	-250.5193256
1.35	-250.6696206
1.36	-250.8136506
1.37	-250.9515481
1.38	-251.0834334
1.39	-251.2094202
1.40	-251.329616
1.41	-251.4441273
1.42	-251.5530168
1.43	-251.6563478
1.44	-251.7542261
1.45	-251.846677
1.46	-251.9337299
1.47	-252.0153925
1.48	-252.0916483
1.49	-252.1624516
1.50	-252.2277253
1.51	-252.2864592
1.52	-252.3403189
1.53	-252.3880655
1.54	-252.4268916
1.55	-252.4610808
1.56	-252.5425134
1.57	-252.5576581
1.58	-252.6970793
1.59	-252.6760801
1.60	-252.6237459
1.61	-252.4832373
1.62	-252.1097287
1.64	-252.0033324
1.65	-251.9781832
1.66	-251.9522531
1.68	-251.889338
1.70	-251.8066475
1.72	-251.7016066
1.74	-251.5785722
1.75	-251.5047774
1.76	-251.424575
1.78	-251.2441953
1.80	-251.2211639
1.82	-250.9683186
1.84	-250.6842445
1.85	-250.5296261
1.86	-250.3660694
1.88	-250.0104928
1.90	-249.613871
1.92	-249.1721486
1.94	-248.680856
1.95	-248.4151118
1.96	-248.1351132
1.98	-247.5296302
2.00	-246.8587199
2.02	-246.1163265
2.04	-245.2960454
2.05	-244.8546167
2.06	-244.3911913
2.08	-243.3948704
2.10	-242.3000752
2.12	-241.0999112
2.14	-239.787391
2.15	-239.0870266
2.16	-238.3562669
2.18	-236.8009128
2.20	-235.1167593
2.22	-233.3004404
2.24	-231.3498328
2.25	-230.3237694
2.26	-229.2637578
2.28	-227.0420076
2.30	-224.6861763
2.32	-221.4090442
2.34	-218.754284
2.35	-217.3890895
2.36	-216.0014534
2.38	-213.1728193
2.40	-210.2627879
2.42	-207.302902
2.44	-204.3065921
2.45	-202.7988317
2.46	-201.2868166
2.48	-198.2564928
2.50	-195.2285344
2.52	-192.2156624
2.54	-189.2302221
2.56	-186.283652
2.58	-183.386689
2.60	-180.5489215
2.62	-177.7787587
2.64	-175.0833898
2.66	-172.4687687
2.68	-169.9396553
2.70	-167.4998825
2.72	-165.1498546
2.74	-162.9321263
2.76	-160.7708875
2.78	-158.7035452
2.80	-156.7293454
2.82	-154.8470502
2.84	-153.1622679
2.86	-151.4609933
2.88	-149.8452533
2.90	-148.3123809
2.92	-146.8595267
2.94	-145.4837161
2.96	-144.1818988
2.98	-143.3303314
3.00	-142.1749985
end

abinitio spin-orbit 7 1
name "<App3Sig+|LSZ|X3Sig->"     (Diagonal Coupling))
spin 1 1
sigma 1 1
lambda 0 0
<x|Lz|y>  0 0
type grid
factor i
values
1.20	-82.45485524
1.21	-82.41213414
1.22	-82.38132581
1.23	-82.36204745
1.24	-82.35389793
1.25	-82.35644335
1.26	-82.36928816
1.27	-82.64554657
1.28	-82.67216273
1.29	-82.70792222
1.30	-82.7523491
1.31	-82.80496777
1.32	-82.86530471
1.33	-82.93290342
1.34	-83.00279967
1.35	-83.08379486
1.36	-83.17064298
1.37	-83.26289852
1.38	-83.36012126
1.39	-83.46188034
1.40	-83.56775359
1.41	-83.67732857
1.42	-83.79019561
1.43	-83.90598992
1.44	-84.02431284
1.45	-84.14479666
1.46	-84.26708461
1.47	-84.39082846
1.48	-84.51568626
1.49	-84.64132269
1.50	-84.76740833
1.51	-84.89311763
1.52	-85.01884378
1.53	-85.14426196
1.54	-85.26868025
1.55	-85.39164606
1.56	-85.54880306
1.57	-85.66622069
1.58	-85.67341901
1.59	-85.78339248
1.60	-85.87746214
1.61	-85.91982827
1.62	-85.78856716
1.64	-85.95595887
1.65	-86.07068472
1.66	-86.19055121
1.68	-86.43828386
1.70	-86.69262952
1.72	-86.95210225
1.74	-87.22011838
1.75	-87.3537302
1.76	-87.48847554
1.78	-87.76135118
1.80	-87.89439669
1.82	-88.18695902
1.84	-88.48292837
1.85	-88.63214992
1.86	-88.7821467
1.88	-89.08439109
1.90	-89.38935911
1.92	-89.69664247
1.94	-90.00567628
1.95	-90.16063128
1.96	-90.31573933
1.98	-90.62591595
2.00	-90.93408812
2.02	-91.24076015
2.04	-91.54316281
2.05	-91.69208779
2.06	-91.83907527
2.08	-92.1257748
2.10	-92.39996451
2.12	-92.65777914
2.14	-92.89461882
2.15	-93.00363983
2.16	-93.10552074
2.18	-93.28515855
2.20	-93.42933773
2.22	-93.53025611
2.24	-93.58406729
2.25	-93.59193337
2.26	-93.58654229
2.28	-93.53503492
2.30	-93.42728406
2.32	-92.86214708
2.34	-92.59220628
2.35	-92.43531844
2.36	-92.26337923
2.38	-91.93859881
2.40	-91.49661683
2.42	-90.98505436
2.44	-90.4037688
2.45	-90.08689188
2.46	-89.75261909
2.48	-89.03257336
2.50	-88.24566697
2.52	-87.39500962
2.54	-86.48466511
2.56	-85.52008633
2.58	-84.5061402
2.60	-83.45210847
2.62	-82.36433727
2.64	-81.25071924
2.66	-80.11933137
2.68	-78.97781196
2.70	-77.83444694
2.72	-76.69613425
2.74	-75.50903734
2.76	-74.4002117
2.78	-73.31401702
2.80	-72.25478724
2.82	-71.22609721
2.84	-70.04291021
2.86	-69.07992095
2.88	-68.15442133
2.90	-67.26703953
2.92	-66.41829786
2.94	-65.60831126
2.96	-64.83684599
2.98	-63.48122411
3.00	-62.77679206
end

abinitio spin-orbit 9 4
name "<C3Pi,2.2|LSZ|A3Pi,1.3>"   (Diagonal Coupling, DIABATISED)
spin 1 1
sigma 1 1 (*)
lambda 1 1
<x|Lz|y>  -i -i
type grid
factor i
values
1.20	2.705992591
1.21	2.992153547
1.22	3.279571169
1.23	2.393274318
1.24	2.615155455
1.25	2.852455339
1.26	3.105951902
1.27	3.372264548
1.28	3.655821476
1.29	3.953028443
1.30	4.262952799
1.31	4.584947176
1.32	4.917878297
1.33	5.260807312
1.34	5.612024818
1.35	5.970676897
1.36	6.33531717
1.37	6.704469691
1.38	7.077005477
1.39	7.450625338
1.40	7.824007936
1.41	8.195353808
1.42	8.562753955
1.43	8.924173352
1.44	9.27744886
1.45	9.620293341
1.46	9.950308345
1.47	10.26468608
1.48	10.56166774
1.49	10.83804132
1.50	11.09152714
1.51	11.31962232
1.52	11.52032004
1.53	11.69167182
1.54	11.83221853
1.55	11.94103742
1.56	12.01392859
1.57	12.0589353
1.58	12.07783796
1.59	12.06309844
1.60	12.02264872
1.61	11.96005233
1.62	11.87961352
1.64	11.68515184
1.65	11.58200317
1.66	11.48236774
1.68	11.3150152
1.70	11.2210489
1.72	11.22785268
1.74	11.35031439
1.75	11.45525005
1.76	11.58893666
1.78	11.93703447
1.80	12.36747915
1.82	12.89695276
1.84	13.49891796
1.85	13.8242034
1.86	14.16453431
1.88	14.88858373
1.90	15.66993714
1.92	16.51192549
1.94	17.42275117
1.95	17.90792046
1.96	18.41560054
1.98	19.5069302
2.00	20.70619321
2.02	21.97390739
2.04	23.14008145
2.05	23.8296977
2.06	24.72197519
2.08	26.398841
2.10	28.23029756
2.12	30.16719065
2.14	32.23206445
2.15	33.3233547
2.16	34.45938545
2.18	36.88018232
2.20	39.52007603
2.22	42.3991432
2.24	45.53201277
2.25	47.19666134
2.26	48.92766902
2.28	52.58919964
2.30	56.51318398
2.32	60.68934856
2.34	65.09960271
2.35	67.38440883
2.36	69.71687519
2.38	74.50427076
2.40	79.41285537
2.42	84.37953627
2.44	89.32639964
2.45	91.76455113
2.46	94.16307981
2.48	98.79295658
2.50	103.1212489
2.52	107.0637035
2.54	110.560109
2.56	113.6111519
2.58	116.133981
2.60	118.1806005
2.62	119.7849222
2.64	120.9920656
2.66	121.8521547
2.68	122.4160855
2.70	122.7312381
2.72	122.8430271
2.74	122.7836436
2.76	122.603479
2.78	122.2895269
2.80	121.8970135
2.82	121.4695855
2.84	120.9906432
2.86	120.4347448
2.88	119.8400968
2.90	119.2194416
2.92	118.3574213
2.94	117.6828746
2.96	116.9809308
2.98	116.2504383
3.00	115.4869814
end

abinitio spin-orbit 7 5
name "<App3Sig+|LSZ|B3Sig->"   (Diagonal Coupling))
spin 1 1
sigma 1 1
lambda 0 0
<x|Lz|y>  0 0
type grid
factor i
values
1.20	27.61652903
1.21	29.00685225
1.22	30.35146385
1.23	31.64864285
1.24	32.89805981
1.25	34.09866949
1.26	35.25317223
1.27	36.44914784
1.28	37.5108806
1.29	38.52654472
1.30	39.49712908
1.31	40.42367349
1.32	41.30723005
1.33	42.14863453
1.34	42.9470986
1.35	43.7080351
1.36	44.43019223
1.37	45.11453408
1.38	45.76196584
1.39	46.37333864
1.40	46.94943902
1.41	47.49098147
1.42	47.99861426
1.43	48.47288044
1.44	48.91423611
1.45	49.32303836
1.46	49.69953391
1.47	50.04384321
1.48	50.35595377
1.49	50.63570285
1.50	50.88275577
1.51	51.09597914
1.52	51.27587434
1.53	51.4206517
1.54	51.52854843
1.55	51.59757733
1.56	51.62779032
1.57	51.60494041
1.58	51.52992896
1.59	51.37293726
1.60	51.08995223
1.61	50.47863432
1.62	48.98800988
1.64	48.28917094
1.65	48.0443155
1.66	47.79586644
1.68	47.2565461
1.70	46.64534057
1.72	45.95898386
1.74	45.19546478
1.75	44.78755234
1.76	44.36166793
1.78	43.45656364
1.80	42.46058465
1.82	41.41852082
1.84	40.3018684
1.85	39.71613349
1.86	39.11178009
1.88	37.84568654
1.90	36.50011298
1.92	35.07077626
1.94	33.55258766
1.95	32.75837431
1.96	31.93970484
1.98	30.22566517
2.00	28.39893691
2.02	26.46162084
2.04	24.40381293
2.05	23.32847083
2.06	22.22193626
2.08	19.91660681
2.10	17.49548999
2.12	14.97698295
2.14	12.39492573
2.15	11.09571476
2.16	9.802120351
2.18	7.27300659
2.20	4.902474048
2.22	2.791132052
2.24	1.040187865
2.25	0.325712244
2.26	-0.271490806
2.28	-1.097832926
2.30	-1.430065708
2.32	2.351133645
2.34	1.864774469
2.35	1.483304576
2.36	1.017600281
2.38	-0.137940212
2.40	-1.571460132
2.42	-3.237299355
2.44	-5.096543331
2.45	-6.087163719
2.46	-7.112723373
2.48	-9.252147005
2.50	-11.48362112
2.52	-13.77856623
2.54	-16.11060255
2.56	-18.45704561
2.58	-20.79562295
2.60	-23.11415667
2.62	-25.38871697
2.64	-27.61018125
2.66	-29.7683154
2.68	-31.85360975
2.70	-33.86525184
2.72	-35.79789491
2.74	-37.64632544
2.76	-39.41868205
2.78	-41.11348208
2.80	-42.733912
2.82	-44.28407697
2.84	-45.74569539
2.86	-47.17559636
2.88	-48.54515551
2.90	-49.86703644
2.92	-51.1476644
2.94	-52.39362043
2.96	-53.6114929
2.98	-54.71479025
3.00	-55.89354087
end

abinitio spin-orbit 9 9
name "<C3Pi|LSZ|C3Pi>"   (Diagonal Coupling))
spin 1 1
sigma 1 1 (*)
lambda 1 1
<x|Lz|y>  -i -i
type grid
factor i
values
1.20	136.7886985
1.21	138.498397
1.22	140.1208853
1.23	141.9835677
1.24	143.3838362
1.25	144.7179173
1.26	145.9865469
1.27	147.5549041
1.28	148.6876685
1.29	149.760842
1.30	150.7765554
1.31	151.7369818
1.32	152.6443669
1.33	153.5010202
1.34	154.3044874
1.35	155.0670672
1.36	155.7860284
1.37	156.4636696
1.38	157.101869
1.39	157.7031292
1.40	158.2698067
1.41	158.80343
1.42	159.3057789
1.43	159.7784809
1.44	160.2230207
1.45	160.6407434
1.46	161.0328593
1.47	161.4007183
1.48	161.7449383
1.49	162.0660756
1.50	162.3649353
1.51	162.6411853
1.52	162.8968251
1.53	163.1310148
1.54	163.3436257
1.55	163.5343049
1.56	163.727367
1.57	163.8706933
1.58	164.0795702
1.59	164.168457
1.60	164.2302465
1.61	164.2631042
1.62	164.2649913
1.64	164.1669476
1.65	164.0623542
1.66	163.9175949
1.68	163.4989001
1.70	162.8960392
1.72	162.0998852
1.74	161.1103818
1.75	160.5436938
1.76	159.9314565
1.78	158.578189
1.80	157.1660423
1.82	155.506777
1.84	153.7246389
1.85	152.7913892
1.86	151.8308057
1.88	149.8272839
1.90	147.7050661
1.92	145.4380876
1.94	142.9757109
1.95	141.6466775
1.96	140.2350374
1.98	137.1073385
2.00	133.5513871
2.02	130.0681854
2.08	119.2147062
2.10	114.1805415
2.12	109.7042645
2.14	105.9000271
2.15	104.2209598
2.16	102.671483
2.18	99.91201598
2.20	97.54072134
2.22	95.50174162
2.24	93.75750182
2.25	92.98744144
2.26	92.2819217
2.28	91.05510837
2.30	90.05836091
2.32	89.27028613
2.34	88.66296941
2.35	88.41577203
2.36	88.19870898
2.38	87.82736904
2.40	87.4846047
2.42	87.09161794
2.44	86.55816726
2.45	86.2091061
2.46	85.78972463
2.48	84.69836112
2.50	83.21575559
2.52	81.30500995
2.54	78.96660361
2.56	75.97375694
2.58	72.92295189
2.60	69.63673387
2.62	66.20443183
2.64	62.71012432
2.66	59.2264535
2.68	55.81187548
2.70	52.5083715
2.72	49.33951447
2.74	46.34579525
2.76	43.49311703
2.78	40.87398493
2.80	38.4158662
2.82	36.01959117
2.84	33.78978692
2.86	31.82002553
2.88	29.98635586
2.90	28.26261736
2.92	26.56099399
2.94	25.00594855
2.96	23.49506641
2.98	22.00475402
3.00	20.51239513
end

dipole-x  11 3
name "<e1Pi|DMY|b1Sig+>" (<2.3|DMY|2.1>)
spin   0 0
lambda  1 0
<x|Lz|y> -i 0
type   grid
factor   -1   (phase flippedå)
units angstroms debye
values
1.0 -0.425915769
1.0040080160320641 -0.4232738779471817
1.0080160320641283 -0.4206303674873643
1.0120240480961924 -0.4179836182135488
1.0160320641282565 -0.415332010718736
1.0200400801603207 -0.4126739255959268
1.0240480961923848 -0.41000774343812224
1.028056112224449 -0.40733184483832313
1.032064128256513 -0.4046446103895305
1.0360721442885772 -0.4019444206847452
1.0400801603206413 -0.3992296563169681
1.0440881763527055 -0.39649869787920017
1.0480961923847696 -0.39374992596444236
1.0521042084168337 -0.39098182540504633
1.0561122244488979 -0.38819501891367764
1.060120240480962 -0.3853921320820438
1.0641282565130261 -0.3825758677049308
1.0681362725450902 -0.37974892857712444
1.0721442885771544 -0.37691401749341075
1.0761523046092185 -0.3740738372485755
1.0801603206412826 -0.37123109063740456
1.0841683366733468 -0.3683884804546839
1.088176352705411 -0.36554870949519946
1.092184368737475 -0.362714480553737
1.0961923847695392 -0.3598884964250825
1.100200400801603 -0.3570734592895973
1.1042084168336674 -0.35426638359807205
1.1082164328657313 -0.351444694098168
1.1122244488977955 -0.3485825839878357
1.1162324649298596 -0.3456719311761322
1.1202404809619237 -0.3427199323751659
1.1242484969939879 -0.33973295033644507
1.128256513026052 -0.33671286591497873
1.1322645290581161 -0.33366077918963544
1.1362725450901803 -0.330580460352183
1.1402805611222444 -0.32747793205128883
1.1442885771543085 -0.3243566582152017
1.1482965931863727 -0.32121156876165957
1.1523046092184368 -0.3180372665876004
1.156312625250501 -0.3148515484419282
1.160320641282565 -0.3116912693394933
1.1643286573146292 -0.30857434700731773
1.1683366733466933 -0.30545724109694045
1.1723446893787575 -0.30228751093927
1.1763527054108216 -0.29906316661173327
1.1803607214428857 -0.2958226110664308
1.1843687374749499 -0.29259516027577304
1.188376753507014 -0.28937885761271875
1.1923847695390781 -0.28616620296206025
1.1963927855711423 -0.2829560641618854
1.2004008016032064 -0.2797522754560638
1.2044088176352705 -0.27655807475308763
1.2084168336673347 -0.2733745370823163
1.2124248496993988 -0.2702023612930156
1.216432865731463 -0.26704259397185137
1.220440881763527 -0.26389654584294236
1.2244488977955912 -0.2607654817543
1.2284569138276553 -0.257650515126033
1.2324649298597194 -0.25455273411888046
1.2364729458917836 -0.251473253620904
1.2404809619238477 -0.24841320823846205
1.2444889779559118 -0.24537368518175146
1.248496993987976 -0.24235563750186512
1.25250501002004 -0.23935999233209923
1.2565130260521042 -0.23638764167535245
1.2605210420841684 -0.23343945215596737
1.2645290581162325 -0.2305162502454672
1.2685370741482966 -0.2276187545981435
1.2725450901803608 -0.224747675180903
1.276553106212425 -0.22190384603394658
1.280561122244489 -0.2190881876975714
1.2845691382765532 -0.2163013106734077
1.288577154308617 -0.21354300043450974
1.2925851703406814 -0.2108130984725776
1.2965931863727453 -0.20811384947721953
1.3006012024048097 -0.20544913235951423
1.3046092184368736 -0.20281913805385865
1.308617234468938 -0.200214494706835
1.3126252505010019 -0.19762599233371153
1.3166332665330662 -0.19506476964248667
1.3206412825651301 -0.19255547254672908
1.3246492985971945 -0.19010947427353378
1.3286573146292584 -0.18770437624359082
1.3326653306613228 -0.1853146759942931
1.3366733466933867 -0.18293923941386311
1.3406813627254508 -0.18059270862946272
1.344689378757515 -0.1782850322277383
1.348697394789579 -0.1760141150917108
1.3527054108216432 -0.17377632399854165
1.3567134268537073 -0.1715708978248483
1.3607214428857715 -0.16939888621573518
1.3647294589178356 -0.16726098847560325
1.3687374749498997 -0.16515700989581802
1.3727454909819639 -0.16308664410671467
1.376753507014028 -0.1610497727514503
1.3807615230460921 -0.15904639280712707
1.3847695390781563 -0.15707646591293978
1.3887775551102204 -0.15513986876363914
1.3927855711422845 -0.153236464902784
1.3967935871743486 -0.1513661043851313
1.4008016032064128 -0.14952862924429774
1.404809619238477 -0.14772389084249826
1.408817635270541 -0.145951761597383
1.4128256513026052 -0.1442121130013622
1.4168336673346693 -0.142504778257456
1.4208416833667334 -0.1408295683191245
1.4248496993987976 -0.1391863006458284
1.4288577154308617 -0.13757480741228
1.4328657314629258 -0.13599491573976696
1.43687374749499 -0.13444638433327233
1.440881763527054 -0.1329289338438177
1.4448897795591182 -0.13144240160236606
1.4488977955911824 -0.1299868720657383
1.4529058116232465 -0.1285623756566022
1.4569138276553106 -0.1271681343066693
1.4609218436873748 -0.12580292959848044
1.464929859719439 -0.1244663399267379
1.468937875751503 -0.12315958851304837
1.4729458917835672 -0.12188394596296771
1.4769539078156313 -0.12063926846539579
1.4809619238476954 -0.11942465256552584
1.4849699398797596 -0.11823907650187784
1.4889779559118237 -0.11708129679108668
1.4929859719438876 -0.1159504710564714
1.496993987975952 -0.11484953996123437
1.5010020040080159 -0.11378338431294341
1.5050100200400802 -0.11275271231833302
1.5090180360721441 -0.11175009508281497
1.5130260521042085 -0.1107681309175051
1.5170340681362724 -0.10980765379109043
1.5210420841683367 -0.10887366089191791
1.5250501002004007 -0.1079690543120549
1.529058116232465 -0.10709271505640339
1.533066132264529 -0.1062432078676058
1.5370741482965933 -0.10542017831328111
1.5410821643286572 -0.10462380437047972
1.5450901803607215 -0.10385411019420251
1.5490981963927855 -0.10311083014640259
1.5531062124248498 -0.10239367481660723
1.5571142284569137 -0.10170241374180178
1.561122244488978 -0.10103684464854132
1.565130260521042 -0.10039675277483455
1.5691382765531061 -0.09978190069001008
1.5731462925851702 -0.09919204653167295
1.5771543086172344 -0.09862693231426121
1.5811623246492985 -0.0980862924879378
1.5851703406813626 -0.09756985906656716
1.5891783567134268 -0.09707735989556356
1.593186372745491 -0.09660852105331652
1.597194388777555 -0.09616305848701975
1.6012024048096192 -0.09574068330420417
1.6052104208416833 -0.09534108842224559
1.6092184368737474 -0.09496393596414968
1.6132264529058116 -0.09460889218969126
1.6172344689378757 -0.09427567514086593
1.6212424849699398 -0.09396402568162697
1.625250501002004 -0.09367368023158713
1.629258517034068 -0.09340436771012585
1.6332665330661322 -0.09315581633521261
1.6372745490981964 -0.09292775432481691
1.6412825651302605 -0.09271990975380046
1.6452905811623246 -0.0925320012247991
1.6492985971943888 -0.09236373212518448
1.653306613226453 -0.09221485185367935
1.657314629258517 -0.09208543320735108
1.6613226452905812 -0.09197567871566126
1.6653306613226453 -0.09188546227882177
1.6693386773547094 -0.09181414315697392
1.6733466933867733 -0.09176103580242007
1.6773547094188377 -0.09172545466746256
1.6813627254509016 -0.09170673404741776
1.685370741482966 -0.09170534361099802
1.6893787575150299 -0.09172348182476814
1.6933867735470942 -0.0917630351215814
1.6973947895791581 -0.09182295976530132
1.7014028056112225 -0.09190109606821104
1.7054108216432864 -0.09199743161686197
1.7094188376753507 -0.0921151418605929
1.7134268537074147 -0.09225617437255179
1.717434869739479 -0.09241324583553341
1.721442885771543 -0.09257561759942633
1.7254509018036073 -0.09273674853163345
1.7294589178356712 -0.0928961683397505
1.7334669338677355 -0.09305388003897413
1.7374749498997994 -0.09320988664450094
1.7414829659318638 -0.0933641911715276
1.7454909819639277 -0.0935167966352507
1.749498997995992 -0.09366770605086691
1.753507014028056 -0.09381692243357286
1.7575150300601203 -0.09396444879856516
1.7615230460921842 -0.09411028816104047
1.7655310621242486 -0.09425444353619543
1.7695390781563125 -0.09439691793922664
1.7735470941883766 -0.09453771438533076
1.7775551102204408 -0.09467683588970442
1.781563126252505 -0.09481428546754425
1.785571142284569 -0.0949500661340469
1.7895791583166332 -0.095084180904409
1.7935871743486973 -0.09521663279382717
1.7975951903807614 -0.09534742481749804
1.8016032064128256 -0.09547655999061828
1.8056112224448897 -0.09560404132838449
1.8096192384769538 -0.09572987184599331
1.813627254509018 -0.09585405455864139
1.817635270541082 -0.09597659248152535
1.8216432865731462 -0.09609748862984184
1.8256513026052104 -0.09621674601878746
1.8296593186372745 -0.09633436766355889
1.8336673346693386 -0.09645035657935273
1.8376753507014028 -0.09656471578136565
1.8416833667334669 -0.09667744828479424
1.845691382765531 -0.09678855710483517
1.8496993987975952 -0.09689804525668505
1.8537074148296593 -0.09700591575554053
1.8577154308617234 -0.09711217161659824
1.8617234468937875 -0.09721681585505482
1.8657314629258517 -0.09731985148610689
1.8697394789579158 -0.0974212815249511
1.87374749498998 -0.09752110898678407
1.8777555110220439 -0.09761933688680242
1.8817635270541082 -0.09771596824020284
1.8857715430861721 -0.09781100606218193
1.8897795591182365 -0.09790445336793634
1.8937875751503004 -0.09799631317266265
1.8977955911823647 -0.09808658849155757
1.9018036072144286 -0.09817528233981768
1.905811623246493 -0.09826239773263964
1.909819639278557 -0.09834793768522007
1.9138276553106213 -0.09843190521275562
1.9178356713426852 -0.09851430333044292
1.9218436873747495 -0.0985951350534786
1.9258517034068134 -0.09867440339705931
1.9298597194388778 -0.09875211137638165
1.9338677354709417 -0.09882826200664228
1.937875751503006 -0.09890285830303783
1.94188376753507 -0.09897590328076494
1.9458917835671343 -0.09904739995502022
1.9498997995991982 -0.09911735134100035
1.9539078156312626 -0.09918576045390191
1.9579158316633265 -0.09925263030892159
1.9619238476953909 -0.09931796392125598
1.9659318637274548 -0.09938176430610175
1.9699398797595191 -0.09944403447865549
1.973947895791583 -0.09950477745411387
1.9779559118236472 -0.09956399624767352
1.9819639278557113 -0.09962169387453107
1.9859719438877754 -0.09967787334988314
1.9899799599198396 -0.09973253768892638
1.9939879759519037 -0.09978568990685743
1.9979959919839678 -0.09983733301887292
2.0020040080160317 -0.09988747004016947
2.006012024048096 -0.09993610398594376
2.0100200400801604 -0.09998323787139235
2.0140280561122244 -0.10002887471171194
2.0180360721442883 -0.10007301752209913
2.0220440881763526 -0.10011566931775057
2.026052104208417 -0.10015683311386286
2.030060120240481 -0.1001965119256327
2.034068136272545 -0.10023470876825666
2.038076152304609 -0.10027142665693142
2.0420841683366735 -0.10030666860685358
2.0460921843687374 -0.10034043763321983
2.0501002004008013 -0.10037273675122672
2.0541082164328657 -0.10040356897607096
2.05811623246493 -0.10043293732294914
2.062124248496994 -0.10046084480705791
2.066132264529058 -0.1004872944435939
2.070140280561122 -0.10051228924775375
2.0741482965931866 -0.1005358322347341
2.0781563126252505 -0.10055792641973157
2.0821643286573144 -0.1005785748179428
2.0861723446893787 -0.10059778044456445
2.090180360721443 -0.1006155463147931
2.094188376753507 -0.10063187544382543
2.098196392785571 -0.10064677084685805
2.1022044088176353 -0.10066023553908761
2.1062124248496996 -0.10067227253571073
2.1102204408817635 -0.10068288485192406
2.1142284569138274 -0.10069207550292422
2.118236472945892 -0.10069984750390788
2.122244488977956 -0.1007062038700716
2.12625250501002 -0.10071114761661211
2.130260521042084 -0.10071468175872597
2.1342685370741483 -0.10071680931160984
2.1382765531062122 -0.10071753329046035
2.142284569138276 -0.10071685671047413
2.1462925851703405 -0.10071478258684785
2.150300601202405 -0.10071131393477811
2.1543086172344688 -0.10070645376946154
2.1583166332665327 -0.1007002051060948
2.162324649298597 -0.10069257095987451
2.1663326653306614 -0.10068355434599731
2.1703406813627253 -0.10067315827965981
2.174348697394789 -0.10066138577605868
2.1783567134268536 -0.10064823985039054
2.182364729458918 -0.10063372351785202
2.186372745490982 -0.10061783979363975
2.1903807615230457 -0.10060059169295038
2.19438877755511 -0.10058198223098055
2.1983967935871744 -0.10056201442292687
2.2024048096192383 -0.10054069128398598
2.2064128256513023 -0.10051801582935452
2.2104208416833666 -0.10049399107422914
2.214428857715431 -0.10046862003380645
2.218436873747495 -0.10044190572328308
2.222444889779559 -0.1004138511578557
2.226452905811623 -0.10038445935272092
2.2304609218436875 -0.10035373332307537
2.2344689378757514 -0.10032167608411571
2.2384769539078153 -0.10028829065103854
2.2424849699398797 -0.10025358003904052
2.246492985971944 -0.10021754726331827
2.250501002004008 -0.10018019533906843
2.254509018036072 -0.10014152728148765
2.258517034068136 -0.10010154610577252
2.2625250501002006 -0.10006025482711971
2.2665330661322645 -0.10001765646072587
2.2705410821643284 -0.0999737540217876
2.2745490981963927 -0.09992855052550154
2.278557114228457 -0.09988204898706433
2.282565130260521 -0.09983425242167261
2.286573146292585 -0.09978516384452303
2.2905811623246493 -0.09973478627081217
2.2945891783567136 -0.09968312271573672
2.2985971943887775 -0.09963017619449328
2.3026052104208414 -0.09957594972227853
2.306613226452906 -0.09952044631428905
2.31062124248497 -0.09946366898572151
2.314629258517034 -0.0994056207517725
2.318637274549098 -0.09934630462763873
2.3226452905811623 -0.09928572362851677
2.3266533066132267 -0.09922388076960327
2.3306613226452906 -0.09916077906609487
2.3346693386773545 -0.09909642153318823
2.338677354709419 -0.09903081118607994
2.3426853707414828 -0.09896395103996665
2.3466933867735467 -0.09889584411004498
2.350701402805611 -0.09882649341151162
2.3547094188376754 -0.09875590195956314
2.3587174348697393 -0.09868407276939621
2.362725450901803 -0.09861100885620747
2.3667334669338675 -0.09853671323519352
2.370741482965932 -0.09846118892155102
2.374749498997996 -0.0983844389304766
2.3787575150300597 -0.0983064662771669
2.382765531062124 -0.09822727397681853
2.3867735470941884 -0.09814686504462816
2.3907815631262523 -0.0980652424957924
2.3947895791583163 -0.0979824093455079
2.3987975951903806 -0.09789836860897129
2.402805611222445 -0.09781312330137917
2.406813627254509 -0.09772667643792823
2.410821643286573 -0.09763903103381508
2.414829659318637 -0.09755019010423635
2.4188376753507015 -0.09746015666438869
2.4228456913827654 -0.0973689337294687
2.4268537074148293 -0.09727652431467305
2.4308617234468937 -0.09718293143519836
2.434869739478958 -0.09708815810624129
2.438877755511022 -0.09699220734299842
2.442885771543086 -0.09689508216066642
2.44689378757515 -0.09679678557444193
2.4509018036072145 -0.09669732059952157
2.4549098196392785 -0.09659669025110199
2.4589178356713424 -0.0964948975443798
2.4629258517034067 -0.09639194549455166
2.466933867735471 -0.09628783711681416
2.470941883767535 -0.096182575426364
2.474949899799599 -0.09607616343839778
2.4789579158316633 -0.09596860416811212
2.4829659318637276 -0.09585990063070368
2.4869739478957915 -0.09575005584136909
2.4909819639278554 -0.09563907281530498
2.49498997995992 -0.09552695456770796
2.498997995991984 -0.09541370411377473
2.503006012024048 -0.09529932446870186
2.507014028056112 -0.09518381864768599
2.5110220440881763 -0.0950671896659238
2.5150300601202407 -0.09494944053861189
2.5190380761523046 -0.09483057428094689
2.5230460921843685 -0.09471059390812546
2.527054108216433 -0.09458950243534418
2.531062124248497 -0.09446730287779977
2.535070140280561 -0.0943439982506888
2.539078156312625 -0.09421959156920795
2.5430861723446894 -0.0940940858485538
2.5470941883767533 -0.09396748410392303
2.551102204408817 -0.09383978935051226
2.5551102204408815 -0.09371100460351808
2.559118236472946 -0.0935811328781372
2.56312625250501 -0.09345017718956622
2.5671342685370737 -0.09331814055300179
2.571142284569138 -0.0931850259836405
2.5751503006012024 -0.09305083649667899
2.5791583166332663 -0.09291557510731396
2.5831663326653302 -0.09277924483074201
2.5871743486973946 -0.09264184868215974
2.591182364729459 -0.0925033896767638
2.595190380761523 -0.0923638708297509
2.5991983967935868 -0.09222329515631758
2.603206412825651 -0.09208166567166047
2.6072144288577155 -0.09193898539097627
2.6112224448897794 -0.09179525732946157
2.6152304609218433 -0.09165048450231306
2.6192384769539077 -0.09150466992472728
2.623246492985972 -0.09135781661190093
2.627254509018036 -0.09120992757903065
2.6312625250501 -0.09106100584131306
2.635270541082164 -0.09091105441394476
2.6392785571142285 -0.09076007631212242
2.6432865731462925 -0.09060807455104271
2.6472945891783564 -0.09045505214590221
2.6513026052104207 -0.09030101211189755
2.655310621242485 -0.09014595746422538
2.659318637274549 -0.08998989121808236
2.663326653306613 -0.08983281638866512
2.6673346693386772 -0.08967473599117022
2.6713426853707416 -0.08951565304079438
2.6753507014028055 -0.08935557055273421
2.6793587174348694 -0.08919449154218637
2.6833667334669338 -0.0890324190243474
2.687374749498998 -0.08886935601441406
2.691382765531062 -0.08870530552758288
2.695390781563126 -0.08854027057905058
2.6993987975951903 -0.08837425418401372
2.7034068136272547 -0.08820725935766897
2.7074148296593186 -0.08803928911521297
2.7114228456913825 -0.08787034647184237
2.715430861723447 -0.08770043444275373
2.719438877755511 -0.08752955604314377
2.723446893787575 -0.08735771428820907
2.727454909819639 -0.08718491219314634
2.7314629258517034 -0.08701115277315208
2.7354709418837677 -0.08683643904342306
2.7394789579158316 -0.08666077401915583
2.7434869739478955 -0.08648416071554707
2.74749498997996 -0.08630660214779338
2.751503006012024 -0.08612810133109143
2.7555110220440877 -0.08594866128063786
2.759519038076152 -0.0857682850116292
2.7635270541082164 -0.0855869755392622
2.7675350701402803 -0.08540473587873348
2.7715430861723442 -0.08522156904523967
2.7755511022044086 -0.08503747805397735
2.779559118236473 -0.08485246592014319
2.783567134268537 -0.08466653565893384
2.7875751503006008 -0.08447969028554596
2.791583166332665 -0.0842919328151761
2.7955911823647295 -0.08410326626302093
2.7995991983967934 -0.08391369364427714
2.8036072144288573 -0.08372321797414131
2.8076152304609217 -0.08353184226781005
2.811623246492986 -0.08333956954048007
2.81563126252505 -0.08314640280734793
2.819639278557114 -0.08295234508361032
2.823647294589178 -0.08275739938446382
2.8276553106212425 -0.08256156872510513
2.8316633266533064 -0.08236485612073084
2.8356713426853704 -0.08216726458653763
2.8396793587174347 -0.08196879713772204
2.843687374749499 -0.0817694567894808
2.847695390781563 -0.0815692465570105
2.851703406813627 -0.0813681694555078
2.8557114228456912 -0.08116622850016929
2.8597194388777556 -0.08096342670619164
2.8637274549098195 -0.08075976708877149
2.8677354709418834 -0.08055525266310547
2.8717434869739478 -0.08034988644439019
2.875751503006012 -0.08014367144782229
2.879759519038076 -0.07993661068859842
2.88376753507014 -0.07972870718191524
2.8877755511022043 -0.07951996394296931
2.8917835671342687 -0.07931038398695735
2.8957915831663326 -0.07909997032907592
2.8997995991983965 -0.07888872598452172
2.903807615230461 -0.07867665396849131
2.907815631262525 -0.0784637572961814
2.911823647294589 -0.07825003898278858
2.915831663326653 -0.07803550204350952
2.9198396793587174 -0.07782014949354077
2.9238476953907817 -0.07760398434807907
2.9278557114228456 -0.077387009622321
2.9318637274549095 -0.07716922833146322
2.935871743486974 -0.07695064349070233
2.9398797595190382 -0.07673125811523498
2.943887775551102 -0.07651107522025782
2.947895791583166 -0.07629009782096748
2.9519038076152304 -0.07606832893256055
2.9559118236472943 -0.07584577157023373
2.9599198396793582 -0.07562242874918364
2.9639278557114226 -0.07539830348460685
2.967935871743487 -0.07517339879170004
2.971943887775551 -0.07494771768565991
2.9759519038076148 -0.07472126318168303
2.979959919839679 -0.07449403829496598
2.9839679358717435 -0.07426604604070546
2.9879759519038074 -0.07403728943409812
2.9919839679358713 -0.07380777149034061
2.9959919839679356 -0.07357749522462946
3.0 			   -0.07334646365216138
end


( dipole-x  11 2 )
( name "<e1Pi|DMY|a1Delta>" (<2.3|DMY|1.1>, %) )
( spin   0 0  )
( lambda  1 2 )
( <x|Lz|y> -i -2i)
( type   grid )
( factor   -1   (0, 1 or i) )
( units angstroms debye )
( values )
( 1.0 0.832123353 )
( 1.0040080160320641 0.8241293335448701 )
( 1.0080160320641283 0.8161451577944645 )
( 1.0120240480961924 0.8081806694535076 )
( 1.0160320641282565 0.8002457122267235 )
( 1.0200400801603207 0.7923501298188366 )
( 1.0240480961923848 0.7845037659345709 )
( 1.028056112224449 0.776716464278651 )
( 1.032064128256513 0.7689980685558012 )
( 1.0360721442885772 0.7613584224707457 )
( 1.0400801603206413 0.7538073697282087 )
( 1.0440881763527055 0.7463547540329146 )
( 1.0480961923847696 0.7390104190895875 )
( 1.0521042084168337 0.731783845305689 )
( 1.0561122244488979 0.7246770621015023 )
( 1.060120240480962 0.7176851184195137 )
( 1.0641282565130261 0.7108027941323547 )
( 1.0681362725450902 0.7040248691126567 )
( 1.0721442885771544 0.6973461232330508 )
( 1.0761523046092185 0.6907613363661684 )
( 1.0801603206412826 0.6842652883846407 )
( 1.0841683366733468 0.6778527591610993 )
( 1.088176352705411 0.6715185285681755 )
( 1.092184368737475 0.6652573764785004 )
( 1.0961923847695392 0.6590640827647053 )
( 1.100200400801603 0.6529334265609316 )
( 1.1042084168336674 0.6468533507943245 )
( 1.1082164328657313 0.6407882530979199 )
( 1.1122244488977955 0.6346991048597467 )
( 1.1162324649298596 0.6285763714082027 )
( 1.1202404809619237 0.6224360662182669 )
( 1.1242484969939879 0.6162927271309818 )
( 1.128256513026052 0.6101531337794057 )
( 1.1322645290581161 0.6040224147338638 )
( 1.1362725450901803 0.5979051530729683 )
( 1.1402805611222444 0.591805471988127 )
( 1.1442885771543085 0.5857290138947697 )
( 1.1482965931863727 0.579686398939896 )
( 1.1523046092184368 0.573688008375052 )
( 1.156312625250501 0.5677235838157569 )
( 1.160320641282565 0.5617659069696145 )
( 1.1643286573146292 0.555803560656984 )
( 1.1683366733466933 0.5498765067305093 )
( 1.1723446893787575 0.5440321122326037 )
( 1.1763527054108216 0.538275003402003 )
( 1.1803607214428857 0.5325755864111092 )
( 1.1843687374749499 0.5269118263936571 )
( 1.188376753507014 0.5212877556310074 )
( 1.1923847695390781 0.5157119934316463 )
( 1.1963927855711423 0.5101873363699901 )
( 1.2004008016032064 0.5047120397776701 )
( 1.2044088176352705 0.49928482886789954 )
( 1.2084168336673347 0.49390618251996327 )
( 1.2124248496993988 0.4885768786780929 )
( 1.216432865731463 0.483297326160056 )
( 1.220440881763527 0.47806765334126405 )
( 1.2244488977955912 0.4728879779233345 )
( 1.2284569138276553 0.4677584070130627 )
( 1.2324649298597194 0.46267903852571846 )
( 1.2364729458917836 0.4576498674988662 )
( 1.2404809619238477 0.45267081287013694 )
( 1.2444889779559118 0.4477418133318744 )
( 1.248496993987976 0.44286286796538926 )
( 1.25250501002004 0.4380339828875833 )
( 1.2565130260521042 0.4332551171612057 )
( 1.2605210420841684 0.42852619593228325 )
( 1.2645290581162325 0.4238471399635249 )
( 1.2685370741482966 0.41921786012015905 )
( 1.2725450901803608 0.41463825913520236 )
( 1.276553106212425 0.41010815526704897 )
( 1.280561122244489 0.4056273076297801 )
( 1.2845691382765532 0.4011955518042166 )
( 1.288577154308617 0.3968129289241146 )
( 1.2925851703406814 0.39247945223522707 )
( 1.2965931863727453 0.388194360856654 )
( 1.3006012024048097 0.38395636654711746 )
( 1.3046092184368736 0.37976494959954493 )
( 1.308617234468938 0.37562159239376225 )
( 1.3126252505010019 0.3715276685766115 )
( 1.3166332665330662 0.3674793835920609 )
( 1.3206412825651301 0.36346951607230155 )
( 1.3246492985971945 0.35949563955799974 )
( 1.3286573146292584 0.3555674623437843 )
( 1.3326653306613228 0.3516955948912166 )
( 1.3366733466933867 0.347879399292339 )
( 1.3406813627254508 0.3441109562282652 )
( 1.344689378757515 0.3403847902514523 )
( 1.348697394789579 0.3367016587101483 )
( 1.3527054108216432 0.3330631112386437 )
( 1.3567134268537073 0.32946916930507913 )
( 1.3607214428857715 0.3259188908641602 )
( 1.3647294589178356 0.322411505646438 )
( 1.3687374749498997 0.3189466845281585 )
( 1.3727454909819639 0.3155241511179135 )
( 1.376753507014028 0.3121435104964554 )
( 1.3807615230460921 0.30880429498091855 )
( 1.3847695390781563 0.30550604604162707 )
( 1.3887775551102204 0.3022483285827308 )
( 1.3927855711422845 0.29903071135491954 )
( 1.3967935871743486 0.29585276912557457 )
( 1.4008016032064128 0.2927140801801057 )
( 1.404809619238477 0.2896142059637767 )
( 1.408817635270541 0.28655267024127085 )
( 1.4128256513026052 0.28352899452477986 )
( 1.4168336673346693 0.28054272919879764 )
( 1.4208416833667334 0.27759344140187925 )
( 1.4248496993987976 0.27468068899745784 )
( 1.4288577154308617 0.271804009273418 )
( 1.4328657314629258 0.2689629447891486 )
( 1.43687374749499 0.26615711618176935 )
( 1.440881763527054 0.263386187473305 )
( 1.4448897795591182 0.2606496823918105 )
( 1.4488977955911824 0.25794682758249177 )
( 1.4529058116232465 0.2552769276317436 )
( 1.4569138276553106 0.25264038200698163 )
( 1.4609218436873748 0.2500381862526941 )
( 1.464929859719439 0.2474702187086018 )
( 1.468937875751503 0.24493405197180948 )
( 1.4729458917835672 0.24242723040956698 )
( 1.4769539078156313 0.23994963073928252 )
( 1.4809619238476954 0.2375023763263706 )
( 1.4849699398797596 0.2350859831438027 )
( 1.4889779559118237 0.23269973076448353 )
( 1.4929859719438876 0.2303428215618425 )
( 1.496993987975952 0.2280150743727247 )
( 1.5010020040080159 0.22571662703561943 )
( 1.5050100200400802 0.22344728185516483 )
( 1.5090180360721441 0.22120618405462744 )
( 1.5130260521042085 0.21899247668503435 )
( 1.5170340681362724 0.2168059304374307 )
( 1.5210420841683367 0.21464663345860457 )
( 1.5250501002004007 0.21251453360920355 )
( 1.529058116232465 0.21040930892607282 )
( 1.533066132264529 0.20833061931718494 )
( 1.5370741482965933 0.2062782228309546 )
( 1.5410821643286572 0.2042519260043355 )
( 1.5450901803607215 0.20225153591752207 )
( 1.5490981963927855 0.20027686001793027 )
( 1.5531062124248498 0.19832770955612877 )
( 1.5571142284569137 0.19640392594529207 )
( 1.561122244488978 0.1945053652082589 )
( 1.565130260521042 0.19263189395245445 )
( 1.5691382765531061 0.19078339756022256 )
( 1.5731462925851702 0.18895976563684083 )
( 1.5771543086172344 0.1871609054267148 )
( 1.5811623246492985 0.1853867325942395 )
( 1.5851703406813626 0.18363717760926707 )
( 1.5891783567134268 0.1819121966440089 )
( 1.593186372745491 0.18021174963046396 )
( 1.597194388777555 0.17853580537765765 )
( 1.6012024048096192 0.17688433680764343 )
( 1.6052104208416833 0.17525732291460455 )
( 1.6092184368737474 0.17365475295105387 )
( 1.6132264529058116 0.17207661936266633 )
( 1.6172344689378757 0.17052293059223414 )
( 1.6212424849699398 0.16899370206599218 )
( 1.625250501002004 0.16748894305206946 )
( 1.629258517034068 0.1660086526060083 )
( 1.6332665330661322 0.16455282882828628 )
( 1.6372745490981964 0.16312146981938078 )
( 1.6412825651302605 0.16171457338197429 )
( 1.6452905811623246 0.1603321176078531 )
( 1.6492985971943888 0.15897404892713374 )
( 1.653306613226453 0.15764032191992258 )
( 1.657314629258517 0.156330966292496 )
( 1.6613226452905812 0.15504604111022283 )
( 1.6653306613226453 0.15378548127462738 )
( 1.6693386773547094 0.15254902734705816 )
( 1.6733466933867733 0.1513364029683716 )
( 1.6773547094188377 0.15014733177942405 )
( 1.6813627254509016 0.14898153898178296 )
( 1.685370741482966 0.14783883907743892 )
( 1.6893787575150299 0.146719182543368 )
( 1.6933867735470942 0.1456224927918448 )
( 1.6973947895791581 0.14454844660253371 )
( 1.7014028056112225 0.14349662335726415 )
( 1.7054108216432864 0.1424665980312125 )
( 1.7094188376753507 0.14145793941811885 )
( 1.7134268537074147 0.14047019435137334 )
( 1.717434869739479 0.13950277634266792 )
( 1.721442885771543 0.13855504631150914 )
( 1.7254509018036073 0.13762629168903076 )
( 1.7294589178356712 0.13671569395497216 )
( 1.7334669338677355 0.13582242632866678 )
( 1.7374749498997994 0.13494566202944863 )
( 1.7414829659318638 0.1340845690154037 )
( 1.7454909819639277 0.1332380692072127 )
( 1.749498997995992 0.1324047385856258 )
( 1.753507014028056 0.13158325121050182 )
( 1.7575150300601203 0.13077300555670895 )
( 1.7615230460921842 0.12997363457553057 )
( 1.7655310621242486 0.129183554351512 )
( 1.7695390781563125 0.12839951414662046 )
( 1.7735470941883766 0.12761814277877323 )
( 1.7775551102204408 0.12683606906588776 )
( 1.781563126252505 0.1260499734852196 )
( 1.785571142284569 0.12525866871076893 )
( 1.7895791583166332 0.12446381112902492 )
( 1.7935871743486973 0.12366725479818746 )
( 1.7975951903807614 0.12287085377645642 )
( 1.8016032064128256 0.12207644228474553 )
( 1.8056112224448897 0.12128508336946851 )
( 1.8096192384769538 0.1204968382940874 )
( 1.813627254509018 0.11971170137122342 )
( 1.817635270541082 0.11892966691349771 )
( 1.8216432865731462 0.11815072923353152 )
( 1.8256513026052104 0.11737488264394604 )
( 1.8296593186372745 0.11660212145736241 )
( 1.8336673346693386 0.11583243998640189 )
( 1.8376753507014028 0.11506583254368563 )
( 1.8416833667334669 0.11430229344183486 )
( 1.845691382765531 0.11354181699347074 )
( 1.8496993987975952 0.1127843975112145 )
( 1.8537074148296593 0.1120300293076873 )
( 1.8577154308617234 0.11127870669551033 )
( 1.8617234468937875 0.11053042398730484 )
( 1.8657314629258517 0.10978517549569199 )
( 1.8697394789579158 0.10904295553329295 )
( 1.87374749498998 0.10830375841272896 )
( 1.8777555110220439 0.10756757844662121 )
( 1.8817635270541082 0.10683440994759082 )
( 1.8857715430861721 0.10610424722825912 )
( 1.8897795591182365 0.10537708460124715 )
( 1.8937875751503004 0.10465291637917624 )
( 1.8977955911823647 0.10393173687466747 )
( 1.9018036072144286 0.10321354040034218 )
( 1.905811623246493 0.10249832126882137 )
( 1.909819639278557 0.10178607379272643 )
( 1.9138276553106213 0.10107679228467839 )
( 1.9178356713426852 0.1003704710572986 )
( 1.9218436873747495 0.09966710442320809 )
( 1.9258517034068134 0.09896668669502824 )
( 1.9298597194388778 0.09826921218538005 )
( 1.9338677354709417 0.09757467520688487 )
( 1.937875751503006 0.09688307007216378 )
( 1.94188376753507 0.09619439109383811 )
( 1.9458917835671343 0.09550863258452888 )
( 1.9498997995991982 0.09482578885685745 )
( 1.9539078156312626 0.09414585422344487 )
( 1.9579158316633265 0.09346882299691249 )
( 1.9619238476953909 0.09279468948988136 )
( 1.9659318637274548 0.09212344801497278 )
( 1.9699398797595191 0.09145509288480784 )
( 1.973947895791583 0.09078961841200789 )
( 1.9779559118236472 0.09012701890919396 )
( 1.9819639278557113 0.08946728868898736 )
( 1.9859719438877754 0.08881042206400919 )
( 1.9899799599198396 0.08815641334688074 )
( 1.9939879759519037 0.08750525685022312 )
( 1.9979959919839678 0.08685694688665759 )
( 2.0020040080160317 0.08621147776880533 )
( 2.006012024048096 0.08556884380928746 )
( 2.0100200400801604 0.08492903932072525 )
( 2.0140280561122244 0.08429205861573996 )
( 2.0180360721442883 0.08365789600695271 )
( 2.0220440881763526 0.0830265458069846 )
( 2.026052104208417 0.08239800232845693 )
( 2.030060120240481 0.08177225988399094 )
( 2.034068136272545 0.08114931278620777 )
( 2.038076152304609 0.08052915534772853 )
( 2.0420841683366735 0.07991178188117452 )
( 2.0460921843687374 0.07929718669916697 )
( 2.0501002004008013 0.07868536411432701 )
( 2.0541082164328657 0.07807630843927577 )
( 2.05811623246493 0.07747001398663451 )
( 2.062124248496994 0.07686647506902453 )
( 2.066132264529058 0.07626568599906688 )
( 2.070140280561122 0.07566764108938275 )
( 2.0741482965931866 0.07507233465259339 )
( 2.0781563126252505 0.07447976100132003 )
( 2.0821643286573144 0.07388991444818384 )
( 2.0861723446893787 0.07330278930580593 )
( 2.090180360721443 0.07271837988680757 )
( 2.094188376753507 0.07213668050381 )
( 2.098196392785571 0.07155768546943436 )
( 2.1022044088176353 0.07098138909630179 )
( 2.1062124248496996 0.07040778569703354 )
( 2.1102204408817635 0.06983686958425087 )
( 2.1142284569138274 0.0692686350705749 )
( 2.118236472945892 0.06870307646862678 )
( 2.122244488977956 0.06814018809102775 )
( 2.12625250501002 0.06757996425039907 )
( 2.130260521042084 0.06702239925936189 )
( 2.1342685370741483 0.06646748743053733 )
( 2.1382765531062122 0.06591522307654671 )
( 2.142284569138276 0.06536560051001117 )
( 2.1462925851703405 0.06481861404355183 )
( 2.150300601202405 0.06427425798978995 )
( 2.1543086172344688 0.06373252666134678 )
( 2.1583166332665327 0.06319341437084344 )
( 2.162324649298597 0.06265691543090113 )
( 2.1663326653306614 0.06212302415414103 )
( 2.1703406813627253 0.061591734853184456 )
( 2.174348697394789 0.061063041840652484 )
( 2.1783567134268536 0.06053693942916629 )
( 2.182364729458918 0.06001342193134711 )
( 2.186372745490982 0.0594924836598162 )
( 2.1903807615230457 0.05897411892719471 )
( 2.19438877755511 0.05845832204610375 )
( 2.1983967935871744 0.057945087329164605 )
( 2.2024048096192383 0.0574344090889985 )
( 2.2064128256513023 0.056926281638226585 )
( 2.2104208416833666 0.056420699289469994 )
( 2.214428857715431 0.05591765635534998 )
( 2.218436873747495 0.055417147148487785 )
( 2.222444889779559 0.054919165981504564 )
( 2.226452905811623 0.05442370716702145 )
( 2.2304609218436875 0.053930765017659685 )
( 2.2344689378757514 0.053440333846040536 )
( 2.2384769539078153 0.05295240796478512 )
( 2.2424849699398797 0.05246698168651459 )
( 2.246492985971944 0.0519840493238502 )
( 2.250501002004008 0.0515036051894132 )
( 2.254509018036072 0.0510256435958247 )
( 2.258517034068136 0.05055015885570588 )
( 2.2625250501002006 0.050077145281677976 )
( 2.2665330661322645 0.04960659718636222 )
( 2.2705410821643284 0.04913850888237978 )
( 2.2745490981963927 0.04867287468235177 )
( 2.278557114228457 0.048209688898899455 )
( 2.282565130260521 0.04774894584464409 )
( 2.286573146292585 0.047290639832206785 )
( 2.2905811623246493 0.04683476517420873 )
( 2.2945891783567136 0.04638131618327113 )
( 2.2985971943887775 0.04593028717201525 )
( 2.3026052104208414 0.045481672453062214 )
( 2.306613226452906 0.0450354663390332 )
( 2.31062124248497 0.04459166314254943 )
( 2.314629258517034 0.04415025717623216 )
( 2.318637274549098 0.043711242752702516 )
( 2.3226452905811623 0.043274614184581665 )
( 2.3266533066132267 0.04284036578449083 )
( 2.3306613226452906 0.04240849186505127 )
( 2.3346693386773545 0.04197898673888414 )
( 2.338677354709419 0.041551844718610564 )
( 2.3426853707414828 0.041127060116851834 )
( 2.3466933867735467 0.04070462724622913 )
( 2.350701402805611 0.04028454041936355 )
( 2.3547094188376754 0.039866793948876364 )
( 2.3587174348697393 0.03945138214738882 )
( 2.362725450901803 0.03903829932752203 )
( 2.3667334669338675 0.03862753980189718 )
( 2.370741482965932 0.03821909788313551 )
( 2.374749498997996 0.03781296788385825 )
( 2.3787575150300597 0.03740914411668655 )
( 2.382765531062124 0.03700762089424154 )
( 2.3867735470941884 0.036608392529144496 )
( 2.3907815631262523 0.03621145333401664 )
( 2.3947895791583163 0.0358167976214791 )
( 2.3987975951903806 0.03542441970415306 )
( 2.402805611222445 0.03503431389465975 )
( 2.406813627254509 0.034646474505620396 )
( 2.410821643286573 0.03426089584965618 )
( 2.414829659318637 0.03387757223938821 )
( 2.4188376753507015 0.03349649798743775 )
( 2.4228456913827654 0.03311766740642603 )
( 2.4268537074148293 0.032741074808974195 )
( 2.4308617234468937 0.03236671450770342 )
( 2.434869739478958 0.03199458081523492 )
( 2.438877755511022 0.03162466804418995 )
( 2.442885771543086 0.031256970507189674 )
( 2.44689378757515 0.030891482516855202 )
( 2.4509018036072145 0.030528198385807795 )
( 2.4549098196392785 0.030167112426668675 )
( 2.4589178356713424 0.02980821895205901 )
( 2.4629258517034067 0.029451512274599953 )
( 2.466933867735471 0.029096986706912742 )
( 2.470941883767535 0.0287446365616186 )
( 2.474949899799599 0.028394456151338687 )
( 2.4789579158316633 0.028046439788694172 )
( 2.4829659318637276 0.027700581786306272 )
( 2.4869739478957915 0.027356876456796242 )
( 2.4909819639278554 0.027015318112785208 )
( 2.49498997995992 0.02667590106689433 )
( 2.498997995991984 0.02633861963174486 )
( 2.503006012024048 0.02600346811995801 )
( 2.507014028056112 0.025670440844154954 )
( 2.5110220440881763 0.025339532116956845 )
( 2.5150300601202407 0.025010736250984912 )
( 2.5190380761523046 0.024684047558860382 )
( 2.5230460921843685 0.02435946035320445 )
( 2.527054108216433 0.024036968946638218 )
( 2.531062124248497 0.023716567651782948 )
( 2.535070140280561 0.02339825078125985 )
( 2.539078156312625 0.023082012647690102 )
( 2.5430861723446894 0.02276784756369487 )
( 2.5470941883767533 0.022455749841895398 )
( 2.551102204408817 0.02214571379491286 )
( 2.5551102204408815 0.021837733735368403 )
( 2.559118236472946 0.02153180397588327 )
( 2.56312625250501 0.021227918829078686 )
( 2.5671342685370737 0.020926072607575834 )
( 2.571142284569138 0.020626259623995835 )
( 2.5751503006012024 0.020328474190959928 )
( 2.5791583166332663 0.02003271062108934 )
( 2.5831663326653302 0.01973896322700524 )
( 2.5871743486973946 0.019447226321328795 )
( 2.591182364729459 0.019157494216681226 )
( 2.595190380761523 0.018869761225683748 )
( 2.5991983967935868 0.01858402166095754 )
( 2.603206412825651 0.018300269835123777 )
( 2.6072144288577155 0.018018500060803647 )
( 2.6112224448897794 0.01773870665061844 )
( 2.6152304609218433 0.017460883917189238 )
( 2.6192384769539077 0.017185026173137257 )
( 2.623246492985972 0.016911127731083705 )
( 2.627254509018036 0.01663918290364981 )
( 2.6312625250501 0.016369186003456732 )
( 2.635270541082164 0.016101131343125658 )
( 2.6392785571142285 0.01583501323527779 )
( 2.6432865731462925 0.015570825992534353 )
( 2.6472945891783564 0.015308563927516543 )
( 2.6513026052104207 0.015048221352845474 )
( 2.655310621242485 0.014789792581142403 )
( 2.659318637274549 0.014533271925028545 )
( 2.663326653306613 0.014278653697125065 )
( 2.6673346693386772 0.014025932210053141 )
( 2.6713426853707416 0.013775101776433984 )
( 2.6753507014028055 0.013526156708888803 )
( 2.6793587174348694 0.01327909132003878 )
( 2.6833667334669338 0.013033899922505103 )
( 2.687374749498998 0.012790576828908962 )
( 2.691382765531062 0.012549116351871628 )
( 2.695390781563126 0.012309512804014202 )
( 2.6993987975951903 0.012071760497957877 )
( 2.7034068136272547 0.011835853746323878 )
( 2.7074148296593186 0.01160178686173344 )
( 2.7114228456913825 0.011369554156807701 )
( 2.715430861723447 0.011139149944167866 )
( 2.719438877755511 0.010910568536435123 )
( 2.723446893787575 0.010683804246230708 )
( 2.727454909819639 0.010458851386175812 )
( 2.7314629258517034 0.010235704268891558 )
( 2.7354709418837677 0.010014357206999199 )
( 2.7394789579158316 0.009794804513119933 )
( 2.7434869739478955 0.00957704049987494 )
( 2.74749498997996 0.009361059479885395 )
( 2.751503006012024 0.009146855765772528 )
( 2.7555110220440877 0.008934423670157541 )
( 2.759519038076152 0.00872375750566156 )
( 2.7635270541082164 0.008514851584905838 )
( 2.7675350701402803 0.008307700220511614 )
( 2.7715430861723442 0.008102297725099981 )
( 2.7755511022044086 0.007898638411292173 )
( 2.779559118236473 0.007696716591709375 )
( 2.783567134268537 0.00749652657897284 )
( 2.7875751503006008 0.007298062685703719 )
( 2.791583166332665 0.007101319224523171 )
( 2.7955911823647295 0.006906290508052436 )
( 2.7995991983967934 0.006712970848912722 )
( 2.8036072144288573 0.006521354559725207 )
( 2.8076152304609217 0.00633143595311105 )
( 2.811623246492986 0.006143209341691481 )
( 2.81563126252505 0.005956669038087727 )
( 2.819639278557114 0.005771809354920929 )
( 2.823647294589178 0.005588624604812284 )
( 2.8276553106212425 0.00540710910038299 )
( 2.8316633266533064 0.005227257154254282 )
( 2.8356713426853704 0.00504906307904732 )
( 2.8396793587174347 0.004872521187383284 )
( 2.843687374749499 0.00469762579188341 )
( 2.847695390781563 0.00452437120516885 )
( 2.851703406813627 0.004352751739860876 )
( 2.8557114228456912 0.00418276170858058 )
( 2.8597194388777556 0.004014395423949196 )
( 2.8637274549098195 0.003847647198587951 )
( 2.8677354709418834 0.0036825113451179926 )
( 2.8717434869739478 0.0035189821761605483 )
( 2.875751503006012 0.0033570540043368 )
( 2.879759519038076 0.0031967211422679644 )
( 2.88376753507014 0.0030379779025751855 )
( 2.8877755511022043 0.002880818597879708 )
( 2.8917835671342687 0.0027252375408026996 )
( 2.8957915831663326 0.002571229043965388 )
( 2.8997995991983965 0.002418787419988924 )
( 2.903807615230461 0.0022679069814945108 )
( 2.907815631262525 0.002118582041103361 )
( 2.911823647294589 0.001970806911436654 )
( 2.915831663326653 0.0018245759051156163 )
( 2.9198396793587174 0.0016798833347613923 )
( 2.9238476953907817 0.0015367235129952021 )
( 2.9278557114228456 0.0013950907524382557 )
( 2.9318637274549095 0.0012549793657117524 )
( 2.935871743486974 0.0011163836654368466 )
( 2.9398797595190382 0.0009792979642347585 )
( 2.943887775551102 0.000843716574726653 )
( 2.947895791583166 0.0007096338095337607 )
( 2.9519038076152304 0.0005770439812772844 )
( 2.9559118236472943 0.0004459414025783752 )
( 2.9599198396793582 0.0003163203860582636 )
( 2.9639278557114226 0.00018817524433814917 )
( 2.967935871743487 6.150029003918964e-05 )
( 2.971943887775551 -6.371016421736e-05 )
( 2.9759519038076148 -0.00018746180581038357 )
( 2.979959919839679 -0.00030976032211864346 )
( 2.9839679358717435 -0.00043061140052093674 )
( 2.9879759519038074 -0.0005500207283960917 )
( 2.9919839679358713 -0.0006679939931228986 )
( 2.9959919839679356 -0.0007845368820801821 )
( 3.0 			   -0.000899655082646722 )
( end )

abinitio LX  11 2
name "<e1Pi|LX|a1Delta>"  (<2.2|LX|1.4>)
spin 0 0
lambda 1 2
<x|Lz|y>  -i -2i
type grid
factor i
units angstroms
values
1.0 			   -0.7154241729999999
1.0040080160320641 -0.7204654528935724
1.0080160320641283 -0.7254914913475907
1.0120240480961924 -0.730487046922501
1.0160320641282565 -0.7354368781787491
1.0200400801603207 -0.7403257436767811
1.0240480961923848 -0.7451384019770425
1.028056112224449 -0.7498596116399798
1.032064128256513 -0.7544741312260387
1.0360721442885772 -0.7589667192956651
1.0400801603206413 -0.7633221344093051
1.0440881763527055 -0.7675251351274044
1.0480961923847696 -0.7715604800104092
1.0521042084168337 -0.7754141151791015
1.0561122244488979 -0.7790963428332613
1.060120240480962 -0.7826402832321564
1.0641282565130261 -0.7860799361811459
1.0681362725450902 -0.7894493014855885
1.0721442885771544 -0.7927823789508429
1.0761523046092185 -0.7961131683822683
1.0801603206412826 -0.7994756695852235
1.0841683366733468 -0.8029038823650672
1.088176352705411 -0.8064318065271583
1.092184368737475 -0.8100934418768556
1.0961923847695392 -0.8139227882195181
1.100200400801603 -0.8179538420484369
1.1042084168336674 -0.822189940047022
1.1082164328657313 -0.8265288202470172
1.1122244488977955 -0.8308503714364331
1.1162324649298596 -0.8351220832729793
1.1202404809619237 -0.8393873262199741
1.1242484969939879 -0.8436821167680822
1.128256513026052 -0.8480094950473532
1.1322645290581161 -0.8523658723864983
1.1362725450901803 -0.8567520535446433
1.1402805611222444 -0.8611725489872066
1.1442885771543085 -0.8656258439676454
1.1482965931863727 -0.8700904906869161
1.1523046092184368 -0.8745410913300645
1.156312625250501 -0.8789536870438209
1.160320641282565 -0.8833055042620748
1.1643286573146292 -0.8875797178415861
1.1683366733466933 -0.8917781366135471
1.1723446893787575 -0.8959063412072613
1.1763527054108216 -0.8999716687050957
1.1803607214428857 -0.9039828622854632
1.1843687374749499 -0.9079480117289065
1.188376753507014 -0.9118730868063302
1.1923847695390781 -0.9157635541794948
1.1963927855711423 -0.9196233690442076
1.2004008016032064 -0.9234553075585556
1.2044088176352705 -0.9272619740347068
1.2084168336673347 -0.931045554961935
1.2124248496993988 -0.9348079867989463
1.216432865731463 -0.9385486711901908
1.220440881763527 -0.9422650868916399
1.2244488977955912 -0.9459576347177779
1.2284569138276553 -0.949635286830832
1.2324649298597194 -0.9533073338284672
1.2364729458917836 -0.956965873754105
1.2404809619238477 -0.9605902934512288
1.2444889779559118 -0.9641684175249895
1.248496993987976 -0.967712560500718
1.25250501002004 -0.9712382618189083
1.2565130260521042 -0.9747470253235864
1.2605210420841684 -0.9782302431346217
1.2645290581162325 -0.9816813683607261
1.2685370741482966 -0.9851000744415395
1.2725450901803608 -0.9884869752651628
1.276553106212425 -0.9918412674256937
1.280561122244489 -0.9951611531875887
1.2845691382765532 -0.9984450345415471
1.288577154308617 -1.0016918963724493
1.2925851703406814 -1.0049008108263702
1.2965931863727453 -1.0080707489266532
1.3006012024048097 -1.011200612927316
1.3046092184368736 -1.014289458525542
1.308617234468938 -1.0173367393296253
1.3126252505010019 -1.020341971314453
1.3166332665330662 -1.023304662037401
1.3206412825651301 -1.0262243136960896
1.3246492985971945 -1.0291005198334877
1.3286573146292584 -1.0319331024559444
1.3326653306613228 -1.0347219088550044
1.3366733466933867 -1.0374666716194794
1.3406813627254508 -1.040167050165756
1.344689378757515 -1.0428230759841628
1.348697394789579 -1.0454356870844292
1.3527054108216432 -1.0480058242742518
1.3567134268537073 -1.0505329377957269
1.3607214428857715 -1.0530155401534427
1.3647294589178356 -1.05545288592568
1.3687374749498997 -1.0578460160704795
1.3727454909819639 -1.0601961563376767
1.376753507014028 -1.0625037396612984
1.3807615230460921 -1.0647687124270395
1.3847695390781563 -1.0669911202220852
1.3887775551102204 -1.069171252525207
1.3927855711422845 -1.0713094262435083
1.3967935871743486 -1.0734058884706692
1.4008016032064128 -1.0754608446041976
1.404809619238477 -1.0774745098463132
1.408817635270541 -1.079447122527878
1.4128256513026052 -1.0813789214855092
1.4168336673346693 -1.0832701189381653
1.4208416833667334 -1.085120911589278
1.4248496993987976 -1.0869314916220207
1.4288577154308617 -1.0887020418295315
1.4328657314629258 -1.0904327401812675
1.43687374749499 -1.0921237294316186
1.440881763527054 -1.0937751325837328
1.4448897795591182 -1.0953871053522313
1.4488977955911824 -1.0969598729526489
1.4529058116232465 -1.0984936347627907
1.4569138276553106 -1.0999882620142936
1.4609218436873748 -1.1014434489432738
1.464929859719439 -1.1028594710357407
1.468937875751503 -1.104237800533887
1.4729458917835672 -1.1055797923716522
1.4769539078156313 -1.1068843830360096
1.4809619238476954 -1.1081492206852521
1.4849699398797596 -1.1093731642852387
1.4889779559118237 -1.1105575147010556
1.4929859719438876 -1.1117037277430208
1.496993987975952 -1.1128120636126682
1.5010020040080159 -1.1138821597766178
1.5050100200400802 -1.114913815300836
1.5090180360721441 -1.1159071536223124
1.5130260521042085 -1.1168623263312847
1.5170340681362724 -1.1177794069941112
1.5210420841683367 -1.1186584297301025
1.5250501002004007 -1.119499447949633
1.529058116232465 -1.1203025521046648
1.533066132264529 -1.1210678393274256
1.5370741482965933 -1.1217954279892663
1.5410821643286572 -1.1224854470477568
1.5450901803607215 -1.1231380348388396
1.5490981963927855 -1.1237533468060181
1.5531062124248498 -1.1243315517559584
1.5571142284569137 -1.1248729108619695
1.561122244488978 -1.1253777287163067
1.565130260521042 -1.1258462214924203
1.5691382765531061 -1.126278446645306
1.5731462925851702 -1.1266745053866054
1.5771543086172344 -1.1270349661731844
1.5811623246492985 -1.1273606135071843
1.5851703406813626 -1.1276520365350242
1.5891783567134268 -1.1279094820358562
1.593186372745491 -1.1281331952356162
1.597194388777555 -1.1283236675874981
1.6012024048096192 -1.1284815022492871
1.6052104208416833 -1.128607286596436
1.6092184368737474 -1.1287015802994125
1.6132264529058116 -1.128764955482031
1.6172344689378757 -1.1287980943612452
1.6212424849699398 -1.128801726774674
1.625250501002004 -1.1287765087492174
1.629258517034068 -1.1287229741675715
1.6332665330661322 -1.1286416454896981
1.6372745490981964 -1.1285330451755595
1.6412825651302605 -1.1283977018622335
1.6452905811623246 -1.1282365530467533
1.6492985971943888 -1.1280511929790948
1.653306613226453 -1.1278430090972726
1.657314629258517 -1.1276115728117433
1.6613226452905812 -1.127355707847022
1.6653306613226453 -1.1270749044166324
1.6693386773547094 -1.1267696990066645
1.6733466933867733 -1.1264407191983545
1.6773547094188377 -1.126088592572938
1.6813627254509016 -1.125713939617567
1.685370741482966 -1.1253169749115652
1.6893787575150299 -1.124897294970998
1.6933867735470942 -1.1244544444210058
1.6973947895791581 -1.1239879678867302
1.7014028056112225 -1.1234974039061776
1.7054108216432864 -1.1229819660567055
1.7094188376753507 -1.1224403861092855
1.7134268537074147 -1.121871356845291
1.717434869739479 -1.1212735710460946
1.721442885771543 -1.1206457214980996
1.7254509018036073 -1.1199865012387973
1.7294589178356712 -1.119294603668198
1.7334669338677355 -1.1185687222145766
1.7374749498997994 -1.1178075503062075
1.7414829659318638 -1.117009704763725
1.7454909819639277 -1.1161702199218728
1.749498997995992 -1.1152790929751455
1.753507014028056 -1.1143301182037986
1.7575150300601203 -1.1133414719285553
1.7615230460921842 -1.1123399084908736
1.7655310621242486 -1.11134134229885
1.7695390781563125 -1.1103468273321941
1.7735470941883766 -1.1093563437609624
1.7775551102204408 -1.108369871755212
1.781563126252505 -1.107387391484999
1.785571142284569 -1.106408883120381
1.7895791583166332 -1.105434326831415
1.7935871743486973 -1.1044637027881574
1.7975951903807614 -1.103496991160665
1.8016032064128256 -1.1025341721189945
1.8056112224448897 -1.1015752258332032
1.8096192384769538 -1.1006201324733476
1.813627254509018 -1.0996688722094845
1.817635270541082 -1.0987214252116708
1.8216432865731462 -1.097777771649963
1.8256513026052104 -1.096837891694419
1.8296593186372745 -1.0959017655150944
1.8336673346693386 -1.0949693732820467
1.8376753507014028 -1.0940406951653325
1.8416833667334669 -1.093115711335009
1.845691382765531 -1.0921944019611323
1.8496993987975952 -1.09127674721376
1.8537074148296593 -1.090362727262948
1.8577154308617234 -1.089452322278754
1.8617234468937875 -1.0885455124312344
1.8657314629258517 -1.0876422778904462
1.8697394789579158 -1.0867425988264463
1.87374749498998 -1.0858464554092913
1.8777555110220439 -1.0849538278090383
1.8817635270541082 -1.0840646961957434
1.8857715430861721 -1.0831790407394646
1.8897795591182365 -1.0822968416102576
1.8937875751503004 -1.08141807897818
1.8977955911823647 -1.0805427330132884
1.9018036072144286 -1.0796707838856396
1.905811623246493 -1.0788022117652902
1.909819639278557 -1.0779369968222976
1.9138276553106213 -1.0770751192267178
1.9178356713426852 -1.0762165591486081
1.9218436873747495 -1.0753612967580257
1.9258517034068134 -1.0745093122250269
1.9298597194388778 -1.0736605857196686
1.9338677354709417 -1.0728150974120076
1.937875751503006 -1.071972827472101
1.94188376753507 -1.0711337560700056
1.9458917835671343 -1.0702978633757778
1.9498997995991982 -1.0694651295594748
1.9539078156312626 -1.0686355347911534
1.9579158316633265 -1.0678090592408704
1.9619238476953909 -1.0669856830786824
1.9659318637274548 -1.0661653864746468
1.9699398797595191 -1.0653481495988195
1.973947895791583 -1.0645339526212583
1.9779559118236472 -1.0637227757120191
1.9819639278557113 -1.06291459904116
1.9859719438877754 -1.0621094027787366
1.9899799599198396 -1.0613071670948058
1.9939879759519037 -1.0605078721594254
1.9979959919839678 -1.0597114981426512
2.0020040080160317 -1.058918025214541
2.006012024048096 -1.0581274335451505
2.0100200400801604 -1.0573397033045377
2.0140280561122244 -1.0565548146627584
2.0180360721442883 -1.05577274778987
2.0220440881763526 -1.054993482855929
2.026052104208417 -1.0542170000309925
2.030060120240481 -1.0534432794851176
2.034068136272545 -1.0526723013883605
2.038076152304609 -1.0519040459107785
2.0420841683366735 -1.051138493222428
2.0460921843687374 -1.0503756234933663
2.0501002004008013 -1.0496154168936496
2.0541082164328657 -1.0488578535933353
2.05811623246493 -1.04810291376248
2.062124248496994 -1.047350577571141
2.066132264529058 -1.0466008251893741
2.070140280561122 -1.0458536367872369
2.0741482965931866 -1.045108992534786
2.0781563126252505 -1.0443668726020785
2.0821643286573144 -1.043627257159171
2.0861723446893787 -1.0428901263761199
2.090180360721443 -1.0421554604229826
2.094188376753507 -1.0414232394698162
2.098196392785571 -1.0406934436866768
2.1022044088176353 -1.0399660532436217
2.1062124248496996 -1.0392410483107073
2.1102204408817635 -1.0385184090579909
2.1142284569138274 -1.0377981156555292
2.118236472945892 -1.0370801482733785
2.122244488977956 -1.0363644870815962
2.12625250501002 -1.0356511122502396
2.130260521042084 -1.0349400039493641
2.1342685370741483 -1.034231142349028
2.1382765531062122 -1.0335245076192872
2.142284569138276 -1.032820079930199
2.1462925851703405 -1.0321178394518196
2.150300601202405 -1.0314177663542066
2.1543086172344688 -1.0307198408074163
2.1583166332665327 -1.030024042981506
2.162324649298597 -1.029330353046532
2.1663326653306614 -1.0286387511725514
2.1703406813627253 -1.0279492175296212
2.174348697394789 -1.027261732287798
2.1783567134268536 -1.0265762756171384
2.182364729458918 -1.0258928276876995
2.186372745490982 -1.0252113686695383
2.1903807615230457 -1.0245318787327113
2.19438877755511 -1.0238543380472755
2.1983967935871744 -1.0231787267832875
2.2024048096192383 -1.0225050251108048
2.2064128256513023 -1.0218332131998833
2.2104208416833666 -1.02116327122058
2.214428857715431 -1.0204951793429526
2.218436873747495 -1.0198289177370572
2.222444889779559 -1.0191644665729507
2.226452905811623 -1.0185018060206898
2.2304609218436875 -1.0178409162503317
2.2344689378757514 -1.0171817774319332
2.2384769539078153 -1.0165243697355508
2.2424849699398797 -1.0158686733312412
2.246492985971944 -1.0152146683890615
2.250501002004008 -1.014562335079069
2.254509018036072 -1.01391165357132
2.258517034068136 -1.0132626040358712
2.2625250501002006 -1.0126151666427792
2.2665330661322645 -1.011969321562102
2.2705410821643284 -1.0113250489638954
2.2745490981963927 -1.0106823290182163
2.278557114228457 -1.010041141895122
2.282565130260521 -1.0094014677646688
2.286573146292585 -1.0087632867969138
2.2905811623246493 -1.008126579161914
2.2945891783567136 -1.007491325029726
2.2985971943887775 -1.0068575045704067
2.3026052104208414 -1.0062250979540128
2.306613226452906 -1.0055940853506014
2.31062124248497 -1.0049644469302288
2.314629258517034 -1.0043361628629524
2.318637274549098 -1.0037092133188288
2.3226452905811623 -1.0030835784679146
2.3266533066132267 -1.002459238480267
2.3306613226452906 -1.001836173525943
2.3346693386773545 -1.0012143637749986
2.338677354709419 -1.0005937893974914
2.3426853707414828 -0.999974430563478
2.3466933867735467 -0.999356267443015
2.350701402805611 -0.9987392802061595
2.3547094188376754 -0.9981234490229681
2.3587174348697393 -0.997508754063498
2.362725450901803 -0.9968951754978058
2.3667334669338675 -0.9962826934959483
2.370741482965932 -0.9956712882279822
2.374749498997996 -0.9950609398639646
2.3787575150300597 -0.9944516285739523
2.382765531062124 -0.9938433345280017
2.3867735470941884 -0.9932360378961701
2.3907815631262523 -0.9926297188485145
2.3947895791583163 -0.9920243575550911
2.3987975951903806 -0.9914199341859571
2.402805611222445 -0.9908164289111692
2.406813627254509 -0.9902138219007844
2.410821643286573 -0.9896120933248593
2.414829659318637 -0.989011223353451
2.4188376753507015 -0.9884111921566161
2.4228456913827654 -0.9878119799044115
2.4268537074148293 -0.9872135667668941
2.4308617234468937 -0.9866159329141206
2.434869739478958 -0.9860190585161478
2.438877755511022 -0.9854229237430325
2.442885771543086 -0.984827508764832
2.44689378757515 -0.9842327937516026
2.4509018036072145 -0.9836387588734011
2.4549098196392785 -0.9830453843002849
2.4589178356713424 -0.9824526502023103
2.4629258517034067 -0.9818605367495341
2.466933867735471 -0.9812690241120133
2.470941883767535 -0.980678092459805
2.474949899799599 -0.9800877219629656
2.4789579158316633 -0.9794978927915521
2.4829659318637276 -0.9789085851156212
2.4869739478957915 -0.9783197791052298
2.4909819639278554 -0.977731454930435
2.49498997995992 -0.9771435927612934
2.498997995991984 -0.9765561727678616
2.503006012024048 -0.9759691751201967
2.507014028056112 -0.9753825799883555
2.5110220440881763 -0.9747963675423946
2.5150300601202407 -0.9742105179523715
2.5190380761523046 -0.9736250113883421
2.5230460921843685 -0.973039828020364
2.527054108216433 -0.9724549480184935
2.531062124248497 -0.9718703515527876
2.535070140280561 -0.9712860187933033
2.539078156312625 -0.9707019299100974
2.5430861723446894 -0.9701180650732264
2.5470941883767533 -0.9695344044527473
2.551102204408817 -0.9689509282187171
2.5551102204408815 -0.9683676165411924
2.559118236472946 -0.9677844495902301
2.56312625250501 -0.9672014075358872
2.5671342685370737 -0.9666184705482205
2.571142284569138 -0.9660356187972863
2.5751503006012024 -0.9654528324531421
2.5791583166332663 -0.9648700916858444
2.5831663326653302 -0.9642873766654502
2.5871743486973946 -0.963704667562016
2.591182364729459 -0.9631219445455989
2.595190380761523 -0.9625391877862557
2.5991983967935868 -0.9619563774540433
2.603206412825651 -0.9613734937190183
2.6072144288577155 -0.9607905167512375
2.6112224448897794 -0.9602074267207582
2.6152304609218433 -0.9596242037976367
2.6192384769539077 -0.9590408281519299
2.623246492985972 -0.958457279953695
2.627254509018036 -0.9578735393729886
2.6312625250501 -0.9572895865798673
2.635270541082164 -0.9567054017443883
2.6392785571142285 -0.9561209650366082
2.6432865731462925 -0.9555362566265839
2.6472945891783564 -0.9549512566843722
2.6513026052104207 -0.95436594538003
2.655310621242485 -0.953780302883614
2.659318637274549 -0.9531943093651811
2.663326653306613 -0.9526079449947883
2.6673346693386772 -0.9520211899424921
2.6713426853707416 -0.9514340243783493
2.6753507014028055 -0.9508464284724173
2.6793587174348694 -0.9502583823947522
2.6833667334669338 -0.9496698663154114
2.687374749498998 -0.9490808604044513
2.691382765531062 -0.9484913448319291
2.695390781563126 -0.9479012997679014
2.6993987975951903 -0.9473107053824249
2.7034068136272547 -0.9467195418455567
2.7074148296593186 -0.9461277893273536
2.7114228456913825 -0.9455354279978723
2.715430861723447 -0.9449424380271697
2.719438877755511 -0.9443487995853025
2.723446893787575 -0.9437544928423278
2.727454909819639 -0.9431594979683021
2.7314629258517034 -0.9425637951332824
2.7354709418837677 -0.9419673645073255
2.7394789579158316 -0.9413701862604883
2.7434869739478955 -0.9407722405628277
2.74749498997996 -0.9401735075844002
2.751503006012024 -0.939573967495263
2.7555110220440877 -0.9389736004654726
2.759519038076152 -0.9383723866650859
2.7635270541082164 -0.9377703062641599
2.7675350701402803 -0.9371673394327514
2.7715430861723442 -0.9365634663409171
2.7755511022044086 -0.9359586671587139
2.779559118236473 -0.9353529220561986
2.783567134268537 -0.9347462112034279
2.7875751503006008 -0.9341385147704591
2.791583166332665 -0.9335298129273484
2.7955911823647295 -0.9329200858441531
2.7995991983967934 -0.9323093136909297
2.8036072144288573 -0.9316974766377353
2.8076152304609217 -0.9310845548546265
2.811623246492986 -0.9304705285116601
2.81563126252505 -0.9298553777788934
2.819639278557114 -0.9292390828263826
2.823647294589178 -0.928621623824185
2.8276553106212425 -0.928002980942357
2.8316633266533064 -0.927383134350956
2.8356713426853704 -0.9267620642200383
2.8396793587174347 -0.9261397507196608
2.843687374749499 -0.9255161740198806
2.847695390781563 -0.9248913142907543
2.851703406813627 -0.9242651517023387
2.8557114228456912 -0.9236376664246908
2.8597194388777556 -0.9230088386278675
2.8637274549098195 -0.9223786484819253
2.8677354709418834 -0.9217470761569214
2.8717434869739478 -0.9211141018229123
2.875751503006012 -0.9204797056499548
2.879759519038076 -0.9198438678081062
2.88376753507014 -0.9192065684674231
2.8877755511022043 -0.9185677877979619
2.8917835671342687 -0.9179275059697798
2.8957915831663326 -0.9172857031529338
2.8997995991983965 -0.9166423595174804
2.903807615230461 -0.9159974552334765
2.907815631262525 -0.915350970470979
2.911823647294589 -0.914702885400045
2.915831663326653 -0.9140531801907306
2.9198396793587174 -0.9134018350130932
2.9238476953907817 -0.9127488300371897
2.9278557114228456 -0.9120941454330764
2.9318637274549095 -0.9114377613708106
2.935871743486974 -0.9107796580204489
2.9398797595190382 -0.9101198155520482
2.943887775551102 -0.9094582141356654
2.947895791583166 -0.9087948339413573
2.9519038076152304 -0.9081296551391804
2.9559118236472943 -0.9074626578991922
2.9599198396793582 -0.9067938223914489
2.9639278557114226 -0.9061231287860076
2.967935871743487 -0.905450557252925
2.971943887775551 -0.904776087962258
2.9759519038076148 -0.9040997010840635
2.979959919839679 -0.9034213767883984
2.9839679358717435 -0.9027410952453192
2.9879759519038074 -0.902058836624883
2.9919839679358713 -0.9013745810971465
2.9959919839679356 -0.9006883088321666
3.0 			   -0.9
end

abinitio LX 11 6
name "<e1Pi|LX|c1Sig->"  (<2.2|LX|2.4>)
spin 0 0
lambda 1 0
<x|Lz|y>  -i 0
type grid
factor i
units angstroms
values
1.0 			   0.13893519699999998
1.0040080160320641 0.14705737263794647
1.0080160320641283 0.15514540820123987
1.0120240480961924 0.16316516361522698
1.0160320641282565 0.17108249880525475
1.0200400801603207 0.17886327369667007
1.0240480961923848 0.18647334821481978
1.028056112224449 0.19387858228505078
1.032064128256513 0.20104483583270996
1.0360721442885772 0.20793796878314416
1.0400801603206413 0.2145238410617003
1.0440881763527055 0.22076831259372529
1.0480961923847696 0.22663724330456592
1.0521042084168337 0.23209797442633281
1.0561122244488979 0.2371482278155585
1.060120240480962 0.2418141875001878
1.0641282565130261 0.24612313461248383
1.0681362725450902 0.2501023502847097
1.0721442885771544 0.2537791156491284
1.0761523046092185 0.25718071183800334
1.0801603206412826 0.2603344199835973
1.0841683366733468 0.2632675212181737
1.088176352705411 0.2660072966739955
1.092184368737475 0.26858102748332574
1.0961923847695392 0.27101599477842775
1.100200400801603 0.27333947916977025
1.1042084168336674 0.2755739310199124
1.1082164328657313 0.27772516433037475
1.1122244488977955 0.27979537613377686
1.1162324649298596 0.28178607997719096
1.1202404809619237 0.2836981973239846
1.1242484969939879 0.28553247972691154
1.128256513026052 0.287289176133786
1.1322645290581161 0.28896831035394255
1.1362725450901803 0.2905678320868708
1.1402805611222444 0.29208394185410996
1.1442885771543085 0.2935166187044303
1.1482965931863727 0.2948782836115744
1.1523046092184368 0.2961839739900576
1.156312625250501 0.2974503266182787
1.160320641282565 0.2986952916965052
1.1643286573146292 0.2999336295226659
1.1683366733466933 0.3011699254546976
1.1723446893787575 0.3024065858835862
1.1763527054108216 0.3036431608322629
1.1803607214428857 0.3048769131489215
1.1843687374749499 0.30610517201156345
1.188376753507014 0.30732566592348637
1.1923847695390781 0.3085362338303418
1.1963927855711423 0.3097352386554349
1.2004008016032064 0.3109214521233164
1.2044088176352705 0.31209379310539503
1.2084168336673347 0.3132515855312352
1.2124248496993988 0.314394260766295
1.216432865731463 0.31552172765923486
1.220440881763527 0.3166342574888576
1.2244488977955912 0.3177317916303289
1.2284569138276553 0.3188132932713841
1.2324649298597194 0.31987772170628276
1.2364729458917836 0.3209264560902975
1.2404809619238477 0.3219626646064994
1.2444889779559118 0.32298826289397337
1.248496993987976 0.3240015376322833
1.25250501002004 0.3250003149976092
1.2565130260521042 0.32598473680374973
1.2605210420841684 0.32695661306435847
1.2645290581162325 0.32791737149624695
1.2685370741482966 0.3288672984662177
1.2725450901803608 0.3298065067790949
1.276553106212425 0.33073535620012606
1.280561122244489 0.33165437973017214
1.2845691382765532 0.3325640626085038
1.288577154308617 0.3334647542192359
1.2925851703406814 0.33435678376090755
1.2965931863727453 0.33524050591918814
1.3006012024048097 0.3361162926986909
1.3046092184368736 0.33698447127335435
1.308617234468938 0.3378452526996851
1.3126252505010019 0.3386988316295921
1.3166332665330662 0.33954542694790807
1.3206412825651301 0.3403852735840081
1.3246492985971945 0.3412185752134941
1.3286573146292584 0.3420454567007293
1.3326653306613228 0.34286604107594976
1.3366733466933867 0.3436805715003782
1.3406813627254508 0.3444893682532452
1.344689378757515 0.3452925173680261
1.348697394789579 0.3460895328909787
1.3527054108216432 0.34687993432447706
1.3567134268537073 0.3476642631357509
1.3607214428857715 0.3484437038298485
1.3647294589178356 0.3492189610611012
1.3687374749498997 0.34998958299112887
1.3727454909819639 0.3507549979875064
1.376753507014028 0.35151514593205996
1.3807615230460921 0.3522702806176902
1.3847695390781563 0.35302059099758865
1.3887775551102204 0.35376610675044745
1.3927855711422845 0.3545068379042991
1.3967935871743486 0.35524282181443173
1.4008016032064128 0.3559741121430135
1.404809619238477 0.35670075566912074
1.408817635270541 0.3574227833242638
1.4128256513026052 0.3581402216586864
1.4168336673346693 0.35885307452818865
1.4208416833667334 0.3595613325740354
1.4248496993987976 0.36026498523054573
1.4288577154308617 0.36096401966904745
1.4328657314629258 0.36165842068186965
1.43687374749499 0.36234815265306847
1.440881763527054 0.3630331683303723
1.4448897795591182 0.36371340780365613
1.4488977955911824 0.36438878473319286
1.4529058116232465 0.36505921085834525
1.4569138276553106 0.3657246114716927
1.4609218436873748 0.36638491881642493
1.464929859719439 0.36703998754985406
1.468937875751503 0.3676895129427092
1.4729458917835672 0.3683331972663852
1.4769539078156313 0.3689709859596684
1.4809619238476954 0.3696029537957484
1.4849699398797596 0.37022902660857293
1.4889779559118237 0.3708488304137604
1.4929859719438876 0.37146196721451114
1.496993987975952 0.37206814166485175
1.5010020040080159 0.3726671116936593
1.5050100200400802 0.37325859824318314
1.5090180360721441 0.3738422495188381
1.5130260521042085 0.3744177027922407
1.5170340681362724 0.37498457327752965
1.5210420841683367 0.37554246479158376
1.5250501002004007 0.37609095964404665
1.529058116232465 0.37662959967016485
1.533066132264529 0.37715791717645153
1.5370741482965933 0.3776754027994908
1.5410821643286572 0.378181526433611
1.5450901803607215 0.3786757423048441
1.5490981963927855 0.3791574760977091
1.5531062124248498 0.3796261400060458
1.5571142284569137 0.380081062677772
1.561122244488978 0.3805215332940448
1.565130260521042 0.38094690323667973
1.5691382765531061 0.3813566356438363
1.5731462925851702 0.3817501603060043
1.5771543086172344 0.38212655833147763
1.5811623246492985 0.3824847495449547
1.5851703406813626 0.38282379454773835
1.5891783567134268 0.3831430007119624
1.593186372745491 0.3834416764826403
1.597194388777555 0.38371895247924315
1.6012024048096192 0.383973878597213
1.6052104208416833 0.38420551219376786
1.6092184368737474 0.38441292396249144
1.6132264529058116 0.3845951802426282
1.6172344689378757 0.38475130630816823
1.6212424849699398 0.3848803092609162
1.625250501002004 0.38498119447387846
1.629258517034068 0.38505296459993055
1.6332665330661322 0.3850946220375657
1.6372745490981964 0.3851051691852769
1.6412825651302605 0.3850836072164976
1.6452905811623246 0.3850288562186139
1.6492985971943888 0.38493970603025685
1.653306613226453 0.3848149856538019
1.657314629258517 0.38465387161272674
1.6613226452905812 0.38445568305131395
1.6653306613226453 0.3842195833672022
1.6693386773547094 0.38394449163079175
1.6733466933867733 0.38362930563979936
1.6773547094188377 0.38327292319194145
1.6813627254509016 0.38287424431993955
1.685370741482966 0.3824322969385585
1.6893787575150299 0.38194630368458404
1.6933867735470942 0.38141550354313725
1.6973947895791581 0.3808391354993396
1.7014028056112225 0.38021643695540597
1.7054108216432864 0.3795465608103597
1.7094188376753507 0.37882853467366223
1.7134268537074147 0.378061376015869
1.717434869739479 0.3772441023075353
1.721442885771543 0.3763757397166551
1.7254509018036073 0.37545574854344393
1.7294589178356712 0.3744842158882867
1.7334669338677355 0.3734612777194799
1.7374749498997994 0.3723870700053204
1.7414829659318638 0.3712616474427437
1.7454909819639277 0.37008126414816744
1.749498997995992 0.36883683044666615
1.753507014028056 0.3675236975856793
1.7575150300601203 0.3661654930759136
1.7615230460921842 0.3647957687785914
1.7655310621242486 0.3634344639152302
1.7695390781563125 0.3620828577864799
1.7735470941883766 0.36074088133326415
1.7775551102204408 0.3594084654965069
1.781563126252505 0.3580855412171321
1.785571142284569 0.3567720394360635
1.7895791583166332 0.35546789109422516
1.7935871743486973 0.35417302713254084
1.7975951903807614 0.3528873784919345
1.8016032064128256 0.3516108761133301
1.8056112224448897 0.3503434509376514
1.8096192384769538 0.3490850339058224
1.813627254509018 0.34783555595876686
1.817635270541082 0.3465949480374088
1.8216432865731462 0.34536314108267213
1.8256513026052104 0.3441400660354806
1.8296593186372745 0.34292565383675816
1.8336673346693386 0.3417198354274288
1.8376753507014028 0.34052254174841634
1.8416833667334669 0.3393337037406447
1.845691382765531 0.3381532523450377
1.8496993987975952 0.3369811185025193
1.8537074148296593 0.33581723315401335
1.8577154308617234 0.33466152724044373
1.8617234468937875 0.33351393170273447
1.8657314629258517 0.33237437748180937
1.8697394789579158 0.33124279551859226
1.87374749498998 0.33011911675400707
1.8777555110220439 0.3290032721289778
1.8817635270541082 0.3278951925844281
1.8857715430861721 0.3267948090612822
1.8897795591182365 0.32570205250046363
1.8937875751503004 0.3246168538428967
1.8977955911823647 0.3235391440295048
1.9018036072144286 0.3224688540012123
1.905811623246493 0.32140591469894275
1.909819639278557 0.32035025706362025
1.9138276553106213 0.31930181203616853
1.9178356713426852 0.3182605105575117
1.9218436873747495 0.3172262835685734
1.9258517034068134 0.3161990620102778
1.9298597194388778 0.3151787768235485
1.9338677354709417 0.3141653589493096
1.937875751503006 0.3131587393284849
1.94188376753507 0.3121588489019984
1.9458917835671343 0.31116561861077374
1.9498997995991982 0.31017897939573524
1.9539078156312626 0.3091988621978063
1.9579158316633265 0.3082251979579112
1.9619238476953909 0.30725791761697363
1.9659318637274548 0.30629695211591756
1.9699398797595191 0.30534223239566677
1.973947895791583 0.30439368939714534
1.9779559118236472 0.30345125406127715
1.9819639278557113 0.30251485732898586
1.9859719438877754 0.30158443014119557
1.9899799599198396 0.3006599034388301
1.9939879759519037 0.29974120816281336
1.9979959919839678 0.29882827525406935
2.0020040080160317 0.29792103565352174
2.006012024048096 0.29701942030209455
2.0100200400801604 0.29612336014071156
2.0140280561122244 0.29523278611029696
2.0180360721442883 0.2943476291517744
2.0220440881763526 0.2934678202060677
2.026052104208417 0.2925932902141009
2.030060120240481 0.291723970116798
2.034068136272545 0.29085979085508273
2.038076152304609 0.29000068336987894
2.0420841683366735 0.28914657860211057
2.0460921843687374 0.28829740749270166
2.0501002004008013 0.28745310098257587
2.0541082164328657 0.2866135900126573
2.05811623246493 0.2857788055238696
2.062124248496994 0.28494867845713695
2.066132264529058 0.2841231397533831
2.070140280561122 0.28330212035353186
2.0741482965931866 0.2824855511985072
2.0781563126252505 0.28167336322923314
2.0821643286573144 0.28086548738663347
2.0861723446893787 0.2800618546116319
2.090180360721443 0.27926239584515256
2.094188376753507 0.2784670420281194
2.098196392785571 0.2776757241014561
2.1022044088176353 0.27688837300608654
2.1062124248496996 0.2761049196829348
2.1102204408817635 0.2753252950729247
2.1142284569138274 0.27454943011698013
2.118236472945892 0.2737772557560249
2.122244488977956 0.27300870293098306
2.12625250501002 0.2722437025827784
2.130260521042084 0.27148218565233484
2.1342685370741483 0.2707240830805762
2.1382765531062122 0.26996932580842653
2.142284569138276 0.2692178447768096
2.1462925851703405 0.2684695709266493
2.150300601202405 0.2677244351988695
2.1543086172344688 0.2669823685343943
2.1583166332665327 0.2662433018741474
2.162324649298597 0.2655071661590526
2.1663326653306614 0.264773892330034
2.1703406813627253 0.26404341132801556
2.174348697394789 0.263315654093921
2.1783567134268536 0.26259055156867406
2.182364729458918 0.2618680346931989
2.186372745490982 0.26114803440841944
2.1903807615230457 0.2604304816552594
2.19438877755511 0.25971530737464266
2.1983967935871744 0.25900244250749327
2.2024048096192383 0.2582918179947351
2.2064128256513023 0.25758336477729193
2.2104208416833666 0.2568770137960877
2.214428857715431 0.2561726959920463
2.218436873747495 0.25547034230609167
2.222444889779559 0.25476988367914777
2.226452905811623 0.25407125105213824
2.2304609218436875 0.2533743753659871
2.2344689378757514 0.25267918756161845
2.2384769539078153 0.25198561857995594
2.2424849699398797 0.25129359936192347
2.246492985971944 0.2506030608484449
2.250501002004008 0.2499139340024544
2.254509018036072 0.2492261657441754
2.258517034068136 0.24853974707997062
2.2625250501002006 0.24785467656565174
2.2665330661322645 0.2471709527570304
2.2705410821643284 0.24648857420991818
2.2745490981963927 0.2458075394801265
2.278557114228457 0.2451278471234671
2.282565130260521 0.24444949569575158
2.286573146292585 0.2437724837527915
2.2905811623246493 0.24309680985039833
2.2945891783567136 0.2424224725443837
2.2985971943887775 0.24174947039055938
2.3026052104208414 0.24107780194473674
2.306613226452906 0.24040746576272745
2.31062124248497 0.23973846040034297
2.314629258517034 0.23907078441339516
2.318637274549098 0.2384044363576954
2.3226452905811623 0.23773941478905522
2.3266533066132267 0.23707571826328633
2.3306613226452906 0.23641334533620034
2.3346693386773545 0.23575229456360874
2.338677354709419 0.23509256450132313
2.3426853707414828 0.23443415370515516
2.3466933867735467 0.23377706073091636
2.350701402805611 0.2331212841344183
2.3547094188376754 0.23246682247147255
2.3587174348697393 0.23181367429789082
2.362725450901803 0.23116183816948457
2.3667334669338675 0.2305113126420654
2.370741482965932 0.22986209627144485
2.374749498997996 0.2292141876134347
2.3787575150300597 0.2285675852238464
2.382765531062124 0.22792228765849146
2.3867735470941884 0.22727829347318151
2.3907815631262523 0.2266356012237283
2.3947895791583163 0.22599420946594323
2.3987975951903806 0.22535411675563788
2.402805611222445 0.2247153216486239
2.406813627254509 0.22407782270071294
2.410821643286573 0.2234416184677165
2.414829659318637 0.22280670750544612
2.4188376753507015 0.22217308836971342
2.4228456913827654 0.22154075961633007
2.4268537074148293 0.22090971980110763
2.4308617234468937 0.22027996747985754
2.434869739478958 0.2196515012083915
2.438877755511022 0.21902431954252113
2.442885771543086 0.21839842103805795
2.44689378757515 0.21777380425081355
2.4509018036072145 0.2171504677365995
2.4549098196392785 0.21652841005122744
2.4589178356713424 0.21590762975050898
2.4629258517034067 0.21528812539025555
2.466933867735471 0.21466989552627883
2.470941883767535 0.2140529387143905
2.474949899799599 0.21343725351040202
2.4789579158316633 0.21282283847012495
2.4829659318637276 0.21220969214937097
2.4869739478957915 0.21159781310395162
2.4909819639278554 0.2109871998896785
2.49498997995992 0.21037785106236317
2.498997995991984 0.20976976517781723
2.503006012024048 0.20916294079185227
2.507014028056112 0.20855737646027991
2.5110220440881763 0.20795307073891162
2.5150300601202407 0.20735002218355905
2.5190380761523046 0.20674822935003387
2.5230460921843685 0.20614769079414758
2.527054108216433 0.20554840507171168
2.531062124248497 0.20495037073853786
2.535070140280561 0.20435358635043777
2.539078156312625 0.20375805046322287
2.5430861723446894 0.20316376163270478
2.5470941883767533 0.20257071841469512
2.551102204408817 0.20197891936500545
2.5551102204408815 0.20138836303944727
2.559118236472946 0.20079904799383227
2.56312625250501 0.20021097278397207
2.5671342685370737 0.1996241359656782
2.571142284569138 0.1990385360947622
2.5751503006012024 0.19845417172703564
2.5791583166332663 0.19787104141831025
2.5831663326653302 0.1972891437243975
2.5871743486973946 0.19670847720110896
2.591182364729459 0.19612904040425622
2.595190380761523 0.195550831889651
2.5991983967935868 0.19497385021310476
2.603206412825651 0.19439809393042903
2.6072144288577155 0.19382356159743547
2.6112224448897794 0.19325025176993577
2.6152304609218433 0.19267816300374135
2.6192384769539077 0.19210729385466385
2.623246492985972 0.1915376428785148
2.627254509018036 0.19096920863110592
2.6312625250501 0.19040198966824873
2.635270541082164 0.1898359845457547
2.6392785571142285 0.18927119181943555
2.6432865731462925 0.1887076100451029
2.6472945891783564 0.18814523777856823
2.6513026052104207 0.1875840735756431
2.655310621242485 0.1870241159921392
2.659318637274549 0.18646536358386806
2.663326653306613 0.18590781490664132
2.6673346693386772 0.1853514685162704
2.6713426853707416 0.18479632296856707
2.6753507014028055 0.18424237681934286
2.6793587174348694 0.1836896286244094
2.6833667334669338 0.1831380769395781
2.687374749498998 0.18258772032066065
2.691382765531062 0.1820385573234687
2.695390781563126 0.18149058650381383
2.6993987975951903 0.18094380641750749
2.7034068136272547 0.1803982156203613
2.7074148296593186 0.179853812668187
2.7114228456913825 0.17931059611679603
2.715430861723447 0.178768564522
2.719438877755511 0.1782277164396104
2.723446893787575 0.1776880504254391
2.727454909819639 0.17714956503529744
2.7314629258517034 0.176612258824997
2.7354709418837677 0.17607613035034947
2.7394789579158316 0.17554117816716644
2.7434869739478955 0.17500740083125946
2.74749498997996 0.17447479689844
2.751503006012024 0.1739433649245199
2.7555110220440877 0.17341310346531053
2.759519038076152 0.1728840110766235
2.7635270541082164 0.17235608631427038
2.7675350701402803 0.17182932773406293
2.7715430861723442 0.17130373389181258
2.7755511022044086 0.17077930334333088
2.779559118236473 0.17025603464442948
2.783567134268537 0.16973392635092005
2.7875751503006008 0.1692129770186141
2.791583166332665 0.1686931852033231
2.7955911823647295 0.16817454946085877
2.7995991983967934 0.1676570683470327
2.8036072144288573 0.1671407404176565
2.8076152304609217 0.16662556422854155
2.811623246492986 0.16611153833549963
2.81563126252505 0.1655986612943423
2.819639278557114 0.16508693166088115
2.823647294589178 0.16457634799092763
2.8276553106212425 0.16406690884029346
2.8316633266533064 0.16355861276479022
2.8356713426853704 0.16305145832022946
2.8396793587174347 0.16254544406242274
2.843687374749499 0.16204056854718168
2.847695390781563 0.16153683033031785
2.851703406813627 0.16103422796764288
2.8557114228456912 0.16053276001496827
2.8597194388777556 0.16003242502810566
2.8637274549098195 0.15953322156286665
2.8677354709418834 0.1590351481750628
2.8717434869739478 0.15853820342050565
2.875751503006012 0.15804238585500685
2.879759519038076 0.15754769403437796
2.88376753507014 0.1570541265144306
2.8877755511022043 0.1565616818509763
2.8917835671342687 0.15607035859982663
2.8957915831663326 0.15558015531679326
2.8997995991983965 0.1550910705576877
2.903807615230461 0.15460310287832155
2.907815631262525 0.1541162508345064
2.911823647294589 0.15363051298205388
2.915831663326653 0.15314588787677552
2.9198396793587174 0.1526623740744829
2.9238476953907817 0.1521799701309876
2.9278557114228456 0.15169867460210126
2.9318637274549095 0.15121848604363544
2.935871743486974 0.15073940301140168
2.9398797595190382 0.1502614240612116
2.943887775551102 0.1497845477488768
2.947895791583166 0.14930877263020886
2.9519038076152304 0.14883409726101934
2.9559118236472943 0.14836052019711987
2.9599198396793582 0.14788803999432198
2.9639278557114226 0.14741665520843725
2.967935871743487 0.14694636439527728
2.971943887775551 0.1464771661106537
2.9759519038076148 0.14600905891037808
2.979959919839679 0.14554204135026194
2.9839679358717435 0.14507611198611686
2.9879759519038074 0.1446112693737546
2.9919839679358713 0.14414751206898654
2.9959919839679356 0.14368483862762435
3.0 			   0.14322324760547955
end


( LX  10 2 )
( name "<d1Pi|LX|a1Delta>"  (<1.3|LX|1.1>. Discontinuity at R=1.92 A) )
( spin 0 0  )
( lambda 1 2 )
( <x|Lz|y>  -i -2i  )
( type grid )
( factor i )
( units angstroms )
( values )
( 	1	-0.984804464091 )
( 	1.05	-1.000612543617 )
( 	1.1	-1.014555247315 )
( 	1.11	-1.015244531700 )
( 	1.12	-1.014734229782 )
( 	1.13	-1.013250075268 )
( 	1.14	-1.011003635322 )
( 	1.15	-1.008149618831 )
( 	1.16	-1.004790761753 )
( 	1.17	-1.000989134322 )
( 	1.18	-0.996785658755 )
( 	1.19	-0.992197007117 )
( 	1.2	-0.987230071556 )
( 	1.21	-0.981884401900 )
( 	1.22	-0.976155432965 )
( 	1.23	-0.970036761376 )
( 	1.24	-0.963521661479 )
( 	1.25	-0.956604416443 )
( 	1.26	-0.949281025557 )
( 	1.27	-0.941549675757 )
( 	1.28	-0.933411088519 )
( 	1.29	-0.924868611097 )
( 	1.3	-0.915928278547 )
( 	1.31	-0.906599171798 )
( 	1.32	-0.896892139659 )
( 	1.33	-0.886795895189 )
( 	1.34	-0.876374875720 )
( 	1.35	-0.865622003219 )
( 	1.36	-0.854555901085 )
( 	1.37	-0.843196452198 )
( 	1.38	-0.831564711188 )
( 	1.39	-0.819682624362 )
( 	1.4	-0.807572972603 )
( 	1.41	-0.795259337812 )
( 	1.42	-0.782765750991 )
( 	1.43	-0.770116832141 )
( 	1.44	-0.757337860391 )
( 	1.45	-0.744454588564 )
( 	1.46	-0.731493244482 )
( 	1.47	-0.718489653486 )
( 	1.48	-0.705454364943 )
( 	1.49	-0.692422203531 )
( 	1.5	-0.679420780146 )
( 	1.51	-0.666477745574 )
( 	1.52	-0.653620413304 )
( 	1.53	-0.640875753212 )
( 	1.54	-0.628269773233 )
( 	1.55	-0.615827109751 )
( 	1.56	-0.603570516505 )
( 	1.57	-0.591520295703 )
( 	1.58	-0.579693696564 )
( 	1.59	-0.568104390025 )
( 	1.6	-0.556761810607 )
( 	1.61	-0.545670988681 )
( 	1.62	-0.534832069263 )
( 	1.64	-0.513887941625 )
( 	1.65	-0.503760433694 )
( 	1.66	-0.493841943223 )
( 	1.68	-0.474610045868 )
( 	1.69	-0.465238966419 )
( 	1.7	-0.455962921342 )
( 	1.71	-0.446799211534 )
( 	1.72	-0.437731685009 )
( 	1.74	-0.419843737753 )
( 	1.75	-0.411011623676 )
( 	1.76	-0.402252001050 )
( 	1.78	-0.384965920296 )
( 	1.8	-0.368037146404 )
( 	1.82	-0.351518397671 )
( 	1.84	-0.335418928295 )
( 	1.85	-0.327450859131 )
( 	1.86	-0.319580734923 )
( 	1.88	-0.303710452585 )
( 	1.9	-0.286681259497 )
( 	1.92	-0.273196286289 )
( 	1.94	-0.275076131567 )
( 	1.95	-0.274076228066 )
( 	1.96	-0.272191128411 )
( 	1.98	-0.267462334746 )
( 	2	-0.262534627412 )
( 	2.05	-0.251166034455 )
( 	2.1	-0.229403328822 )
( 	2.15	-0.223246208097 )
( 	2.2	-0.219314485844 )
( 	2.25	-0.217451841806 )
( 	2.3	-0.217971004434 )
( 	2.35	-0.221251466357 )
( 	2.4	-0.227681090209 )
( 	2.5	-0.252076564274 )
( 	2.6	-0.298330836949 )
( 	2.7	-0.381656041749 )
( 	2.8	-0.521581918082 )
( 	2.9	-0.694793219088 )
( 	3	-0.827623368794 )
( end )

abinitio LX  10 3
name "<d1Pi|LX|b1Sig+>"  (<1.3|LX|2.1> Discontinuity at R=1.92 A)
spin 0 0
lambda 1 0
<x|Lz|y>  -i 0
factor i
type grid
units angstroms
values
	1	1.024152433913
	1.05	1.040500550115
	1.1	1.057355093269
	1.11	1.058495472985
	1.12	1.058305191549
	1.13	1.057063877805
	1.14	1.055032354103
	1.15	1.052402613534
	1.16	1.049304295035
	1.17	1.045820189390
	1.18	1.042000389261
	1.19	1.037874712882
	1.2	1.033457924297
	1.21	1.028754409580
	1.22	1.023762884287
	1.23	1.018479077942
	1.24	1.012897511720
	1.25	1.007013063864
	1.26	1.000821599395
	1.27	0.994321042557
	1.28	0.987511334619
	1.29	0.980394741330
	1.3	0.972975986490
	1.31	0.965262796914
	1.32	0.957279215345
	1.33	0.948950120693
	1.34	0.940410658429
	1.35	0.931622344905
	1.36	0.922599491952
	1.37	0.913356958100
	1.38	0.903909801282
	1.39	0.894273034762
	1.4	0.884461387793
	1.41	0.874488984368
	1.42	0.864369186437
	1.43	0.854114542264
	1.44	0.843736511407
	1.45	0.833245351215
	1.46	0.822650093433
	1.47	0.811961202717
	1.48	0.801180754945
	1.49	0.790315235773
	1.5	0.779368395222
	1.51	0.768340647886
	1.52	0.757238568395
	1.53	0.746060205649
	1.54	0.734805619430
	1.55	0.723474869407
	1.56	0.712068243633
	1.57	0.700586749279
	1.58	0.689032556907
	1.59	0.677409466762
	1.6	0.665723465727
	1.61	0.653982893371
	1.62	0.642198755008
	1.64	0.618557456411
	1.65	0.606734894301
	1.66	0.594937875984
	1.68	0.571542735756
	1.69	0.559943083277
	1.7	0.548463629460
	1.71	0.537114234946
	1.72	0.525911412216
	1.74	0.504010058583
	1.75	0.493338312239
	1.76	0.482867226851
	1.78	0.462569253341
	1.8	0.443195908064
	1.82	0.424828912728
	1.84	0.407586352565
	1.85	0.399416841088
	1.86	0.391676443335
	1.88	0.377860891948
	1.9	0.368583725314
	1.92	0.367381448494
	1.94	0.353012385185
	1.95	0.345090431061
	1.96	0.337888734497
	1.98	0.325057954096
	2	0.313693956665
	2.05	0.289622172681
	2.1	0.256410875548
	2.15	0.242508945688
	2.2	0.232095036475
	2.25	0.224795033288
	2.3	0.220676487621
	2.35	0.219868587692
	2.4	0.222525658438
	2.5	0.239365278162
	2.6	0.276310371549
	2.7	0.345270112039
	2.8	0.460818639063
	2.9	0.598582652572
	3	0.693234553606
end

abinitio LX 11 3
name "<e1Pi|LX|b1Sig+>"  (<2.3|LX|2.1>)
spin 0 0
lambda 1 0
<x|Lz|y> -i 0
type grid
factor i
units angstroms
values
1.0 			   0.675210115
1.0040080160320641 0.6794587725094671
1.0080160320641283 0.6837071503500588
1.0120240480961924 0.6879549688528999
1.0160320641282565 0.6922019483491151
1.0200400801603207 0.696447809169829
1.0240480961923848 0.7006922716461664
1.028056112224449 0.7049350561092519
1.032064128256513 0.7091758828902102
1.0360721442885772 0.713414472320166
1.0400801603206413 0.7176505447302441
1.0440881763527055 0.7218838204515691
1.0480961923847696 0.7261140198152657
1.0521042084168337 0.7303408530133663
1.0561122244488979 0.7345638222918089
1.060120240480962 0.7387822350816625
1.0641282565130261 0.7429953913046524
1.0681362725450902 0.7472025908825028
1.0721442885771544 0.7514031337369392
1.0761523046092185 0.7555963197896861
1.0801603206412826 0.7597814489624689
1.0841683366733468 0.763957821177012
1.088176352705411 0.7681247363550409
1.092184368737475 0.7722814944182799
1.0961923847695392 0.7764273952884543
1.100200400801603 0.780561739011393
1.1042084168336674 0.7846849744656701
1.1082164328657313 0.7888015073446346
1.1122244488977955 0.7929163208054204
1.1162324649298596 0.7970294717298619
1.1202404809619237 0.8011367497933637
1.1242484969939879 0.8052342792112729
1.128256513026052 0.8093197744710883
1.1322645290581161 0.813391272082848
1.1362725450901803 0.817446637247354
1.1402805611222444 0.8214835906973253
1.1442885771543085 0.8255001784373457
1.1482965931863727 0.8294955169048321
1.1523046092184368 0.8334688342317685
1.156312625250501 0.8374176190869784
1.160320641282565 0.8413379308726777
1.1643286573146292 0.845227350197327
1.1683366733466933 0.8490883850045516
1.1723446893787575 0.8529242877519494
1.1763527054108216 0.8567347576838891
1.1803607214428857 0.8605166492382427
1.1843687374749499 0.8642675230732373
1.188376753507014 0.8679873450063224
1.1923847695390781 0.8716765034200681
1.1963927855711423 0.8753348392206145
1.2004008016032064 0.8789617663500295
1.2044088176352705 0.8825567714504433
1.2084168336673347 0.8861195907937169
1.2124248496993988 0.8896500066268723
1.216432865731463 0.8931477985924058
1.220440881763527 0.8966127443648185
1.2244488977955912 0.9000446325786956
1.2284569138276553 0.903443283640202
1.2324649298597194 0.9068085256353483
1.2364729458917836 0.9101402146229335
1.2404809619238477 0.9134382273748343
1.2444889779559118 0.9167024524867856
1.248496993987976 0.9199328103345759
1.25250501002004 0.9231292283735361
1.2565130260521042 0.9262916551429018
1.2605210420841684 0.9294200543928364
1.2645290581162325 0.9325144007214645
1.2685370741482966 0.9355746973532868
1.2725450901803608 0.9386009534740533
1.276553106212425 0.9415931930934128
1.280561122244489 0.9445514506765323
1.2845691382765532 0.9474757883578911
1.288577154308617 0.950366340905858
1.2925851703406814 0.9532232420466902
1.2965931863727453 0.9560464629005109
1.3006012024048097 0.9588358641240529
1.3046092184368736 0.9615916059122823
1.308617234468938 0.9643146240424548
1.3126252505010019 0.9670060399796764
1.3166332665330662 0.9696677367274384
1.3206412825651301 0.9723020978312248
1.3246492985971945 0.9749091407183067
1.3286573146292584 0.9774829485738454
1.3326653306613228 0.9800173011893234
1.3366733466933867 0.9825130906877888
1.3406813627254508 0.9849758127659638
1.344689378757515 0.9874092715570869
1.348697394789579 0.989812974941495
1.3527054108216432 0.9921858854732398
1.3567134268537073 0.9945280280336939
1.3607214428857715 0.9968400973243274
1.3647294589178356 0.9991226740416168
1.3687374749498997 1.0013760449768303
1.3727454909819639 1.0036004629787039
1.376753507014028 1.0057962728090157
1.3807615230460921 1.0079638756849365
1.3847695390781563 1.010103673088126
1.3887775551102204 1.0122160652228078
1.3927855711422845 1.0143014517864009
1.3967935871743486 1.0163602290267342
1.4008016032064128 1.0183927912278332
1.404809619238477 1.0203995536096158
1.408817635270541 1.0223809781646584
1.4128256513026052 1.0243375338746943
1.4168336673346693 1.026269696422373
1.4208416833667334 1.0281779453862894
1.4248496993987976 1.0300627596021488
1.4288577154308617 1.0319246161888989
1.4328657314629258 1.0337639943720165
1.43687374749499 1.035581396224839
1.440881763527054 1.037377336814437
1.4448897795591182 1.039152339784376
1.4488977955911824 1.040906946562952
1.4529058116232465 1.0426416930227018
1.4569138276553106 1.0443570410651641
1.4609218436873748 1.0460534125202934
1.464929859719439 1.0477313344620427
1.468937875751503 1.0493915508271463
1.4729458917835672 1.051034804045658
1.4769539078156313 1.0526615790879823
1.4809619238476954 1.0542722243873857
1.4849699398797596 1.055867299497845
1.4889779559118237 1.057447788072837
1.4929859719438876 1.0590145773739401
1.496993987975952 1.0605672557374488
1.5010020040080159 1.0621047445153318
1.5050100200400802 1.0636272977663421
1.5090180360721441 1.0651377692942716
1.5130260521042085 1.0666390045110385
1.5170340681362724 1.0681312201648097
1.5210420841683367 1.0696133039759328
1.5250501002004007 1.0710847895326396
1.529058116232465 1.0725464507052498
1.533066132264529 1.0739991540910347
1.5370741482965933 1.0754433929763665
1.5410821643286572 1.0768794764652887
1.5450901803607215 1.0783077376622858
1.5490981963927855 1.0797285562047827
1.5531062124248498 1.081142307126295
1.5571142284569137 1.0825492885075605
1.561122244488978 1.0839497611263997
1.565130260521042 1.0853439560287785
1.5691382765531061 1.0867320514798815
1.5731462925851702 1.0881142107159891
1.5771543086172344 1.0894905228941667
1.5811623246492985 1.0908610421244211
1.5851703406813626 1.0922257867580722
1.5891783567134268 1.0935847132143308
1.593186372745491 1.0949377607597235
1.597194388777555 1.0962847864877132
1.6012024048096192 1.0976256096578427
1.6052104208416833 1.0989600118630574
1.6092184368737474 1.1002877111667966
1.6132264529058116 1.1016084114112128
1.6172344689378757 1.1029217577627268
1.6212424849699398 1.1042273688436528
1.625250501002004 1.1055248194339498
1.629258517034068 1.1068136121620107
1.6332665330661322 1.1080932429087262
1.6372745490981964 1.1093632075549875
1.6412825651302605 1.1106230022841799
1.6452905811623246 1.1118721433015772
1.6492985971943888 1.1131101789736746
1.653306613226453 1.1143366128560823
1.657314629258517 1.1155506228609704
1.6613226452905812 1.1167512567461308
1.6653306613226453 1.1179379226001547
1.6693386773547094 1.1191105927336535
1.6733466933867733 1.1202692885819976
1.6773547094188377 1.1214140315805587
1.6813627254509016 1.1225448332977706
1.685370741482966 1.1236611407377846
1.6893787575150299 1.1247615412602292
1.6933867735470942 1.1258447486231677
1.6973947895791581 1.1269107492792536
1.7014028056112225 1.1279600263222118
1.7054108216432864 1.1289927674370588
1.7094188376753507 1.1300087205008034
1.7134268537074147 1.1310076374290072
1.717434869739479 1.131989516336637
1.721442885771543 1.1329544511599932
1.7254509018036073 1.133902606734725
1.7294589178356712 1.1348342499818893
1.7334669338677355 1.1357496557815407
1.7374749498997994 1.1366490990137335
1.7414829659318638 1.1375328579828685
1.7454909819639277 1.1384013711297962
1.749498997995992 1.139255302054592
1.753507014028056 1.1400953222044676
1.7575150300601203 1.1409220501366324
1.7615230460921842 1.14173609077877
1.7655310621242486 1.1425382910837953
1.7695390781563125 1.1433298294601903
1.7735470941883766 1.1441119082673072
1.7775551102204408 1.1448857298644994
1.781563126252505 1.1456525057720461
1.785571142284569 1.146413825619979
1.7895791583166332 1.1471717833236048
1.7935871743486973 1.1479285078520327
1.7975951903807614 1.1486861281743708
1.8016032064128256 1.1494468002734144
1.8056112224448897 1.150213730289013
1.8096192384769538 1.1509914885521744
1.813627254509018 1.1517847365650986
1.817635270541082 1.1525981358299844
1.8216432865731462 1.1534363757491004
1.8256513026052104 1.1543051689028054
1.8296593186372745 1.155211522527209
1.8336673346693386 1.156162526998368
1.8376753507014028 1.157165272692339
1.8416833667334669 1.1582270214200434
1.845691382765531 1.159360974717167
1.8496993987975952 1.1605876550971426
1.8537074148296593 1.1619291818702309
1.8577154308617234 1.1634134157806246
1.8617234468937875 1.1650697532494245
1.8657314629258517 1.1669190810940682
1.8697394789579158 1.1689720683035734
1.87374749498998 1.1712387791379317
1.8777555110220439 1.1737292778571344
1.8817635270541082 1.1764527174132382
1.8857715430861721 1.179389951600119
1.8897795591182365 1.1824887347680275
1.8937875751503004 1.1856949425076557
1.8977955911823647 1.1889544504096967
1.9018036072144286 1.1922139572200778
1.905811623246493 1.1954444080665865
1.909819639278557 1.198644375154031
1.9138276553106213 1.2018139335947926
1.9178356713426852 1.20495315850125
1.9218436873747495 1.2080621249857837
1.9258517034068134 1.2111409081607734
1.9298597194388778 1.214189583138599
1.9338677354709417 1.2172082250316398
1.937875751503006 1.2201969089522764
1.94188376753507 1.223155710012888
1.9458917835671343 1.2260847033258553
1.9498997995991982 1.2289839640035567
1.9539078156312626 1.2318535671583735
1.9579158316633265 1.2346935879026848
1.9619238476953909 1.2375041013488706
1.9659318637274548 1.2402851826093104
1.9699398797595191 1.243036906796385
1.973947895791583 1.245759349022473
1.9779559118236472 1.2484525843999548
1.9819639278557113 1.2511166880412106
1.9859719438877754 1.2537517350586198
1.9899799599198396 1.2563578005645624
1.9939879759519037 1.2589349596714179
1.9979959919839678 1.2614832874915667
2.0020040080160317 1.264002859137388
2.006012024048096 1.2664937497212623
2.0100200400801604 1.2689560343555695
2.0140280561122244 1.2713897881526883
2.0180360721442883 1.2737950862249994
2.0220440881763526 1.2761720036848827
2.026052104208417 1.278520615644718
2.030060120240481 1.280840997216885
2.034068136272545 1.2831332235137631
2.038076152304609 1.285397369647733
2.0420841683366735 1.287633510731174
2.0460921843687374 1.2898417218764662
2.0501002004008013 1.2920220781959888
2.0541082164328657 1.2941746548021225
2.05811623246493 1.296299526807247
2.062124248496994 1.2983967693237415
2.066132264529058 1.3004664574639861
2.070140280561122 1.302508666340361
2.0741482965931866 1.3045234710652462
2.0781563126252505 1.3065109467510208
2.0821643286573144 1.3084711685100645
2.0861723446893787 1.3104042114547585
2.090180360721443 1.312310150697481
2.094188376753507 1.314189061350613
2.098196392785571 1.316041018526534
2.1022044088176353 1.3178660973376237
2.1062124248496996 1.3196643728962618
2.1102204408817635 1.3214359203148287
2.1142284569138274 1.3231808147057034
2.118236472945892 1.3248991311812663
2.122244488977956 1.3265909448538975
2.12625250501002 1.3282563308359763
2.130260521042084 1.3298953642398825
2.1342685370741483 1.3315081201779966
2.1382765531062122 1.3330946737626976
2.142284569138276 1.3346551001063658
2.1462925851703405 1.3361894743213814
2.150300601202405 1.3376978715201235
2.1543086172344688 1.3391803668149722
2.1583166332665327 1.3406370353183072
2.162324649298597 1.342067952142509
2.1663326653306614 1.343473192399957
2.1703406813627253 1.3448528312030306
2.174348697394789 1.34620694366411
2.1783567134268536 1.3475356048955753
2.182364729458918 1.348838890009806
2.186372745490982 1.3501168741191822
2.1903807615230457 1.3513696323360833
2.19438877755511 1.3525972397728896
2.1983967935871744 1.3537997715419807
2.2024048096192383 1.3549773027557364
2.2064128256513023 1.3561299085265368
2.2104208416833666 1.3572576639667617
2.214428857715431 1.3583606441887908
2.218436873747495 1.3594389243050036
2.222444889779559 1.3604925794277802
2.226452905811623 1.3615216846695009
2.2304609218436875 1.362526315142545
2.2344689378757514 1.3635065459592925
2.2384769539078153 1.3644624522321231
2.2424849699398797 1.365394109073417
2.246492985971944 1.3663015915955539
2.250501002004008 1.3671849749109128
2.254509018036072 1.368044334131875
2.258517034068136 1.3688797443708194
2.2625250501002006 1.369691280740126
2.2665330661322645 1.3704790183521747
2.2705410821643284 1.3712430323193454
2.2745490981963927 1.3719833977540177
2.278557114228457 1.3727001897685718
2.282565130260521 1.3733934834753871
2.286573146292585 1.3740633539868436
2.2905811623246493 1.3747098764153216
2.2945891783567136 1.3753331258732004
2.2985971943887775 1.3759331774728598
2.3026052104208414 1.3765101063266798
2.306613226452906 1.3770639875470407
2.31062124248497 1.3775948962463214
2.314629258517034 1.3781029075369025
2.318637274549098 1.3785880965311632
2.3226452905811623 1.3790505383414844
2.3266533066132267 1.3794903080802443
2.3306613226452906 1.3799074808598246
2.3346693386773545 1.3803021317926034
2.338677354709419 1.380674335990962
2.3426853707414828 1.381024168567279
2.3466933867735467 1.3813517046339354
2.350701402805611 1.38165701930331
2.3547094188376754 1.3819401876877833
2.3587174348697393 1.3822012848997351
2.362725450901803 1.3824403860515448
2.3667334669338675 1.3826575662555927
2.370741482965932 1.3828529006242583
2.374749498997996 1.3830264642699215
2.3787575150300597 1.3831783323049625
2.382765531062124 1.3833085798417606
2.3867735470941884 1.3834172819926962
2.3907815631262523 1.3835045138701487
2.3947895791583163 1.3835703505864978
2.3987975951903806 1.3836148672541237
2.402805611222445 1.3836381389854062
2.406813627254509 1.3836402408927253
2.410821643286573 1.3836212480884604
2.414829659318637 1.3835812356849915
2.4188376753507015 1.3835202787946987
2.4228456913827654 1.3834384525299612
2.4268537074148293 1.3833358320031597
2.4308617234468937 1.3832124923266733
2.434869739478958 1.3830685086128824
2.438877755511022 1.3829039559741665
2.442885771543086 1.3827189095229053
2.44689378757515 1.382513444371479
2.4509018036072145 1.3822876356322675
2.4549098196392785 1.3820415584176504
2.4589178356713424 1.3817752878400071
2.4629258517034067 1.3814888990117185
2.466933867735471 1.3811824670451633
2.470941883767535 1.3808560670527221
2.474949899799599 1.3805097741467744
2.4789579158316633 1.3801436634397002
2.4829659318637276 1.3797578100438792
2.4869739478957915 1.3793522890716916
2.4909819639278554 1.3789271756355168
2.49498997995992 1.3784825448477345
2.498997995991984 1.3780184718207251
2.503006012024048 1.3775350316668684
2.507014028056112 1.3770322994985438
2.5110220440881763 1.376510350428131
2.5150300601202407 1.3759692595680106
2.5190380761523046 1.3754091020305619
2.5230460921843685 1.374829952928165
2.527054108216433 1.3742318873731991
2.531062124248497 1.3736149804780449
2.535070140280561 1.372979307355082
2.539078156312625 1.37232494311669
2.5430861723446894 1.3716519628752486
2.5470941883767533 1.3709604417431378
2.551102204408817 1.3702504548327379
2.5551102204408815 1.3695220772564278
2.559118236472946 1.3687753841265886
2.56312625250501 1.3680104505555988
2.5671342685370737 1.3672273516558395
2.571142284569138 1.366426162539689
2.5751503006012024 1.3656069583195287
2.5791583166332663 1.3647698141077376
2.5831663326653302 1.363914805016696
2.5871743486973946 1.3630420061587827
2.591182364729459 1.362151492646379
2.595190380761523 1.3612433395918637
2.5991983967935868 1.3603176221076172
2.603206412825651 1.3593744153060185
2.6072144288577155 1.3584137942994483
2.6112224448897794 1.3574358342002866
2.6152304609218433 1.3564406101209125
2.6192384769539077 1.355428197173706
2.623246492985972 1.354398670471047
2.627254509018036 1.3533521051253157
2.6312625250501 1.3522885762488914
2.635270541082164 1.3512081589541545
2.6392785571142285 1.3501109283534842
2.6432865731462925 1.3489969595592608
2.6472945891783564 1.3478663276838638
2.6513026052104207 1.3467191078396736
2.655310621242485 1.3455553751390696
2.659318637274549 1.3443752046944313
2.663326653306613 1.3431786716181395
2.6673346693386772 1.341965851022573
2.6713426853707416 1.3407368180201125
2.6753507014028055 1.3394916477231371
2.6793587174348694 1.3382304152440274
2.6833667334669338 1.3369531956951626
2.687374749498998 1.3356600641889227
2.691382765531062 1.3343510958376874
2.695390781563126 1.3330263657538373
2.6993987975951903 1.3316859490497512
2.7034068136272547 1.3303299208378099
2.7074148296593186 1.3289583562303922
2.7114228456913825 1.327571330339879
2.715430861723447 1.326168918278649
2.719438877755511 1.3247511951590831
2.723446893787575 1.3233182360935607
2.727454909819639 1.321870116194462
2.7314629258517034 1.3204069105741656
2.7354709418837677 1.3189286943450527
2.7394789579158316 1.3174355426195024
2.7434869739478955 1.3159275305098952
2.74749498997996 1.3144047331286102
2.751503006012024 1.3128672255880278
2.7555110220440877 1.3113150830005273
2.759519038076152 1.3097483804784888
2.7635270541082164 1.3081671931342924
2.7675350701402803 1.3065715960803177
2.7715430861723442 1.3049616644289446
2.7755511022044086 1.3033374732925522
2.779559118236473 1.3016990977835219
2.783567134268537 1.300046613014232
2.7875751503006008 1.2983800940970638
2.791583166332665 1.2966996161443953
2.7955911823647295 1.2950052542686081
2.7995991983967934 1.2932970835820812
2.8036072144288573 1.2915751791971948
2.8076152304609217 1.289839616226328
2.811623246492986 1.2880904697818607
2.81563126252505 1.2863278149761739
2.819639278557114 1.2845517269216464
2.823647294589178 1.2827622807306585
2.8276553106212425 1.2809595515155894
2.8316633266533064 1.27914361438882
2.8356713426853704 1.2773145444627294
2.8396793587174347 1.2754724168496974
2.843687374749499 1.2736173066621037
2.847695390781563 1.2717492890123292
2.851703406813627 1.2698684390127521
2.8557114228456912 1.2679748317757538
2.8597194388777556 1.2660685424137128
2.8637274549098195 1.2641496460390105
2.8677354709418834 1.2622182177640253
2.8717434869739478 1.2602743327011376
2.875751503006012 1.258318065962727
2.879759519038076 1.256349492661174
2.88376753507014 1.2543686879088578
2.8877755511022043 1.2523757268181583
2.8917835671342687 1.2503706845014553
2.8957915831663326 1.2483536360711294
2.8997995991983965 1.2463246566395592
2.903807615230461 1.2442838213191256
2.907815631262525 1.2422312052222073
2.911823647294589 1.2401668834611852
2.915831663326653 1.2380909311484392
2.9198396793587174 1.2360034233963482
2.9238476953907817 1.2339044353172928
2.9278557114228456 1.2317940420236524
2.9318637274549095 1.2296723186278073
2.935871743486974 1.2275393402421366
2.9398797595190382 1.2253951819790208
2.943887775551102 1.2232399189508398
2.947895791583166 1.2210736262699733
2.9519038076152304 1.2188963790488005
2.9559118236472943 1.2167082523997022
2.9599198396793582 1.214509321435057
2.9639278557114226 1.2122996612672465
2.967935871743487 1.2100793470086486
2.971943887775551 1.207848453771645
2.9759519038076148 1.205607056668614
2.979959919839679 1.2033552308119364
2.9839679358717435 1.2010930513139915
2.9879759519038074 1.1988205932871594
2.9919839679358713 1.19653793184382
2.9959919839679356 1.1942451420963525
3.0 			   1.1919422991571376
end


( LX  11 2   )
( name "<e1Pi|LX|a1Delta>"  (<2.3|LX|1.1>, %) )
( spin 0 0  )
( lambda 1 2 )
( <x|Lz|y>  -i -2i  )
( type grid )
( factor i )
( units angstroms )
( values )
( 1.0 			   0.744503609 )
( 1.0040080160320641 0.7487090505321488 )
( 1.0080160320641283 0.7529160410863468 )
( 1.0120240480961924 0.7571261296846432 )
( 1.0160320641282565 0.7613408653490873 )
( 1.0200400801603207 0.7655617971017281 )
( 1.0240480961923848 0.7697904739646151 )
( 1.028056112224449 0.7740284449597973 )
( 1.032064128256513 0.778277259109324 )
( 1.0360721442885772 0.7825384654352444 )
( 1.0400801603206413 0.7868136129596076 )
( 1.0440881763527055 0.7911042507044631 )
( 1.0480961923847696 0.7954119276918598 )
( 1.0521042084168337 0.7997380157302194 )
( 1.0561122244488979 0.8040802520933767 )
( 1.060120240480962 0.8084329690314593 )
( 1.0641282565130261 0.8127903675443765 )
( 1.0681362725450902 0.8171466486320373 )
( 1.0721442885771544 0.8214960132943505 )
( 1.0761523046092185 0.8258326625312258 )
( 1.0801603206412826 0.830150797342572 )
( 1.0841683366733468 0.8344446187282982 )
( 1.088176352705411 0.8387083276883136 )
( 1.092184368737475 0.8429361252225273 )
( 1.0961923847695392 0.8471222123308484 )
( 1.100200400801603 0.8512607901189888 )
( 1.1042084168336674 0.8553470391116766 )
( 1.1082164328657313 0.8593795131529047 )
( 1.1122244488977955 0.8633576647423135 )
( 1.1162324649298596 0.8672840585550218 )
( 1.1202404809619237 0.8711639550465844 )
( 1.1242484969939879 0.8750022482391867 )
( 1.128256513026052 0.878802308993903 )
( 1.1322645290581161 0.8825671887584343 )
( 1.1362725450901803 0.8862999136258556 )
( 1.1402805611222444 0.8900034880764176 )
( 1.1442885771543085 0.89368014125638 )
( 1.1482965931863727 0.8973295880127294 )
( 1.1523046092184368 0.900951351546787 )
( 1.156312625250501 0.904550211149245 )
( 1.160320641282565 0.9081352649003704 )
( 1.1643286573146292 0.911711045830482 )
( 1.1683366733466933 0.9152672975560614 )
( 1.1723446893787575 0.9187915967949852 )
( 1.1763527054108216 0.9222832619512331 )
( 1.1803607214428857 0.9257510122554445 )
( 1.1843687374749499 0.9292013912136727 )
( 1.188376753507014 0.9326334778634111 )
( 1.1923847695390781 0.9360450258285617 )
( 1.1963927855711423 0.9394352745686957 )
( 1.2004008016032064 0.9428046223376949 )
( 1.2044088176352705 0.946153304322306 )
( 1.2084168336673347 0.9494809799571073 )
( 1.2124248496993988 0.9527872086432143 )
( 1.216432865731463 0.9560716438828261 )
( 1.220440881763527 0.959334010645589 )
( 1.2244488977955912 0.9625740105463727 )
( 1.2284569138276553 0.9657912726504154 )
( 1.2324649298597194 0.9689854123034605 )
( 1.2364729458917836 0.9721560348332217 )
( 1.2404809619238477 0.9753027381546084 )
( 1.2444889779559118 0.9784251202116044 )
( 1.248496993987976 0.9815227795179889 )
( 1.25250501002004 0.9845953147554373 )
( 1.2565130260521042 0.9876423255397796 )
( 1.2605210420841684 0.9906634121659071 )
( 1.2645290581162325 0.9936581787507703 )
( 1.2685370741482966 0.9966262397786094 )
( 1.2725450901803608 0.9995672113284151 )
( 1.276553106212425 1.0024807074741346 )
( 1.280561122244489 1.005366340927685 )
( 1.2845691382765532 1.0082237486098338 )
( 1.288577154308617 1.0110526315669661 )
( 1.2925851703406814 1.0138526873924338 )
( 1.2965931863727453 1.0166234382332993 )
( 1.3006012024048097 1.0193642870567425 )
( 1.3046092184368736 1.0220749628011063 )
( 1.308617234468938 1.0247560383773633 )
( 1.3126252505010019 1.0274079972546637 )
( 1.3166332665330662 1.0300286152681513 )
( 1.3206412825651301 1.0326138727488334 )
( 1.3246492985971945 1.0351621907709718 )
( 1.3286573146292584 1.037678169653229 )
( 1.3326653306613228 1.040166898235399 )
( 1.3366733466933867 1.042628078061532 )
( 1.3406813627254508 1.0450579232799435 )
( 1.344689378757515 1.0474538070052561 )
( 1.348697394789579 1.0498160595594175 )
( 1.3527054108216432 1.052145389124717 )
( 1.3567134268537073 1.054441800860767 )
( 1.3607214428857715 1.0567048567053914 )
( 1.3647294589178356 1.058934207664198 )
( 1.3687374749498997 1.0611297313951622 )
( 1.3727454909819639 1.0632913345447288 )
( 1.376753507014028 1.0654188834940204 )
( 1.3807615230460921 1.0675122199340874 )
( 1.3847695390781563 1.0695711955770864 )
( 1.3887775551102204 1.0715956859561064 )
( 1.3927855711422845 1.0735855711149591 )
( 1.3967935871743486 1.0755407435240198 )
( 1.4008016032064128 1.0774611030639876 )
( 1.404809619238477 1.0793465454407318 )
( 1.408817635270541 1.0811969568224973 )
( 1.4128256513026052 1.0830122236632829 )
( 1.4168336673346693 1.0847922484083783 )
( 1.4208416833667334 1.0865369428044145 )
( 1.4248496993987976 1.088246217560925 )
( 1.4288577154308617 1.0899199808868194 )
( 1.4328657314629258 1.0915581428618761 )
( 1.43687374749499 1.0931606351107712 )
( 1.440881763527054 1.0947274012463046 )
( 1.4448897795591182 1.096258348903189 )
( 1.4488977955911824 1.0977533095091268 )
( 1.4529058116232465 1.0992121348814983 )
( 1.4569138276553106 1.1006349614476372 )
( 1.4609218436873748 1.102022080648211 )
( 1.464929859719439 1.1033735032634266 )
( 1.468937875751503 1.104688660719472 )
( 1.4729458917835672 1.1059669737578273 )
( 1.4769539078156313 1.107208416285172 )
( 1.4809619238476954 1.1084132580557375 )
( 1.4849699398797596 1.1095816487573573 )
( 1.4889779559118237 1.1107134927306688 )
( 1.4929859719438876 1.1118086657154262 )
( 1.496993987975952 1.1128670482319272 )
( 1.5010020040080159 1.1138885239225809 )
( 1.5050100200400802 1.1148730522746435 )
( 1.5090180360721441 1.1158207400352773 )
( 1.5130260521042085 1.1167316952473698 )
( 1.5170340681362724 1.1176058922162802 )
( 1.5210420841683367 1.1184432377833748 )
( 1.5250501002004007 1.119243688390997 )
( 1.529058116232465 1.1200072952179572 )
( 1.533066132264529 1.1207341207782933 )
( 1.5370741482965933 1.1214242342880383 )
( 1.5410821643286572 1.122077708478728 )
( 1.5450901803607215 1.1226946365558423 )
( 1.5490981963927855 1.1232751493277056 )
( 1.5531062124248498 1.1238193860139878 )
( 1.5571142284569137 1.1243275208739418 )
( 1.561122244488978 1.1247997452729617 )
( 1.565130260521042 1.1252362751604335 )
( 1.5691382765531061 1.1256373702841074 )
( 1.5731462925851702 1.1260032997138634 )
( 1.5771543086172344 1.1263343695633588 )
( 1.5811623246492985 1.1266309036613165 )
( 1.5851703406813626 1.1268932596446704 )
( 1.5891783567134268 1.1271218538565237 )
( 1.593186372745491 1.1273171118164669 )
( 1.597194388777555 1.1274794837423547 )
( 1.6012024048096192 1.127609431488036 )
( 1.6052104208416833 1.1277074486912895 )
( 1.6092184368737474 1.1277740827702876 )
( 1.6132264529058116 1.127809886278386 )
( 1.6172344689378757 1.1278154112287584 )
( 1.6212424849699398 1.1277912096660625 )
( 1.625250501002004 1.1277378529444715 )
( 1.629258517034068 1.1276559442809957 )
( 1.6332665330661322 1.1275460898724081 )
( 1.6372745490981964 1.1274088959154815 )
( 1.6412825651302605 1.127244967576706 )
( 1.6452905811623246 1.1270548418286934 )
( 1.6492985971943888 1.126838946104031 )
( 1.653306613226453 1.1265977371266118 )
( 1.657314629258517 1.1263319390063196 )
( 1.6613226452905812 1.126042382277405 )
( 1.6653306613226453 1.125729574226127 )
( 1.6693386773547094 1.1253935160367459 )
( 1.6733466933867733 1.1250341648290625 )
( 1.6773547094188377 1.1246514777228789 )
( 1.6813627254509016 1.124245413724535 )
( 1.685370741482966 1.1238160397839934 )
( 1.6893787575150299 1.1233635872136187 )
( 1.6933867735470942 1.1228882271882157 )
( 1.6973947895791581 1.122389657002771 )
( 1.7014028056112225 1.1218673864665736 )
( 1.7054108216432864 1.1213208984757792 )
( 1.7094188376753507 1.120749636700096 )
( 1.7134268537074147 1.1201529954115776 )
( 1.717434869739479 1.1195300817185792 )
( 1.721442885771543 1.1188798876377 )
( 1.7254509018036073 1.1182011564209062 )
( 1.7294589178356712 1.1174922724792666 )
( 1.7334669338677355 1.1167515922471407 )
( 1.7374749498997994 1.1159774721588887 )
( 1.7414829659318638 1.1151682577342639 )
( 1.7454909819639277 1.1143217840814745 )
( 1.749498997995992 1.1134351686465735 )
( 1.753507014028056 1.1125056297535123 )
( 1.7575150300601203 1.1115312894560216 )
( 1.7615230460921842 1.1105105519425673 )
( 1.7655310621242486 1.1094398476213352 )
( 1.7695390781563125 1.108312903469032 )
( 1.7735470941883766 1.107123251113297 )
( 1.7775551102204408 1.10586442218177 )
( 1.781563126252505 1.104530012495347 )
( 1.785571142284569 1.1031162673988841 )
( 1.7895791583166332 1.1016229659094403 )
( 1.7935871743486973 1.1000501326761605 )
( 1.7975951903807614 1.0983977923481898 )
( 1.8016032064128256 1.0966655410855917 )
( 1.8056112224448897 1.0948363175353764 )
( 1.8096192384769538 1.092871421645927 )
( 1.813627254509018 1.0907307072149743 )
( 1.817635270541082 1.08837402804025 )
( 1.8216432865731462 1.0857625275921718 )
( 1.8256513026052104 1.0829046454545304 )
( 1.8296593186372745 1.0798686663013548 )
( 1.8336673346693386 1.0767267179268596 )
( 1.8376753507014028 1.0735509281252604 )
( 1.8416833667334669 1.0704125224638015 )
( 1.845691382765531 1.0673514669414828 )
( 1.8496993987975952 1.0643691987343713 )
( 1.8537074148296593 1.061464778988559 )
( 1.8577154308617234 1.0586372688501386 )
( 1.8617234468937875 1.0558857294652024 )
( 1.8657314629258517 1.0532092219798423 )
( 1.8697394789579158 1.050606807540151 )
( 1.87374749498998 1.0480775472922204 )
( 1.8777555110220439 1.045620502382143 )
( 1.8817635270541082 1.0432347339560113 )
( 1.8857715430861721 1.0409193031599173 )
( 1.8897795591182365 1.0386732711399531 )
( 1.8937875751503004 1.0364956990422114 )
( 1.8977955911823647 1.0343856480127847 )
( 1.9018036072144286 1.0323421791977643 )
( 1.905811623246493 1.0303643537432434 )
( 1.909819639278557 1.0284512327953141 )
( 1.9138276553106213 1.0266018775000685 )
( 1.9178356713426852 1.024815349003599 )
( 1.9218436873747495 1.0230907084519978 )
( 1.9258517034068134 1.0214270169913573 )
( 1.9298597194388778 1.0198233357677693 )
( 1.9338677354709417 1.0182787259273274 )
( 1.937875751503006 1.0167922486161223 )
( 1.94188376753507 1.0153629649802474 )
( 1.9458917835671343 1.0139899361657942 )
( 1.9498997995991982 1.0126722233188559 )
( 1.9539078156312626 1.0114088875855238 )
( 1.9579158316633265 1.0101989901118908 )
( 1.9619238476953909 1.009041592044049 )
( 1.9659318637274548 1.007935754528091 )
( 1.9699398797595191 1.0068805387101087 )
( 1.973947895791583 1.0058750057361945 )
( 1.9779559118236472 1.0049182167524404 )
( 1.9819639278557113 1.0040092329049393 )
( 1.9859719438877754 1.003147115339783 )
( 1.9899799599198396 1.002330925203064 )
( 1.9939879759519037 1.0015597236408746 )
( 1.9979959919839678 1.0008325717993072 )
( 2.0020040080160317 1.0001485308244535 )
( 2.006012024048096 0.9995066618624066 )
( 2.0100200400801604 0.9989060260592582 )
( 2.0140280561122244 0.9983456845611007 )
( 2.0180360721442883 0.9978246985140268 )
( 2.0220440881763526 0.9973421290641282 )
( 2.026052104208417 0.9968970373574975 )
( 2.030060120240481 0.9964884845402269 )
( 2.034068136272545 0.9961155317584087 )
( 2.038076152304609 0.9957772401581353 )
( 2.0420841683366735 0.9954726708854991 )
( 2.0460921843687374 0.995200885086592 )
( 2.0501002004008013 0.9949609439075062 )
( 2.0541082164328657 0.9947519084943348 )
( 2.05811623246493 0.9945728399931693 )
( 2.062124248496994 0.9944227995501022 )
( 2.066132264529058 0.9943008483112259 )
( 2.070140280561122 0.9942060474226325 )
( 2.0741482965931866 0.9941374580304145 )
( 2.0781563126252505 0.9940941412806641 )
( 2.0821643286573144 0.9940751583194736 )
( 2.0861723446893787 0.9940795702929353 )
( 2.090180360721443 0.9941064383471413 )
( 2.094188376753507 0.9941548236281843 )
( 2.098196392785571 0.994223787282156 )
( 2.1022044088176353 0.9943123904551492 )
( 2.1062124248496996 0.9944196942932562 )
( 2.1102204408817635 0.9945447599425687 )
( 2.1142284569138274 0.9946866485491798 )
( 2.118236472945892 0.9948444212591812 )
( 2.122244488977956 0.9950171392186654 )
( 2.12625250501002 0.9952038635737246 )
( 2.130260521042084 0.995403655470451 )
( 2.1342685370741483 0.9956155760549373 )
( 2.1382765531062122 0.9958386864732752 )
( 2.142284569138276 0.9960720478715575 )
( 2.1462925851703405 0.9963147213958765 )
( 2.150300601202405 0.9965657681923241 )
( 2.1543086172344688 0.9968242494069928 )
( 2.1583166332665327 0.9970892261859745 )
( 2.162324649298597 0.9973597596753624 )
( 2.1663326653306614 0.9976349110212478 )
( 2.1703406813627253 0.9979137413697237 )
( 2.174348697394789 0.9981953118668819 )
( 2.1783567134268536 0.9984786836588151 )
( 2.182364729458918 0.9987629178916152 )
( 2.186372745490982 0.9990470757113749 )
( 2.1903807615230457 0.9993302182641861 )
( 2.19438877755511 0.9996114066961411 )
( 2.1983967935871744 0.9998897021533327 )
( 2.2024048096192383 1.0001641997403499 )
( 2.2064128256513023 1.0004345026815216 )
( 2.2104208416833666 1.000700605352756 )
( 2.214428857715431 1.0009625121917405 )
( 2.218436873747495 1.0012202276361597 )
( 2.222444889779559 1.001473756123701 )
( 2.226452905811623 1.0017231020920505 )
( 2.2304609218436875 1.0019682699788939 )
( 2.2344689378757514 1.0022092642219171 )
( 2.2384769539078153 1.002446089258807 )
( 2.2424849699398797 1.0026787495272491 )
( 2.246492985971944 1.0029072494649298 )
( 2.250501002004008 1.0031315935095353 )
( 2.254509018036072 1.0033517860987518 )
( 2.258517034068136 1.0035678316702652 )
( 2.2625250501002006 1.0037797346617616 )
( 2.2665330661322645 1.0039874995109275 )
( 2.2705410821643284 1.0041911306554485 )
( 2.2745490981963927 1.0043906325330114 )
( 2.278557114228457 1.004586009581302 )
( 2.282565130260521 1.0047772662380066 )
( 2.286573146292585 1.004964406940811 )
( 2.2905811623246493 1.0051474361274018 )
( 2.2945891783567136 1.0053263582354648 )
( 2.2985971943887775 1.0055011777026865 )
( 2.3026052104208414 1.0056718989667526 )
( 2.306613226452906 1.0058385264653495 )
( 2.31062124248497 1.0060010646361635 )
( 2.314629258517034 1.0061595179168805 )
( 2.318637274549098 1.0063138907451865 )
( 2.3226452905811623 1.0064641875587679 )
( 2.3266533066132267 1.0066104127953108 )
( 2.3306613226452906 1.0067525708925014 )
( 2.3346693386773545 1.0068906662880257 )
( 2.338677354709419 1.0070247034195698 )
( 2.3426853707414828 1.0071546867248202 )
( 2.3466933867735467 1.007280620641463 )
( 2.350701402805611 1.0074025096071841 )
( 2.3547094188376754 1.0075203580596694 )
( 2.3587174348697393 1.0076341704366054 )
( 2.362725450901803 1.0077439511756785 )
( 2.3667334669338675 1.0078497047145745 )
( 2.370741482965932 1.0079514354909793 )
( 2.374749498997996 1.0080491479425795 )
( 2.3787575150300597 1.008142846507061 )
( 2.382765531062124 1.00823253562211 )
( 2.3867735470941884 1.008318219725413 )
( 2.3907815631262523 1.0083999032546556 )
( 2.3947895791583163 1.0084775906475243 )
( 2.3987975951903806 1.008551286341705 )
( 2.402805611222445 1.0086209947748839 )
( 2.406813627254509 1.0086867203847474 )
( 2.410821643286573 1.0087484676089813 )
( 2.414829659318637 1.0088062408852718 )
( 2.4188376753507015 1.0088600446513054 )
( 2.4228456913827654 1.0089098833447676 )
( 2.4268537074148293 1.0089557614033453 )
( 2.4308617234468937 1.0089976832647243 )
( 2.434869739478958 1.0090356533665903 )
( 2.438877755511022 1.0090696761466302 )
( 2.442885771543086 1.0090997560425297 )
( 2.44689378757515 1.009125897491975 )
( 2.4509018036072145 1.0091481049326525 )
( 2.4549098196392785 1.0091663828022481 )
( 2.4589178356713424 1.009180735538448 )
( 2.4629258517034067 1.0091911675789382 )
( 2.466933867735471 1.0091976833614051 )
( 2.470941883767535 1.0092002873235348 )
( 2.474949899799599 1.0091989839030133 )
( 2.4789579158316633 1.0091937775375266 )
( 2.4829659318637276 1.0091846726647613 )
( 2.4869739478957915 1.0091716737224035 )
( 2.4909819639278554 1.0091547851481388 )
( 2.49498997995992 1.0091340113796539 )
( 2.498997995991984 1.0091093568546345 )
( 2.503006012024048 1.0090808260107673 )
( 2.507014028056112 1.009048423285738 )
( 2.5110220440881763 1.009012153117233 )
( 2.5150300601202407 1.0089720199429382 )
( 2.5190380761523046 1.00892802820054 )
( 2.5230460921843685 1.0088801823277243 )
( 2.527054108216433 1.0088284867621775 )
( 2.531062124248497 1.0087729459415855 )
( 2.535070140280561 1.0087135643036347 )
( 2.539078156312625 1.008650346286011 )
( 2.5430861723446894 1.0085832963264008 )
( 2.5470941883767533 1.0085124188624897 )
( 2.551102204408817 1.0084377183319644 )
( 2.5551102204408815 1.0083591991725112 )
( 2.559118236472946 1.0082768658218157 )
( 2.56312625250501 1.0081907227175642 )
( 2.5671342685370737 1.008100774297443 )
( 2.571142284569138 1.0080070249991384 )
( 2.5751503006012024 1.0079094792603358 )
( 2.5791583166332663 1.0078081415187226 )
( 2.5831663326653302 1.0077030162119835 )
( 2.5871743486973946 1.0075941077778057 )
( 2.591182364729459 1.007481420653875 )
( 2.595190380761523 1.0073649592778775 )
( 2.5991983967935868 1.007244728087499 )
( 2.603206412825651 1.0071207315204265 )
( 2.6072144288577155 1.0069929740143455 )
( 2.6112224448897794 1.0068614600069425 )
( 2.6152304609218433 1.0067261939359033 )
( 2.6192384769539077 1.0065871802389144 )
( 2.623246492985972 1.0064444233536616 )
( 2.627254509018036 1.0062979277178312 )
( 2.6312625250501 1.0061476977691095 )
( 2.635270541082164 1.0059937379451824 )
( 2.6392785571142285 1.005836052683736 )
( 2.6432865731462925 1.0056746464224569 )
( 2.6472945891783564 1.0055095235990308 )
( 2.6513026052104207 1.0053406886511438 )
( 2.655310621242485 1.0051681460164823 )
( 2.659318637274549 1.0049919001327323 )
( 2.663326653306613 1.0048119554375803 )
( 2.6673346693386772 1.004628316368712 )
( 2.6713426853707416 1.0044409873638136 )
( 2.6753507014028055 1.0042499728605716 )
( 2.6793587174348694 1.0040552772966718 )
( 2.6833667334669338 1.0038569051098003 )
( 2.687374749498998 1.0036548607376437 )
( 2.691382765531062 1.0034491486178876 )
( 2.695390781563126 1.0032397731882186 )
( 2.6993987975951903 1.0030267388863223 )
( 2.7034068136272547 1.0028100501498851 )
( 2.7074148296593186 1.0025897114165936 )
( 2.7114228456913825 1.0023657271241333 )
( 2.715430861723447 1.0021381017101905 )
( 2.719438877755511 1.001906839612452 )
( 2.723446893787575 1.0016719452686027 )
( 2.727454909819639 1.00143342311633 )
( 2.7314629258517034 1.0011912775933194 )
( 2.7354709418837677 1.0009455131372569 )
( 2.7394789579158316 1.000696134185829 )
( 2.7434869739478955 1.0004431451767217 )
( 2.74749498997996 1.0001865505476213 )
( 2.751503006012024 0.9999263547362138 )
( 2.7555110220440877 0.9996625621801853 )
( 2.759519038076152 0.9993951773172219 )
( 2.7635270541082164 0.9991242045850101 )
( 2.7675350701402803 0.9988496484212354 )
( 2.7715430861723442 0.9985715132635846 )
( 2.7755511022044086 0.9982898035497436 )
( 2.779559118236473 0.9980045237173985 )
( 2.783567134268537 0.9977156782042355 )
( 2.7875751503006008 0.9974232714479409 )
( 2.791583166332665 0.9971273078862004 )
( 2.7955911823647295 0.9968277919567006 )
( 2.7995991983967934 0.9965247280971273 )
( 2.8036072144288573 0.996218120745167 )
( 2.8076152304609217 0.9959079743385054 )
( 2.811623246492986 0.9955942933148291 )
( 2.81563126252505 0.9952770821118241 )
( 2.819639278557114 0.9949563451671761 )
( 2.823647294589178 0.994632086918572 )
( 2.8276553106212425 0.9943043118036975 )
( 2.8316633266533064 0.9939730242602388 )
( 2.8356713426853704 0.9936382287258821 )
( 2.8396793587174347 0.9932999296383136 )
( 2.843687374749499 0.9929581314352193 )
( 2.847695390781563 0.9926128385542854 )
( 2.851703406813627 0.9922640554331981 )
( 2.8557114228456912 0.9919117865096434 )
( 2.8597194388777556 0.9915560362213075 )
( 2.8637274549098195 0.9911968090058768 )
( 2.8677354709418834 0.9908341093010371 )
( 2.8717434869739478 0.9904679415444748 )
( 2.875751503006012 0.9900983101738758 )
( 2.879759519038076 0.9897252196269263 )
( 2.88376753507014 0.9893486743413127 )
( 2.8877755511022043 0.9889686787547208 )
( 2.8917835671342687 0.988585237304837 )
( 2.8957915831663326 0.9881983544293473 )
( 2.8997995991983965 0.9878080345659381 )
( 2.903807615230461 0.9874142821522952 )
( 2.907815631262525 0.9870171016261049 )
( 2.911823647294589 0.9866164974250534 )
( 2.915831663326653 0.9862124739868267 )
( 2.9198396793587174 0.985805035749111 )
( 2.9238476953907817 0.9853941871495926 )
( 2.9278557114228456 0.9849799326259574 )
( 2.9318637274549095 0.9845622766158917 )
( 2.935871743486974 0.9841412235570814 )
( 2.9398797595190382 0.9837167778872131 )
( 2.943887775551102 0.9832889440439728 )
( 2.947895791583166 0.9828577264650465 )
( 2.9519038076152304 0.9824231295881202 )
( 2.9559118236472943 0.9819851578508805 )
( 2.9599198396793582 0.9815438156910131 )
( 2.9639278557114226 0.9810991075462043 )
( 2.967935871743487 0.9806510378541404 )
( 2.971943887775551 0.9801996110525075 )
( 2.9759519038076148 0.9797448315789915 )
( 2.979959919839679 0.9792867038712788 )
( 2.9839679358717435 0.9788252323670554 )
( 2.9879759519038074 0.9783604215040073 )
( 2.9919839679358713 0.9778922757198211 )
( 2.9959919839679356 0.9774207994521826 )
( 3.0 			   0.976945997138778 )
( end )

abinitio LX  10 6
name "<d1Pi|LX|c1Sig->"  (<1.2|LX|2.4>)
spin 0 0
lambda 1 0
<x|Lz|y>  -i 0
type grid
factor i
units angstroms
values
	1	0.056366862311
	1.05	0.060555542973
	1.1	0.041954610552
	1.11	0.039977639503
	1.12	0.038321813302
	1.13	0.036975859703
	1.14	0.035959987456
	1.15	0.035177994603
	1.16	0.034497322076
	1.17	0.033779184492
	1.18	0.033016435260
	1.19	0.032242890921
	1.2	0.031480632818
	1.21	0.030737738142
	1.22	0.030012581481
	1.23	0.029292813654
	1.24	0.028563888212
	1.25	0.027815724782
	1.26	0.027027650327
	1.27	0.026184449826
	1.28	0.025270609726
	1.29	0.024272393084
	1.3	0.023178276831
	1.31	0.021979132208
	1.32	0.020668362276
	1.33	0.019241263123
	1.34	0.017694609590
	1.35	0.016026217128
	1.36	0.014236949177
	1.37	0.012320787568
	1.38	0.010278313484
	1.39	0.008107794822
	1.4	0.005807091556
	1.41	0.003373535268
	1.42	0.000804469361
	1.43	-0.001904295312
	1.44	-0.004756950696
	1.45	-0.007758394677
	1.46	-0.010914167973
	1.47	-0.014230460197
	1.48	-0.017708961096
	1.49	-0.021366790191
	1.5	-0.025207322781
	1.51	-0.029239099273
	1.52	-0.033471104116
	1.53	-0.037912686975
	1.54	-0.042573410187
	1.55	-0.047462860830
	1.56	-0.052590445433
	1.57	-0.057965139856
	1.58	-0.063639971290
	1.59	-0.069533118286
	1.6	-0.075694777818
	1.61	-0.082129417715
	1.62	-0.088839580801
	1.64	-0.103086790496
	1.65	-0.110618979885
	1.66	-0.118395262000
	1.68	-0.134755127033
	1.7	-0.152000121752
	1.72	-0.170174445409
	1.74	-0.189111938772
	1.75	-0.198836046434
	1.76	-0.208715072497
	1.78	-0.231535102503
	1.8	-0.251888903001
	1.82	-0.272659097235
	1.84	-0.293764849811
	1.85	-0.304416034396
	1.86	-0.315111578995
	1.88	-0.336560085972
	1.9	-0.358588790595
	1.92	-0.389003150290
	1.94	-0.418909909804
	1.95	-0.432011611129
	1.96	-0.444643379226
	1.98	-0.469286474513
	2	-0.493480556659
	2.05	-0.552346554809
	2.1	-0.608187893156
	2.15	-0.659922863382
	2.2	-0.706711215666
	2.25	-0.748075056034
	2.3	-0.783882913086
	2.35	-0.814261467419
	2.4	-0.839493821328
	2.5	-0.875778667991
	2.6	-0.894057626733
	2.8	-0.843740208734
	3	-0.872564032079
end

abinitio LX  10 2
name "<d1Pi|LX|a1Delta>"  (<1.2|LX|1.4>   HERE swap at around R=2? )
spin 0 0
lambda 1 2
<x|Lz|y>  -i -2i
type grid
factor i
units angstroms
values
	1	0.907123787
	1.05	0.937858462
	1.1	0.882445245
	1.11	0.886835281
	1.12	0.891843659
	1.13	0.89784299
	1.14	0.905232279
	1.15	0.913786667
	1.16	0.921838935
	1.17	0.927836599
	1.18	0.931803275
	1.19	0.934290732
	1.2	0.935705958
	1.21	0.936262305
	1.22	0.936046431
	1.23	0.935072256
	1.24	0.93330284
	1.25	0.93070182
	1.26	0.927268456
	1.27	0.922949967
	1.28	0.917737511
	1.29	0.911643094
	1.3	0.904698818
	1.31	0.896953155
	1.32	0.888467317
	1.33	0.879308855
	1.34	0.869547507
	1.35	0.85925172
	1.36	0.848539989
	1.37	0.837368123
	1.38	0.825841141
	1.39	0.814008044
	1.4	0.801912709
	1.41	0.789594847
	1.42	0.77709021
	1.43	0.764430707
	1.44	0.751646697
	1.45	0.738766395
	1.46	0.725816701
	1.47	0.712823589
	1.48	0.699856576
	1.49	0.686855726
	1.5	0.673887241
	1.51	0.660976057
	1.52	0.648146926
	1.53	0.635424202
	1.54	0.622831552
	1.55	0.610391483
	1.56	0.598124814
	1.57	0.586050123
	1.58	0.574230374
	1.59	0.562584166
	1.6	0.551165438
	1.61	0.539977429
	1.62	0.52901859
	1.64	0.50775826
	1.65	0.497430732
	1.66	0.487386504
	1.68	0.467554582
	1.7	0.448200102
	1.72	0.429210338
	1.74	0.410519643
	1.75	0.401286082
	1.76	0.392132894
	1.78	0.356999376
	1.8	0.340183578
	1.82	0.323749501
	1.84	0.307617835
	1.85	0.299560866
	1.86	0.291407953
	1.88	0.274205997
	1.9	0.25463056
	1.92	0.251574725
	1.94	0.258467378
	1.95	0.258166548
	1.96	0.256860393
	1.98	0.252943731
	2	0.248476342
	2.05	0.237686218
	2.1	0.228747683
	2.15	0.222041596
	2.2	0.217650638
	2.25	0.215633536
	2.3	0.216081319
	2.35	0.219141379
	2.4	0.225043448
	2.5	0.246971703
	2.6	0.287512181
	2.8	0.489006469
	3	0.458630602
end

abinitio LX  4 1
name "<A3Pi|LX|X3Sig->"  (<1.2|LX|1.4>   HERE CUT R>2?)
spin 1 1
lambda 1 0
<x|Lz|y>  -i 0
type grid
factor i
units angstroms
values
	1	-1.00462
	1.05	-1.0283
	1.1	-1.05124
	1.11	-1.05244
	1.12	-1.05139
	1.13	-1.04885
	1.14	-1.04521
	1.15	-1.04064
	1.16	-1.03519
	1.17	-1.02879
	1.18	-1.02116
	1.19	-1.01042
	1.2	-0.99169
	1.21	-0.9821
	1.22	-0.97411
	1.23	-0.96631
	1.24	-0.95828
	1.25	-0.94985
	1.26	-0.94093
	1.27	-0.9315
	1.28	-0.92154
	1.29	-0.91107
	1.3	-0.9001
	1.31	-0.88864
	1.32	-0.87674
	1.33	-0.8644
	1.34	-0.85167
	1.35	-0.83857
	1.36	-0.82514
	1.37	-0.81139
	1.38	-0.79737
	1.39	-0.78309
	1.4	-0.76859
	1.41	-0.7539
	1.42	-0.73909
	1.43	-0.7241
	1.44	-0.70901
	1.45	-0.69384
	1.46	-0.67862
	1.47	-0.66339
	1.48	-0.64817
	1.49	-0.633
	1.5	-0.61791
	1.51	-0.60293
	1.52	-0.58809
	1.53	-0.57342
	1.54	-0.55896
	1.55	-0.54476
	1.56	-0.53078
	1.57	-0.51709
	1.58	-0.5037
	1.59	-0.49067
	1.6	-0.47793
	1.61	-0.46554
	1.62	-0.4535
	1.64	-0.43041
	1.65	-0.41926
	1.66	-0.40824
	1.68	-0.38805
	1.7	-0.37039
	1.72	-0.35452
	1.74	-0.34009
	1.75	-0.3334
	1.76	-0.32707
	1.78	-0.31538
	1.8	-0.30496
	1.82	-0.29569
	1.84	-0.28753
	1.85	-0.28383
	1.86	-0.28035
	1.88	-0.27403
	1.9	-0.26843
	1.92	-0.2634
	1.94	-0.25865
	1.95	-0.2563
	1.96	-0.2539
	1.98	-0.24863
	2	-0.24188
	2.05	-0.22629
	2.1	-0.24802
	2.15	-0.25502
	2.2	-0.25591
	2.25	-0.25142
	2.3	-0.24141
	2.35	-0.22663
	2.4	-0.20886
	2.5	-0.17094
	2.6	-0.1347
	2.8	-0.06793
	3	0.000275281
end

abinitio LX   4 5
name "<A3Pi|LX|B3Sig->"  (<1.2|LX|3.4> MAYBE CUT OFF R>2 and R<1.1 HERE )
spin 1 1
lambda 1 0
<x|Lz|y>  -i 0
type grid
factor i
units angstroms
values
        1	-0.12802
        1.05	-0.03064
	1.1	-0.02551
	1.11	-0.01354
	1.12	-4.97E-04
	1.13	0.01302
	1.14	0.02643
	1.15	0.03916
	1.16	0.05083
	1.17	0.06123
	1.18	0.07021
	1.19	0.07674
	1.2	0.07751
	1.21	0.08487
	1.22	0.09305
	1.23	0.10104
	1.24	0.10858
	1.25	0.11567
	1.26	0.12244
	1.27	0.12884
	1.28	0.13503
	1.29	0.14109
	1.3	0.14706
	1.31	0.15301
	1.32	0.15896
	1.33	0.16496
	1.34	0.17103
	1.35	0.17719
	1.36	0.18348
	1.37	0.18989
	1.38	0.19646
	1.39	0.20319
	1.4	0.2101
	1.41	0.21718
	1.42	0.22444
	1.43	0.23189
	1.44	0.23954
	1.45	0.24738
	1.46	0.2554
	1.47	0.26362
	1.48	0.27201
	1.49	0.28059
	1.5	0.28933
	1.51	0.29824
	1.52	0.30731
	1.53	0.31652
	1.54	0.32588
	1.55	0.33535
	1.56	0.34494
	1.57	0.35465
	1.58	0.36444
	1.59	0.37431
	1.6	0.38423
	1.61	0.39425
	1.62	0.40433
	1.64	0.42473
	1.65	0.43516
	1.66	0.44586
	1.68	0.46602
	1.7	0.48469
	1.72	0.50256
	1.74	0.51975
	1.75	0.52807
	1.76	0.5362
	1.78	0.55185
	1.8	0.56665
	1.82	0.58058
	1.84	0.59354
	1.85	0.59966
	1.86	0.60554
	1.88	0.61652
	1.9	0.62643
	1.92	0.63521
	1.94	0.64279
	1.95	0.6461
	1.96	0.64907
	1.98	0.65389
	2	0.65692
	2.05	0.65201
	2.1	0.63977
	2.15	0.61192
	2.2	0.56877
	2.25	0.51584
	2.3	0.46051
	2.35	0.40767
	2.4	0.3592
	2.5	0.27705
	2.6	0.21414
	2.8	0.12926
	3	0.07631
end

abinitio LX 9 1
name "<C3Pi|LX|X3Sig->"  (<2.2|LX|1.4> §DIABATISED)
spin 1 1
lambda 1 0
<x|Lz|y>  -i 0
type grid
factor i
units angstroms
values
1	0.640560934
1.05	0.707602925
1.1	0.782582246
1.11	0.797377594
1.12	0.811590531
1.13	0.825279421
1.14	0.838511238
1.15	0.851309724
1.16	0.863668262
1.17	0.875545483
1.18	0.886812925
1.19	0.897037442
1.2	0.906233487
1.21	0.91586725
1.22	0.925641738
1.23	0.935311266
1.24	0.944832225
1.25	0.954152287
1.26	0.963265571
1.27	0.972169915
1.28	0.980852854
1.29	0.98930954
1.3	0.99753402
1.31	1.005538326
1.32	1.013286253
1.33	1.02079156
1.34	1.028053518
1.35	1.03507217
1.36	1.041847769
1.37	1.048381326
1.38	1.054673904
1.39	1.06072733
1.4	1.066542245
1.41	1.072121426
1.42	1.075660789
1.43	1.080831934
1.44	1.085776165
1.45	1.090494683
1.46	1.09499035
1.47	1.099266349
1.48	1.103326571
1.49	1.107175701
1.5	1.110819277
1.51	1.114263786
1.52	1.117516742
1.53	1.120586749
1.54	1.123472795
1.55	1.126206897
1.56	1.128790608
1.57	1.131237001
1.58	1.133560196
1.59	1.135775151
1.6	1.137899048
1.61	1.139950443
1.62	1.141952611
1.63	1.143936371
1.64	1.145939539
1.65	1.147964458
1.66	1.149879662
1.67	1.15156356
1.68	1.153046886
1.69	1.154379466
1.7	1.155586075
1.71	1.156674024
1.72	1.157642985
1.73	1.158489629
1.74	1.159208934
1.75	1.159792522
1.76	1.160233623
1.78	1.160626791
1.8	1.160385264
1.82	1.159417296
1.84	1.157665919
1.85	1.156482214
1.86	1.155087548
1.88	1.151658124
1.92	1.142332655
1.94	1.13665628
1.95	1.133660981
1.96	1.130621443
1.98	1.12465005
2	1.119263784
2.01	1.116719744
2.02	1.114680653
2.03	1.114010051
2.04	1.1098165
2.05	1.107502377
2.06	1.102166631
2.08	1.090242951
2.1	1.080728462
2.15	1.054025089
2.2	1.02015282
2.25	0.982784692
2.3	0.945276079
2.35	0.909424439
2.4	0.87575027
2.5	0.807410468
2.6	0.705351171
2.8	0.411267846
3	0.200364563
3.1	0.135080748
3.2	0.088922651
3.3	0.0573437
3.4	0.037016258
3.5	0.024451447
3.6	0.016511286
3.7	0.011298068
3.8	0.007786143
3.9	0.005381868
4	0.003716695
4.2	0.001735773
4.4	0.000758534
4.6	2.87E-04
4.8	4.10E-04
5	5.36E-05
end

abinitio LX 9 5
name "<C3Pi|LX|B3Sig->"  (<2.2|LX|3.4> §DIABATISED)
spin 1 1
lambda 1 0
<x|Lz|y>  -i 0
type grid
factor i
units angstroms
values
1.1	1.058294717
1.11	0.993970863
1.12	0.919638648
1.13	0.840214476
1.14	0.760335706
1.15	0.683719367
1.16	0.612881598
1.17	0.549394465
1.18	0.494804841
1.19	0.453129145
1.2	0.422203772
1.21	0.385237127
1.22	0.348445405
1.23	0.31472486
1.24	0.284659801
1.25	0.258154685
1.26	0.23490147
1.27	0.214578987
1.28	0.196719374
1.29	0.181036942
1.3	0.167230475
1.31	0.155045327
1.32	0.14424779
1.33	0.134656331
1.34	0.126112788
1.35	0.118484551
1.36	0.111655585
1.37	0.105528695
1.38	0.100020339
1.39	0.095058417
1.4	0.090580654
1.41	0.08653213
1.42	0.085537717
1.43	0.082093862
1.44	0.078948007
1.45	0.076065889
1.46	0.073422104
1.47	0.070992812
1.48	0.068756924
1.49	0.066695498
1.5	0.064791763
1.51	0.06303031
1.52	0.061396844
1.53	0.059877679
1.54	0.058457965
1.55	0.057126798
1.56	0.055867997
1.57	0.054665334
1.58	0.053499857
1.59	0.052350988
1.6	0.051185099
1.61	0.049964868
1.62	0.048631459
1.63	0.047091817
1.64	0.045206303
1.65	0.042892711
1.66	0.040473977
1.67	0.038357525
1.68	0.036511145
1.69	0.034771745
1.7	0.033035733
1.71	0.031243567
1.72	0.029358242
1.73	0.027354643
1.74	0.025214198
1.75	0.022920219
1.76	0.020458925
1.78	0.014978721
1.8	0.008673918
1.82	0.001447572
1.84	-0.00684682
1.85	-0.011430189
1.86	-0.016327586
1.88	-0.027139782
1.92	-0.053427487
1.94	-0.069224042
1.95	-0.077856408
1.96	-0.086997766
1.98	-0.106831463
2	-0.128686994
2.01	-0.140350006
2.02	-0.152466055
2.03	-0.165400699
2.04	-0.178649544
2.05	-0.192506869
2.06	-0.209062605
2.08	-0.245114076
2.1	-0.282594819
2.15	-0.390556377
2.2	-0.518226867
2.25	-0.656376835
2.3	-0.797665688
2.35	-0.941662614
2.4	-1.092845845
2.5	-1.431260043
2.6	-1.769306125
2.8	-2.098628209
3	-2.115261581
3.1	-2.062482511
3.2	-1.976745019
3.3	-1.873780623
3.4	-1.790613238
3.5	-1.747253383
3.6	-1.72862154
3.7	-1.71800457
3.8	-1.707045517
3.9	-1.690891325
4	-1.665190451
4.2	-1.568481509
4.4	-1.408339509
4.6	-1.233999863
4.8	-1.15E+00
5	-1.04E+00
end

abinitio LX 4 8
name "<A3Pi|LX|Ap3Delta>" (<1.2|LX|2.4>)
spin 1 1
lambda 1 2
<x|Lz|y>  -i -2i
type grid
factor i
units angstroms
values
	1.11	0.017650264  (1	 0.043812727 ; 1.1  0.019080943)
	1.12	0.016297529
	1.13	0.015014735
	1.14	0.013826134
	1.15	0.012701302
	1.16	0.011624401
	1.17	0.010578371
	1.18	0.009539244
	1.19	0.008405892
	1.2	0.006950368
	1.21	0.00599149
	1.22	0.005113967
	1.23	0.004292178
	1.24	0.003478432
	1.25	0.002660688
	1.26	0.001832647
	1.27	0.00098984
	1.28	0.000129491
	1.29	-0.000750656
	1.3	-0.00165245
	1.31	-0.002577504
	1.32	-0.00352726
	1.33	-0.004503066
	1.34	-0.005506239
	1.35	-0.006538142
	1.36	-0.007600127
	1.37	-0.008693709
	1.38	-0.00982057
	1.39	-0.010982602
	1.4	-0.012181947
	1.41	-0.013421014
	1.42	-0.014701659
	1.43	-0.016028429
	1.44	-0.017403971
	1.45	-0.01883198
	1.46	-0.020316501
	1.47	-0.021861896
	1.48	-0.023472821
	1.49	-0.025154126
	1.5	-0.02691099
	1.51	-0.028748632
	1.52	-0.030672225
	1.53	-0.032686993
	1.54	-0.034797857
	1.55	-0.037009714
	1.56	-0.039326227
	1.57	-0.041751429
	1.58	-0.044288459
	1.59	-0.046938349
	1.6	-0.049684336
	1.61	-0.052571761
	1.62	-0.055582203
	1.64	-0.062013096
	1.65	-0.065502724
	1.66	-0.069294721
	1.68	-0.077065162
	1.7	-0.084677947
	1.72	-0.09247601
	1.74	-0.100587307
	1.75	-0.104777263
	1.76	-0.109065448
	1.78	-0.11796265
	1.8	-0.12733266
	1.82	-0.137234691
	1.84	-0.147716424
	1.85	-0.153193436
	1.86	-0.158837025
	1.88	-0.170651103
	1.9	-0.183211588
	1.92	-0.196571801
	1.94	-0.210785912
	1.95	-0.218231909
	1.96	-0.225915918
	1.98	-0.242051296
	2	-0.259384986
	2.05	-0.313347627
	2.1	-0.36950206
	2.15	-0.428342689
	2.2	-0.490963032
	2.25	-0.555289854
	2.3	-0.618660085
	2.35	-0.678583529
	2.4	-0.733044655
	2.5	-0.821513026
	2.6	-0.883265354
	2.8	-0.950581518
	3	-0.978030847
end

abinitio LX 9 8
name "<C3Pi|LX|Ap3Delta>"  (<2.2|LX|2.4> §DIABATISED)
spin 1 1
lambda 1 2
<x|Lz|y>  -i -2i
type grid
factor i
units angstroms
values
1.1	0.002607927
1.11	0.010314854
1.12	0.023260051
1.13	0.036341156
1.14	0.049703327
1.15	0.063431358
1.16	0.077566219
1.17	0.092044765
1.18	0.106740214
1.19	0.121803678
1.2	0.136077985
1.21	0.147108473
1.22	0.156409974
1.23	0.164673368
1.24	0.172178664
1.25	0.179073731
1.26	0.185448555
1.27	0.191367535
1.28	0.196881081
1.29	0.202026785
1.3	0.206836078
1.31	0.211337593
1.32	0.215549861
1.33	0.21949385
1.34	0.223186658
1.35	0.226643427
1.36	0.229877658
1.37	0.232901366
1.38	0.235725239
1.39	0.238358621
1.4	0.24080995
1.41	0.243085792
1.42	0.244697214
1.43	0.246572412
1.44	0.248283704
1.45	0.249831524
1.46	0.251217529
1.47	0.252441357
1.48	0.253501337
1.49	0.254394324
1.5	0.255115729
1.51	0.255659395
1.52	0.256017497
1.53	0.256180481
1.54	0.256136848
1.55	0.255873468
1.56	0.255374708
1.57	0.254622671
1.58	0.253596415
1.59	0.252270882
1.6	0.250618518
1.61	0.248587847
1.62	0.246118367
1.63	0.243104129
1.64	0.239383287
1.65	0.234872774
1.66	0.230013397
1.67	0.225356692
1.68	0.220886193
1.69	0.216424054
1.7	0.211863841
1.71	0.207154153
1.72	0.202272004
1.73	0.197208331
1.74	0.191960954
1.75	0.186531514
1.76	0.18092295
1.78	0.169187792
1.8	0.156784599
1.82	0.143755046
1.84	0.130142334
1.85	0.123133148
1.86	0.11599867
1.88	0.1013899
1.92	0.07114821
1.94	0.055779199
1.95	0.048111176
1.96	0.040492532
1.98	0.025534654
2	0.011145726
2.01	0.0040982
2.02	-0.002764877
2.03	-0.009866652
2.04	-0.017406039
2.05	-0.024741929
2.06	-0.03474187
2.08	-0.03699011
2.1	-0.072386483
2.15	-0.116733743
2.2	-0.160870446
2.25	-0.201617173
2.3	-0.236759009
2.35	-0.264841573
2.4	-0.285195321
2.5	-0.301470656
2.6	-0.280000941
2.8	-0.169706007
3	-0.084150215
3.1	-0.056964447
3.2	-0.037598428
3.3	-0.024388932
3.4	-0.016004878
3.5	-0.010888714
3.6	-0.007609086
3.7	-0.00538194
3.8	-0.003822855
3.9	-0.002716983
4	-0.001927837
4.2	-0.000958346
4.4	-0.000459613
4.6	-0.000202865
4.8	-6.52E-05
5	-3.81E-05
end


( LX 4 8 )
( name "<A3Pi|LX|Ap3Delta>"   (<1.3|LX|1.1>, %) )
( spin 1 1  )
( lambda 1 2 )
( <x|Lz|y>  -i -2i  )
( type grid )
( factor i )
( units angstroms )
( values )
( 	1	-0.105281415 )
(         1.05	-0.027419594 )
( 	1.1	-0.015224522 )
( 	1.11	-0.013824741 )
( 	1.12	-0.012586132 )
( 	1.13	-0.01147197 )
( 	1.14	-0.010454456 )
( 	1.15	-0.009512184 )
( 	1.16	-0.008627914 )
( 	1.17	-0.00778782 )
( 	1.18	-0.006980592 )
( 	1.19	-0.006196643 )
( 	1.2	-0.005427816 )
( 	1.21	-0.004667124 )
( 	1.22	-0.003908372 )
( 	1.23	-0.003146648 )
( 	1.24	-0.002168186 )
( 	1.25	-0.001388419 )
( 	1.26	-0.000596799 )
( 	1.27	0.000210371 )
( 	1.28	0.001036125 )
( 	1.29	0.001882994 )
( 	1.3	0.002753156 )
( 	1.31	0.00364844 )
( 	1.32	0.004570548 )
( 	1.33	0.005520715 )
( 	1.34	0.006500344 )
( 	1.35	0.007510682 )
( 	1.36	0.008553014 )
( 	1.37	0.009658773 )
( 	1.38	0.010790389 )
( 	1.39	0.011961374 )
( 	1.4	0.013173937 )
( 	1.41	0.01443035 )
( 	1.42	0.01573314 )
( 	1.43	0.017084968 )
( 	1.44	0.018488928 )
( 	1.45	0.019948188 )
( 	1.46	0.021466294 )
( 	1.47	0.023047026 )
( 	1.48	0.024694468 )
( 	1.49	0.026412938 )
( 	1.5	0.028206953 )
( 	1.51	0.030081195 )
( 	1.52	0.03204022 )
( 	1.53	0.034088801 )
( 	1.54	0.036231387 )
( 	1.55	0.03847223 )
( 	1.56	0.040815039 )
( 	1.57	0.043263038 )
( 	1.58	0.045818706 )
( 	1.59	0.048483724 )
( 	1.6	0.051258943 )
( 	1.61	0.054144226 )
( 	1.62	0.057138707 )
( 	1.64	0.063437751 )
( 	1.65	0.066746406 )
( 	1.66	0.070152792 )
( 	1.68	0.077252862 )
( 	1.69	0.080940578 )
( 	1.7	0.084718054 )
( 	1.71	0.088585425 )
( 	1.72	0.092543769 )
( 	1.74	0.10074251 )
( 	1.75	0.104989799 )
( 	1.76	0.109341687 )
( 	1.78	0.118381577 )
( 	1.8	0.127910865 )
( 	1.82	0.137980279 )
( 	1.84	0.148651208 )
( 	1.85	0.154230003 )
( 	1.86	0.159978135 )
( 	1.88	0.172014243 )
( 	1.9	0.184815881 )
( 	1.92	0.198439053 )
( 	1.94	0.212943113 )
( 	1.95	0.22054738 )
( 	1.96	0.228402191 )
( 	1.98	0.24494685 )
( 	2	0.262957958 )
( 	2.05	0.318766486 )
( 	2.1	0.373871512 )
( 	2.15	0.433140618 )
( 	2.2	0.496102423 )
( 	2.25	0.560627605 )
( 	2.3	0.624025522 )
( 	2.35	0.683668071 )
( 	2.4	0.737441163 )
( 	2.5	0.823519512 )
( 	2.6	0.881999962 )
( 	2.8	0.942185122 )
( 	3	0.962419475 )
( end )

abinitio LX 4 7
name "<A3Pi|LX|App3Sig+>" (<1.3|LX|2.1>)
spin 1 1
lambda 1 0
<x|Lz|y>  -i 0
type grid
factor i
units angstroms
values
	1	-0.05501224895
	1.05	-0.032180725198
	1.1	-0.027495525
	1.11	-0.027126831
	1.12	-0.026866092
	1.13	-0.026693804
	1.14	-0.026594399
	1.15	-0.026554557
	1.16	-0.026563085
	1.17	-0.026609821
	1.18	-0.026685058
	1.19	-0.026779352
	1.2	-0.026883184
	1.21	-0.026986745
	1.22	-0.027080007
	1.23	-0.027152848
	1.24	-0.025889783
	1.25	-0.025892814
	1.26	-0.025877824
	1.27	-0.025838101
	1.28	-0.025767393
	1.29	-0.025659882
	1.3	-0.025510246
	1.31	-0.025313553
	1.32	-0.025065179
	1.33	-0.024760898
	1.34	-0.024396729
	1.35	-0.023969002
	1.36	-0.023474353
	1.37	-0.022688102
	1.38	-0.022064312
	1.39	-0.021368721
	1.4	-0.020598242
	1.41	-0.019750024
	1.42	-0.018821691
	1.43	-0.017811139
	1.44	-0.016716866
	1.45	-0.015537532
	1.46	-0.014272275
	1.47	-0.012920535
	1.48	-0.011482079
	1.49	-0.009956921
	1.5	-0.008345247
	1.51	-0.006646002
	1.52	-0.004862334
	1.53	-0.002992799
	1.54	-0.001037152
	1.55	0.001005081
	1.56	0.003135086
	1.57	0.005354659
	1.58	0.007666297
	1.59	0.010073268
	1.6	0.01257952
	1.61	0.015189663
	1.62	0.017908723
	1.64	0.023695837
	1.65	0.026773038
	1.66	0.029978965
	1.68	0.036790055
	1.69	0.04039997
	1.7	0.044147544
	1.71	0.048032924
	1.72	0.052055722
	1.74	0.060510338
	1.75	0.064940293
	1.76	0.069504269
	1.78	0.07903309
	1.8	0.089098123
	1.82	0.099699439
	1.84	0.11087038
	1.85	0.116678073
	1.86	0.122630457
	1.88	0.134998528
	1.9	0.148012366
	1.92	0.161709677
	1.94	0.176133486
	1.95	0.18363411
	1.96	0.191339389
	1.98	0.207427939
	2	0.224705688
	2.05	0.278137533
	2.1	0.331239287
	2.15	0.387481226
	2.2	0.446785049
	2.25	0.507168579
	2.3	0.566048456
	2.35	0.620849091
	2.4	0.669464744
	2.5	0.744171568
	2.6	0.789663097
	2.8	0.819077939
	3	0.804780116
end


( LX 9 8  )
( name "<C3Pi|LX|Ap3Delta>" (<2.3|LX|1.1>, %) )
( spin 1 1 )
( lambda 1 2 )
( <x|Lz|y>  -i -2i  )
( type grid )
( factor i )
( units angstroms )
( values )
( 1.0 			   0.17894596699999998 )
( 1.0040080160320641 0.16037767896128702 )
( 1.0080160320641283 0.14193898174466146 )
( 1.0120240480961924 0.12375946617221076 )
( 1.0160320641282565 0.10596872306602234 )
( 1.0200400801603207 0.08869634324818365 )
( 1.0240480961923848 0.0720719175407821 )
( 1.028056112224449 0.05622503676590511 )
( 1.032064128256513 0.04128529174564012 )
( 1.0360721442885772 0.027382273302074565 )
( 1.0400801603206413 0.014645572257295833 )
( 1.0440881763527055 0.0032047794333914074 )
( 1.0480961923847696 -0.006810514347551304 )
( 1.0521042084168337 -0.015278696769291642 )
( 1.0561122244488979 -0.02224178940663891 )
( 1.060120240480962 -0.02789511469455665 )
( 1.0641282565130261 -0.03243990421082266 )
( 1.0681362725450902 -0.036077389533214745 )
( 1.0721442885771544 -0.039008802239510684 )
( 1.0761523046092185 -0.04143537390748828 )
( 1.0801603206412826 -0.043558336114925336 )
( 1.0841683366733468 -0.04557892043959963 )
( 1.088176352705411 -0.04769835845928898 )
( 1.092184368737475 -0.05011788175177117 )
( 1.0961923847695392 -0.053038721894824004 )
( 1.100200400801603 -0.0566620960125108 )
( 1.1042084168336674 -0.06105542319583415 )
( 1.1082164328657313 -0.06582529476350377 )
( 1.1122244488977955 -0.07049703995448701 )
( 1.1162324649298596 -0.07491765504020001 )
( 1.1202404809619237 -0.07921276818374268 )
( 1.1242484969939879 -0.0834836758134291 )
( 1.128256513026052 -0.0877195189861992 )
( 1.1322645290581161 -0.09188737704900114 )
( 1.1362725450901803 -0.09597761134037446 )
( 1.1402805611222444 -0.10000022916121379 )
( 1.1442885771543085 -0.1039633092948465 )
( 1.1482965931863727 -0.1078666722122239 )
( 1.1523046092184368 -0.11170856550051987 )
( 1.156312625250501 -0.11548888586059308 )
( 1.160320641282565 -0.11920888556202569 )
( 1.1643286573146292 -0.12286970031101795 )
( 1.1683366733466933 -0.1264719717186334 )
( 1.1723446893787575 -0.1300162225475234 )
( 1.1763527054108216 -0.13350262969369386 )
( 1.1803607214428857 -0.13693109344645515 )
( 1.1843687374749499 -0.1403021221268222 )
( 1.188376753507014 -0.1436181082793779 )
( 1.1923847695390781 -0.1468814018749731 )
( 1.1963927855711423 -0.15008822137944178 )
( 1.2004008016032064 -0.15323000971366124 )
( 1.2044088176352705 -0.15630734760470646 )
( 1.2084168336673347 -0.1593483439611675 )
( 1.2124248496993988 -0.1623803806566637 )
( 1.216432865731463 -0.16534550678637605 )
( 1.220440881763527 -0.16812107116448635 )
( 1.2244488977955912 -0.17071599169855614 )
( 1.2284569138276553 -0.17352354454881724 )
( 1.2324649298597194 -0.17695787077230882 )
( 1.2364729458917836 -0.18075507398630072 )
( 1.2404809619238477 -0.1841499046719404 )
( 1.2444889779559118 -0.1866688687661259 )
( 1.248496993987976 -0.1886893418892532 )
( 1.25250501002004 -0.19070961709505457 )
( 1.2565130260521042 -0.19286078624118155 )
( 1.2605210420841684 -0.19500937050781866 )
( 1.2645290581162325 -0.1970586003823993 )
( 1.2685370741482966 -0.19902757778672528 )
( 1.2725450901803608 -0.20095290482955022 )
( 1.276553106212425 -0.20284454260483847 )
( 1.280561122244489 -0.20469375980055188 )
( 1.2845691382765532 -0.20649456437923208 )
( 1.288577154308617 -0.20824923567347545 )
( 1.2925851703406814 -0.20996124923953796 )
( 1.2965931863727453 -0.21163211659797354 )
( 1.3006012024048097 -0.21326200742531737 )
( 1.3046092184368736 -0.21485130889669932 )
( 1.308617234468938 -0.21640103419753332 )
( 1.3126252505010019 -0.21791226771358188 )
( 1.3166332665330662 -0.21938575404447228 )
( 1.3206412825651301 -0.22082201244564936 )
( 1.3246492985971945 -0.2222218598096653 )
( 1.3286573146292584 -0.22358686684771512 )
( 1.3326653306613228 -0.22491850873928332 )
( 1.3366733466933867 -0.2262157891494184 )
( 1.3406813627254508 -0.22747612305169057 )
( 1.344689378757515 -0.22870106706518384 )
( 1.348697394789579 -0.22990230020737873 )
( 1.3527054108216432 -0.23108997332956038 )
( 1.3567134268537073 -0.23224000262600158 )
( 1.3607214428857715 -0.23330681618146829 )
( 1.3647294589178356 -0.2342756149494677 )
( 1.3687374749498997 -0.23520503472991386 )
( 1.3727454909819639 -0.23615844564242938 )
( 1.376753507014028 -0.23713547426023385 )
( 1.3807615230460921 -0.23809665138590444 )
( 1.3847695390781563 -0.23901614508807603 )
( 1.3887775551102204 -0.2399007237092604 )
( 1.3927855711422845 -0.24076093570156468 )
( 1.3967935871743486 -0.24159919384150744 )
( 1.4008016032064128 -0.2424130509994065 )
( 1.404809619238477 -0.24320101992260798 )
( 1.408817635270541 -0.2439639009924223 )
( 1.4128256513026052 -0.24470274332168193 )
( 1.4168336673346693 -0.24541797919807093 )
( 1.4208416833667334 -0.24610968217984863 )
( 1.4248496993987976 -0.24677797466244533 )
( 1.4288577154308617 -0.2474230946622589 )
( 1.4328657314629258 -0.24804528781712934 )
( 1.43687374749499 -0.248644726003311 )
( 1.440881763527054 -0.24922153919183118 )
( 1.4448897795591182 -0.2497758369066316 )
( 1.4488977955911824 -0.2503076865343941 )
( 1.4529058116232465 -0.2508171455654738 )
( 1.4569138276553106 -0.251304228385536 )
( 1.4609218436873748 -0.25176892540697965 )
( 1.464929859719439 -0.25221119564016226 )
( 1.468937875751503 -0.2526309341601456 )
( 1.4729458917835672 -0.2530280269289493 )
( 1.4769539078156313 -0.2534023483318444 )
( 1.4809619238476954 -0.253753765746633 )
( 1.4849699398797596 -0.25408203979564875 )
( 1.4889779559118237 -0.2543867180998179 )
( 1.4929859719438876 -0.2546673817356989 )
( 1.496993987975952 -0.2549241317848242 )
( 1.5010020040080159 -0.25515733549538094 )
( 1.5050100200400802 -0.2553667236917696 )
( 1.5090180360721441 -0.2555507865928108 )
( 1.5130260521042085 -0.2557080029270678 )
( 1.5170340681362724 -0.2558379731921813 )
( 1.5210420841683367 -0.2559408645158061 )
( 1.5250501002004007 -0.25601651064903613 )
( 1.529058116232465 -0.25606410692176035 )
( 1.533066132264529 -0.25608278945187685 )
( 1.5370741482965933 -0.25607179142853076 )
( 1.5410821643286572 -0.2560303934544553 )
( 1.5450901803607215 -0.2559578219633083 )
( 1.5490981963927855 -0.2558532031618769 )
( 1.5531062124248498 -0.2557156481049723 )
( 1.5571142284569137 -0.25554423269632975 )
( 1.561122244488978 -0.2553380156593565 )
( 1.565130260521042 -0.25509602924685343 )
( 1.5691382765531061 -0.2548172585380203 )
( 1.5731462925851702 -0.25450068061470243 )
( 1.5771543086172344 -0.25414524850961645 )
( 1.5811623246492985 -0.2537499039585539 )
( 1.5851703406813626 -0.25331358387535335 )
( 1.5891783567134268 -0.252835216887341 )
( 1.593186372745491 -0.2523137316901202 )
( 1.597194388777555 -0.25174806373401065 )
( 1.6012024048096192 -0.2511371520903409 )
( 1.6052104208416833 -0.25047997846444076 )
( 1.6092184368737474 -0.24977559680309233 )
( 1.6132264529058116 -0.24902306404532587 )
( 1.6172344689378757 -0.2482214079981343 )
( 1.6212424849699398 -0.2473696457941343 )
( 1.625250501002004 -0.24646695177991204 )
( 1.629258517034068 -0.2455127598022533 )
( 1.6332665330661322 -0.24450652797599384 )
( 1.6372745490981964 -0.2434477144159695 )
( 1.6412825651302605 -0.24233577917985383 )
( 1.6452905811623246 -0.2411703109206843 )
( 1.6492985971943888 -0.23995110485460838 )
( 1.653306613226453 -0.2386779856759282 )
( 1.657314629258517 -0.2373508520292927 )
( 1.6613226452905812 -0.23596963619510428 )
( 1.6653306613226453 -0.23453443934468815 )
( 1.6693386773547094 -0.2330456266107626 )
( 1.6733466933867733 -0.2315035861082044 )
( 1.6773547094188377 -0.22990870595188978 )
( 1.6813627254509016 -0.22826137722468956 )
( 1.685370741482966 -0.22656216083151665 )
( 1.6893787575150299 -0.22481187626004212 )
( 1.6933867735470942 -0.22301135765931024 )
( 1.6973947895791581 -0.22116139400260773 )
( 1.7014028056112225 -0.21926275771583897 )
( 1.7054108216432864 -0.21731628944458425 )
( 1.7094188376753507 -0.21532293104555486 )
( 1.7134268537074147 -0.21328363492451374 )
( 1.717434869739479 -0.21119936814048598 )
( 1.721442885771543 -0.209071102940869 )
( 1.7254509018036073 -0.20689979010110898 )
( 1.7294589178356712 -0.20468634937883814 )
( 1.7334669338677355 -0.2024316981134115 )
( 1.7374749498997994 -0.20013675364418512 )
( 1.7414829659318638 -0.1978024331752512 )
( 1.7454909819639277 -0.1954296475852585 )
( 1.749498997995992 -0.19301929885898855 )
( 1.753507014028056 -0.19057225205570924 )
( 1.7575150300601203 -0.18808916050185748 )
( 1.7615230460921842 -0.18557060150641097 )
( 1.7655310621242486 -0.18301717951946864 )
( 1.7695390781563125 -0.18042953630182065 )
( 1.7735470941883766 -0.17780831631031438 )
( 1.7775551102204408 -0.17515416400179767 )
( 1.781563126252505 -0.17246772066991534 )
( 1.785571142284569 -0.16974949704970527 )
( 1.7895791583166332 -0.166999829750088 )
( 1.7935871743486973 -0.1642190432761559 )
( 1.7975951903807614 -0.16140746213300128 )
( 1.8016032064128256 -0.15856540823999737 )
( 1.8056112224448897 -0.15569310299668934 )
( 1.8096192384769538 -0.15279063722381012 )
( 1.813627254509018 -0.1498580930152909 )
( 1.817635270541082 -0.14689555246506295 )
( 1.8216432865731462 -0.14390309965324202 )
( 1.8256513026052104 -0.14088089149920893 )
( 1.8296593186372745 -0.13782917708789663 )
( 1.8336673346693386 -0.13474821142290716 )
( 1.8376753507014028 -0.13163824950784256 )
( 1.8416833667334669 -0.1284995250197685 )
( 1.845691382765531 -0.12533153273263234 )
( 1.8496993987975952 -0.12213285668907563 )
( 1.8537074148296593 -0.11890227045960615 )
( 1.8577154308617234 -0.1156397792549519 )
( 1.8617234468937875 -0.1123457574938769 )
( 1.8657314629258517 -0.10902005802185995 )
( 1.8697394789579158 -0.10566190729773539 )
( 1.87374749498998 -0.10227049470845001 )
( 1.8777555110220439 -0.09884500964095073 )
( 1.8817635270541082 -0.09538463390497476 )
( 1.8857715430861721 -0.09188831401258783 )
( 1.8897795591182365 -0.08835472126547476 )
( 1.8937875751503004 -0.0847825113440887 )
( 1.8977955911823647 -0.08117033992888123 )
( 1.9018036072144286 -0.0775168402896297 )
( 1.905811623246493 -0.07381998558027829 )
( 1.909819639278557 -0.07007699679838804 )
( 1.9138276553106213 -0.06628505402435853 )
( 1.9178356713426852 -0.06244133733859102 )
( 1.9218436873747495 -0.05854298981125988 )
( 1.9258517034068134 -0.0545861192209207 )
( 1.9298597194388778 -0.05056568413102895 )
( 1.9338677354709417 -0.04647658323224967 )
( 1.937875751503006 -0.04231371521524609 )
( 1.94188376753507 -0.03807174928098896 )
( 1.9458917835671343 -0.03373925122312824 )
( 1.9498997995991982 -0.02929818644752157 )
( 1.9539078156312626 -0.02473531996959891 )
( 1.9579158316633265 -0.020059529925458463 )
( 1.9619238476953909 -0.015283995492985267 )
( 1.9659318637274548 -0.010379939962513074 )
( 1.9699398797595191 -0.005274383265821905 )
( 1.973947895791583 0.00010776200795719574 )
( 1.9779559118236472 0.0058415832696951915 )
( 1.9819639278557113 0.01199945291746917 )
( 1.9859719438877754 0.018588265107361623 )
( 1.9899799599198396 0.025547705099826228 )
( 1.9939879759519037 0.03281439693795007 )
( 1.9979959919839678 0.04032496466482017 )
( 2.0020040080160317 0.04801702241704804 )
( 2.006012024048096 0.05585095648231837 )
( 2.0100200400801604 0.06380992529938524 )
( 2.0140280561122244 0.07187807740052753 )
( 2.0180360721442883 0.08003956131802589 )
( 2.0220440881763526 0.08827852558416102 )
( 2.026052104208417 0.09657911873121182 )
( 2.030060120240481 0.1049254892914571 )
( 2.034068136272545 0.11330178579717756 )
( 2.038076152304609 0.12169215678065397 )
( 2.0420841683366735 0.1300807507741651 )
( 2.0460921843687374 0.13845171630998981 )
( 2.0501002004008013 0.14678920196210732 )
( 2.0541082164328657 0.15508023003874916 )
( 2.05811623246493 0.163322487776879 )
( 2.062124248496994 0.1715161359256872 )
( 2.066132264529058 0.17966133523436592 )
( 2.070140280561122 0.18775824645210726 )
( 2.0741482965931866 0.19580703032810146 )
( 2.0781563126252505 0.2038078476115389 )
( 2.0821643286573144 0.2117608590516116 )
( 2.0861723446893787 0.21966622539751174 )
( 2.090180360721443 0.22752410739842957 )
( 2.094188376753507 0.23533466580355547 )
( 2.098196392785571 0.24309806136208154 )
( 2.1022044088176353 0.25081445482319975 )
( 2.1062124248496996 0.2584840069361005 )
( 2.1102204408817635 0.2661068784499742 )
( 2.1142284569138274 0.2736832301140128 )
( 2.118236472945892 0.28121322267740845 )
( 2.122244488977956 0.28869701688935145 )
( 2.12625250501002 0.2961347734990321 )
( 2.130260521042084 0.30352665325564265 )
( 2.1342685370741483 0.310872816908375 )
( 2.1382765531062122 0.3181734252064186 )
( 2.142284569138276 0.32542863889896567 )
( 2.1462925851703405 0.3326386187352082 )
( 2.150300601202405 0.33980352546433645 )
( 2.1543086172344688 0.34692351983554093 )
( 2.1583166332665327 0.3539987625980136 )
( 2.162324649298597 0.36102941450094655 )
( 2.1663326653306614 0.3680156362935301 )
( 2.1703406813627253 0.37495758872495466 )
( 2.174348697394789 0.3818554325444124 )
( 2.1783567134268536 0.38870932850109496 )
( 2.182364729458918 0.39551943734419315 )
( 2.186372745490982 0.4022859198228971 )
( 2.1903807615230457 0.40900893668639887 )
( 2.19438877755511 0.41568864868389066 )
( 2.1983967935871744 0.4223252165645625 )
( 2.2024048096192383 0.42891880107760516 )
( 2.2064128256513023 0.4354695629722105 )
( 2.2104208416833666 0.4419776629975706 )
( 2.214428857715431 0.44844326190287553 )
( 2.218436873747495 0.4548665204373162 )
( 2.222444889779559 0.46124759935008447 )
( 2.226452905811623 0.467586659390372 )
( 2.2304609218436875 0.4738838613073695 )
( 2.2344689378757514 0.4801393658502674 )
( 2.2384769539078153 0.4863533337682576 )
( 2.2424849699398797 0.49252592581053206 )
( 2.246492985971944 0.4986573027262812 )
( 2.250501002004008 0.5047476252646957 )
( 2.254509018036072 0.5107970541749672 )
( 2.258517034068136 0.5168057502062879 )
( 2.2625250501002006 0.5227738741078481 )
( 2.2665330661322645 0.5287015866288385 )
( 2.2705410821643284 0.5345890485184507 )
( 2.2745490981963927 0.5404364205258769 )
( 2.278557114228457 0.5462438634003074 )
( 2.282565130260521 0.5520115378909328 )
( 2.286573146292585 0.5577396047469451 )
( 2.2905811623246493 0.5634282247175358 )
( 2.2945891783567136 0.569077558551896 )
( 2.2985971943887775 0.5746877669992159 )
( 2.3026052104208414 0.5802590108086872 )
( 2.306613226452906 0.5857914507295022 )
( 2.31062124248497 0.5912852475108512 )
( 2.314629258517034 0.5967405619019247 )
( 2.318637274549098 0.6021575546519148 )
( 2.3226452905811623 0.6075363865100131 )
( 2.3266533066132267 0.6128772182254102 )
( 2.3306613226452906 0.6181802105472967 )
( 2.3346693386773545 0.6234455242248644 )
( 2.338677354709419 0.6286733200073054 )
( 2.3426853707414828 0.6338637586438094 )
( 2.3466933867735467 0.6390170008835683 )
( 2.350701402805611 0.6441332074757737 )
( 2.3547094188376754 0.6492125391696165 )
( 2.3587174348697393 0.6542551567142874 )
( 2.362725450901803 0.6592612208589778 )
( 2.3667334669338675 0.6642308923528796 )
( 2.370741482965932 0.6691643319451837 )
( 2.374749498997996 0.6740617003850804 )
( 2.3787575150300597 0.6789231584217617 )
( 2.382765531062124 0.6837488668044194 )
( 2.3867735470941884 0.6885389862822437 )
( 2.3907815631262523 0.693293677604426 )
( 2.3947895791583163 0.6980131015201575 )
( 2.3987975951903806 0.7026974187786299 )
( 2.402805611222445 0.7073467901290341 )
( 2.406813627254509 0.711961376320561 )
( 2.410821643286573 0.716541338102402 )
( 2.414829659318637 0.7210868362237487 )
( 2.4188376753507015 0.7255980314337921 )
( 2.4228456913827654 0.7300750844817228 )
( 2.4268537074148293 0.7345181561167323 )
( 2.4308617234468937 0.7389274070880129 )
( 2.434869739478958 0.7433029981447544 )
( 2.438877755511022 0.7476450900361483 )
( 2.442885771543086 0.7519538435113859 )
( 2.44689378757515 0.7562294193196593 )
( 2.4509018036072145 0.7604719782101584 )
( 2.4549098196392785 0.764681680932075 )
( 2.4589178356713424 0.7688586882346 )
( 2.4629258517034067 0.7730031608669251 )
( 2.466933867735471 0.7771152595782415 )
( 2.470941883767535 0.7811951451177398 )
( 2.474949899799599 0.7852429782346112 )
( 2.4789579158316633 0.789258919678048 )
( 2.4829659318637276 0.7932431301972407 )
( 2.4869739478957915 0.7971957705413797 )
( 2.4909819639278554 0.8011170014596575 )
( 2.49498997995992 0.8050069837012648 )
( 2.498997995991984 0.8088658780153928 )
( 2.503006012024048 0.8126938451512326 )
( 2.507014028056112 0.8164910458579753 )
( 2.5110220440881763 0.8202576408848126 )
( 2.5150300601202407 0.8239937909809355 )
( 2.5190380761523046 0.8276996568955347 )
( 2.5230460921843685 0.8313753993778019 )
( 2.527054108216433 0.8350211791769286 )
( 2.531062124248497 0.8386371570421057 )
( 2.535070140280561 0.8422234937225238 )
( 2.539078156312625 0.8457803499673748 )
( 2.5430861723446894 0.8493078865258501 )
( 2.5470941883767533 0.8528062641471401 )
( 2.551102204408817 0.8562756435804365 )
( 2.5551102204408815 0.859716185574931 )
( 2.559118236472946 0.863128050879814 )
( 2.56312625250501 0.8665114002442768 )
( 2.5671342685370737 0.8698663944175108 )
( 2.571142284569138 0.8731931941487072 )
( 2.5751503006012024 0.8764919601870577 )
( 2.5791583166332663 0.8797628532817526 )
( 2.5831663326653302 0.8830060341819832 )
( 2.5871743486973946 0.8862216636369415 )
( 2.591182364729459 0.8894099023958184 )
( 2.595190380761523 0.8925709112078043 )
( 2.5991983967935868 0.8957048508220912 )
( 2.603206412825651 0.8988118819878704 )
( 2.6072144288577155 0.9018921654543327 )
( 2.6112224448897794 0.9049458619706695 )
( 2.6152304609218433 0.9079731322860718 )
( 2.6192384769539077 0.9109741371497311 )
( 2.623246492985972 0.9139490373108385 )
( 2.627254509018036 0.9168979935185851 )
( 2.6312625250501 0.919821166522162 )
( 2.635270541082164 0.9227187170707609 )
( 2.6392785571142285 0.9255908059135728 )
( 2.6432865731462925 0.9284375937997883 )
( 2.6472945891783564 0.9312592414785993 )
( 2.6513026052104207 0.934055909699197 )
( 2.655310621242485 0.9368277592107724 )
( 2.659318637274549 0.9395749507625164 )
( 2.663326653306613 0.9422976451036205 )
( 2.6673346693386772 0.9449960029832764 )
( 2.6713426853707416 0.9476701851506747 )
( 2.6753507014028055 0.9503203523550064 )
( 2.6793587174348694 0.9529466653454631 )
( 2.6833667334669338 0.9555492848712362 )
( 2.687374749498998 0.9581283716815169 )
( 2.691382765531062 0.9606840865254955 )
( 2.695390781563126 0.9632165901523642 )
( 2.6993987975951903 0.9657260433113137 )
( 2.7034068136272547 0.9682126067515358 )
( 2.7074148296593186 0.970676441222221 )
( 2.7114228456913825 0.9731177074725605 )
( 2.715430861723447 0.9755365662517463 )
( 2.719438877755511 0.9779331783089691 )
( 2.723446893787575 0.9803077043934196 )
( 2.727454909819639 0.9826603052542898 )
( 2.7314629258517034 0.9849911416407708 )
( 2.7354709418837677 0.9873003743020536 )
( 2.7394789579158316 0.9895881639873292 )
( 2.7434869739478955 0.991854671445789 )
( 2.74749498997996 0.9941000574266243 )
( 2.751503006012024 0.9963244826790263 )
( 2.7555110220440877 0.9985281079521862 )
( 2.759519038076152 1.000711093995295 )
( 2.7635270541082164 1.0028736015575443 )
( 2.7675350701402803 1.005015791388125 )
( 2.7715430861723442 1.007137824236228 )
( 2.7755511022044086 1.0092398608510456 )
( 2.779559118236473 1.011322061981768 )
( 2.783567134268537 1.0133845883775863 )
( 2.7875751503006008 1.0154276007876923 )
( 2.791583166332665 1.0174512599612773 )
( 2.7955911823647295 1.019455726647532 )
( 2.7995991983967934 1.0214411615956478 )
( 2.8036072144288573 1.023407725554816 )
( 2.8076152304609217 1.0253555792742273 )
( 2.811623246492986 1.027284883503074 )
( 2.81563126252505 1.0291957989905463 )
( 2.819639278557114 1.0310884864858354 )
( 2.823647294589178 1.0329631067381333 )
( 2.8276553106212425 1.0348198204966308 )
( 2.8316633266533064 1.0366587885105187 )
( 2.8356713426853704 1.0384801715289886 )
( 2.8396793587174347 1.0402841303012322 )
( 2.843687374749499 1.0420708255764397 )
( 2.847695390781563 1.043840418103803 )
( 2.851703406813627 1.0455930686325126 )
( 2.8557114228456912 1.0473289379117607 )
( 2.8597194388777556 1.049048186690738 )
( 2.8637274549098195 1.0507509757186355 )
( 2.8677354709418834 1.0524374657446445 )
( 2.8717434869739478 1.0541078175179566 )
( 2.875751503006012 1.0557621917877629 )
( 2.879759519038076 1.0574007493032538 )
( 2.88376753507014 1.0590236508136215 )
( 2.8877755511022043 1.0606310570680568 )
( 2.8917835671342687 1.062223128815751 )
( 2.8957915831663326 1.0638000268058951 )
( 2.8997995991983965 1.0653619117876802 )
( 2.903807615230461 1.0669089445102986 )
( 2.907815631262525 1.0684412857229402 )
( 2.911823647294589 1.0699590961747965 )
( 2.915831663326653 1.0714625366150592 )
( 2.9198396793587174 1.072951767792919 )
( 2.9238476953907817 1.0744269504575672 )
( 2.9278557114228456 1.075888245358195 )
( 2.9318637274549095 1.077335813243994 )
( 2.935871743486974 1.078769814864155 )
( 2.9398797595190382 1.080190410967869 )
( 2.943887775551102 1.081597762304328 )
( 2.947895791583166 1.0829920296227222 )
( 2.9519038076152304 1.0843733736722436 )
( 2.9559118236472943 1.0857419552020833 )
( 2.9599198396793582 1.0870979349614323 )
( 2.9639278557114226 1.0884414736994819 )
( 2.967935871743487 1.0897727321654231 )
( 2.971943887775551 1.091091871108447 )
( 2.9759519038076148 1.0923990512777453 )
( 2.979959919839679 1.0936944334225092 )
( 2.9839679358717435 1.0949781782919294 )
( 2.9879759519038074 1.0962504466351977 )
( 2.9919839679358713 1.097511399201504 )
( 2.9959919839679356 1.0987611967400412 )
( 3.0 			   1.1 )
( end )

abinitio LX 9 7
name "<C3Pi|LX|App3Sig+>" (<2.3|LX|2.1> §DIABATISED)
spin 1 1
lambda 1 0
<x|Lz|y>  -i 0
type grid
factor i
units angstroms
values
1.1	0.036243256
1.11	0.048655017
1.12	0.06101058
1.13	0.073384814
1.14	0.085811737
1.15	0.098324727
1.16	0.110936128
1.17	0.123647298
1.18	0.136527987
1.19	0.150008875
1.2	0.163148798
1.21	0.173490281
1.22	0.182324018
1.23	0.19027071
1.24	0.197573421
1.25	0.204351649
1.26	0.210675467
1.27	0.216593654
1.28	0.222143228
1.29	0.22735187
1.3	0.232242762
1.31	0.236837975
1.32	0.241150626
1.33	0.245197681
1.34	0.248992779
1.35	0.252548206
1.36	0.255874973
1.37	0.258982997
1.38	0.261881063
1.39	0.264576989
1.4	0.267077451
1.41	0.269387972
1.42	0.271298119
1.43	0.273177844
1.44	0.274873572
1.45	0.276386878
1.46	0.277718103
1.47	0.278866488
1.48	0.279829946
1.49	0.280605227
1.5	0.281187684
1.51	0.281571242
1.52	0.281748286
1.53	0.281709584
1.54	0.281444071
1.55	0.280938794
1.56	0.280178602
1.57	0.279145803
1.58	0.277818892
1.59	0.276173092
1.6	0.274174825
1.61	0.271773335
1.62	0.268904661
1.64	0.26120941
1.65	0.256101806
1.66	0.250632099
1.68	0.240516583
1.69	0.235642263
1.7	0.230697557
1.71	0.225621611
1.72	0.220384799
1.74	0.209389261
1.75	0.203625573
1.76	0.197685845
1.78	0.185286479
1.8	0.172204441
1.82	0.158459176
1.84	0.144051277
1.85	0.136598087
1.86	0.128977041
1.88	0.113221525
1.9	0.096753795
1.92	0.079518921
1.94	0.061427188
1.95	0.052018596
1.96	0.042339036
1.98	0.02206362
2	0.000439215
2.01	-0.010726545
2.02	-0.022204027
2.03	-0.033451794
2.04	-0.043973129
2.05	-0.054790087
2.06	-0.062029203
2.08	-0.07632646
2.1	-0.092919096
2.15	-0.129530423
2.2	-0.155977652
2.25	-0.171188824
2.3	-0.174778482
2.35	-0.166441131
2.4	-0.146202035
2.45	-0.115485796
2.5	-0.077076421
2.55	-0.035677104
2.6	0.00248154
2.65	0.03215271
2.7	0.051568509
2.75	0.062150183
2.8	0.066394583
2.85	0.066574186
2.9	0.064324257
2.95	0.060704812
3	0.056376348
end

(-----------------------------------------)

(DMCs)


dipole 1 1   (1.4)
name "<X3Sig-|DMZ|X3Sig->"
spin 1
lambda 0
type grid
units angstroms ea0
values
	1	0.18327387
	1.05	0.07432999
	1.1	-0.02898945
	1.11	-0.04898576
	1.12	-0.06932383
	1.13	-0.08983408
	1.14	-0.11037088
	1.15	-0.13083984
	1.16	-0.15118708
	1.17	-0.1714047
	1.18	-0.19159052
	1.19	-0.21250926
	1.2	-0.23591365
	1.21	-0.25528746
	1.22	-0.27348625
	1.23	-0.29096096
	1.24	-0.30782468
	1.25	-0.32411196
	1.26	-0.3398298
	1.27	-0.35498241
	1.28	-0.36957334
	1.29	-0.38361333
	1.3	-0.39711883
	1.31	-0.41010978
	1.32	-0.4226075
	1.33	-0.43463317
	1.34	-0.44620709
	1.35	-0.45734782
	1.36	-0.46807409
	1.37	-0.4784028
	1.38	-0.4883499
	1.39	-0.49793046
	1.4	-0.50715878
	1.41	-0.51604826
	1.42	-0.52461076
	1.43	-0.53285916
	1.44	-0.54080362
	1.45	-0.54845382
	1.46	-0.55581828
	1.47	-0.56290427
	1.48	-0.56971771
	1.49	-0.57626308
	1.5	-0.58254325
	1.51	-0.58855938
	1.52	-0.5943108
	1.53	-0.59979484
	1.54	-0.60500661
	1.55	-0.60984085
	1.56	-0.61448129
	1.57	-0.61881828
	1.58	-0.62283386
	1.59	-0.62650405
	1.6	-0.62980305
	1.61	-0.63266819
	1.62	-0.63502839
	1.64	-0.63753966
	1.65	-0.63676398
	1.66	-0.63342872
	1.68	-0.62833712
	1.7	-0.62749506
	1.72	-0.6267999
	1.74	-0.62545097
	1.75	-0.62447487
	1.76	-0.62329119
	1.78	-0.62031018
	1.8	-0.61653686
	1.82	-0.61200895
	1.84	-0.60676181
	1.85	-0.60387762
	1.86	-0.6008242
	1.88	-0.59421901
	1.9	-0.58696341
	1.92	-0.57903924
	1.94	-0.57051096
	1.95	-0.56600911
	1.96	-0.56134935
	1.98	-0.55155302
	2	-0.54111597
	2.05	-0.51218914
	2.1	-0.47925541
	2.15	-0.4427949
	2.2	-0.40412706
	2.25	-0.36519516
	2.3	-0.32741042
	2.35	-0.29118315
	2.4	-0.25676534
	2.5	-0.193375
	2.6	-0.1384866
	2.8	-0.06353065
	3	-0.02867007
end


dipole 8 8   (2.4 - Ap3Delta  deleted R<1.1 HERE )
name "<Ap3Delta|DMZ|Ap3Delta>"
spin 1
lambda 2
type grid
units angstroms ea0
values
	1.1	0.95830167
	1.11	0.92952072
	1.12	0.9004981
	1.13	0.87121166
	1.14	0.84160547
	1.15	0.81181819
	1.16	0.78189754
	1.17	0.75183949
	1.18	0.72150614
	1.19	0.68995674
	1.2	0.65518903
	1.21	0.62460866
	1.22	0.59512904
	1.23	0.56622569
	1.24	0.53781614
	1.25	0.50985955
	1.26	0.48233989
	1.27	0.45525084
	1.28	0.42859052
	1.29	0.4023589
	1.3	0.37655668
	1.31	0.3511847
	1.32	0.32624375
	1.33	0.30173442
	1.34	0.27765701
	1.35	0.25401149
	1.36	0.23079752
	1.37	0.20801438
	1.38	0.18566108
	1.39	0.16373638
	1.4	0.14223883
	1.41	0.12116696
	1.42	0.10051961
	1.43	0.08029447
	1.44	0.06049049
	1.45	0.04110646
	1.46	0.02214153
	1.47	0.00359522
	1.48	-0.01453246
	1.49	-0.03224084
	1.5	-0.04952856
	1.51	-0.06639342
	1.52	-0.08283223
	1.53	-0.0988407
	1.54	-0.11441332
	1.55	-0.12954314
	1.56	-0.14422161
	1.57	-0.15843827
	1.58	-0.17218028
	1.59	-0.18543174
	1.6	-0.19814399
	1.61	-0.21034553
	1.62	-0.22196663
	1.64	-0.24311
	1.65	-0.25214193
	1.66	-0.25936837
	1.68	-0.27248023
	1.7	-0.28633747
	1.72	-0.29917031
	1.74	-0.31058264
	1.75	-0.31573821
	1.76	-0.32053091
	1.78	-0.32905717
	1.8	-0.33622676
	1.82	-0.34210955
	1.84	-0.34677258
	1.85	-0.3486663
	1.86	-0.35027822
	1.88	-0.35268416
	1.9	-0.35404381
	1.92	-0.35440733
	1.94	-0.35381908
	1.95	-0.35318182
	1.96	-0.35232325
	1.98	-0.34996143
	2	-0.34677189
	2.05	-0.33542123
	2.1	-0.3197029
	2.15	-0.30022281
	2.2	-0.27769051
	2.25	-0.25291025
	2.3	-0.22675565
	2.35	-0.20032976
	2.4	-0.17481381
	2.5	-0.12921519
	2.6	-0.09257896
	2.8	-0.04541582
	3	-0.02241438
end


dipole 5 5 (3.4 = B3Sig-  HERE  deleted for R<1.2)
name "<B3Sig-|DMZ|B3Sig->"
spin 1
lambda 0
type grid
units angstroms ea0
values
	1.2	0.3650371
	1.21	0.35272612
	1.22	0.34538641
	1.23	0.33614929
	1.24	0.32396544
	1.25	0.30900317
	1.26	0.29177196
	1.27	0.27269082
	1.28	0.25223662
	1.29	0.2307679
	1.3	0.2085657
	1.31	0.18584538
	1.32	0.16277017
	1.33	0.13946394
	1.34	0.11602151
	1.35	0.09252112
	1.36	0.06901508
	1.37	0.04554958
	1.38	0.02216243
	1.39	-0.00111505
	1.4	-0.02425645
	1.41	-0.04723898
	1.42	-0.07004203
	1.43	-0.09264801
	1.44	-0.11503972
	1.45	-0.13720098
	1.46	-0.15911579
	1.47	-0.18076799
	1.48	-0.20214085
	1.49	-0.22321651
	1.5	-0.2439758
	1.51	-0.26439762
	1.52	-0.28445858
	1.53	-0.30413243
	1.54	-0.32338945
	1.55	-0.3421896
	1.56	-0.36050532
	1.57	-0.37828512
	1.58	-0.39547419
	1.59	-0.41200516
	1.6	-0.42778265
	1.61	-0.4427055
	1.62	-0.45658701
	1.64	-0.4797448
	1.65	-0.48712404
	1.66	-0.4892253
	1.68	-0.49506288
	1.7	-0.50756512
	1.72	-0.51897021
	1.74	-0.52764631
	1.75	-0.53081317
	1.76	-0.53316356
	1.78	-0.53536371
	1.8	-0.53416165
	1.82	-0.5294879
	1.84	-0.52140819
	1.85	-0.51594722
	1.86	-0.50956088
	1.88	-0.49394535
	1.9	-0.47441516
	1.92	-0.45070064
	1.94	-0.42279214
	1.95	-0.40717148
	1.96	-0.39040982
	1.98	-0.35336479
	2	-0.31149104
	2.05	-0.18546174
	2.1	-0.03315414
	2.15	0.127777
	2.2	0.26522879
	2.25	0.35180903
	2.3	0.38553204
	2.35	0.38271566
	2.4	0.36033635
	2.5	0.29629616
	2.6	0.23355521
	2.8	0.14407985
	3	0.09540712
end

dipole 4 4  (HERE 1.3 = A3Pi(y?)  deleted for R<1.37 CHECK THIS WITH SERGEY... wierd jigsaw pattern)
name "<A3Pi|DMZ|A3Pi>"
spin 1
lambda 1
type grid
units angstroms ea0
values
	1	-0.97901567
        1.05	-0.8891687
        1.37	-0.25079724
	1.38	-0.23593697
	1.39	-0.22221462
	1.4	-0.20972051
	1.41	-0.19852719
	1.42	-0.18869076
	1.43	-0.18025054
	1.44	-0.17322982
	1.45	-0.16763667
	1.46	-0.16346448
	1.47	-0.16069268
	1.48	-0.1592877
	1.49	-0.15920377
	1.5	-0.1603839
	1.51	-0.16285155
	1.52	-0.16634969
	1.53	-0.1708823
	1.54	-0.17635684
	1.55	-0.1826737
	1.56	-0.18972796
	1.57	-0.19740969
	1.58	-0.20560511
	1.59	-0.21419834
	1.6	-0.22307077
	1.61	-0.2321055
	1.62	-0.24118745
	1.64	-0.25905687
	1.65	-0.26764631
	1.66	-0.27587816
	1.68	-0.2910425
	1.69	-0.29786806
	1.7	-0.30414355
	1.71	-0.30984756
	1.72	-0.31496996
	1.74	-0.32346839
	1.75	-0.32685684
	1.76	-0.32968673
	1.78	-0.33371857
	1.8	-0.33568323
	1.82	-0.33562939
	1.84	-0.33380269
	1.85	-0.33226179
	1.86	-0.33027388
	1.88	-0.32509205
	1.9	-0.31838995
	1.92	-0.31028771
	1.94	-0.30091483
	1.95	-0.29580481
	1.96	-0.29045609
	1.98	-0.27927929
	2	-0.26849856
	2.05	-0.26036584
	2.1	-0.23267085
	2.15	-0.19918443
	2.2	-0.16557239
	2.25	-0.13402796
	2.3	-0.10594458
	2.35	-0.08198415
	2.4	-0.0624024
	2.5	-0.03471281
	2.6	-0.01836275
	2.8	-0.00460913
	3	-0.00332873
end

dipole 9 4
name "<C3Pi|DMZ|A3Pi>" (<2.2|DMZ|1.2>, DIABATISED §)
spin 1 1
lambda 1 1
type grid
units angstroms debye
values
1.23	0.010342667
1.24	0.006033068
1.25	0.001644007
1.26	-0.002744939
1.27	-0.007085235
1.28	-0.011371912
1.29	-0.015612988
1.30	-0.019742723
1.31	-0.023845627
1.32	-0.027856733
1.33	-0.031755006
1.34	-0.035517389
1.35	-0.039119709
1.36	-0.042518293
1.37	-0.0457235
1.38	-0.048678409
1.39	-0.051390445
1.40	-0.053822163
1.41	-0.055954656
1.42	-0.057770711
1.43	-0.059256011
1.44	-0.060398364
1.45	-0.061188376
1.46	-0.06161922
1.47	-0.061705114
1.48	-0.061408408
1.49	-0.060756443
1.50	-0.059735329
1.51	-0.058360933
1.52	-0.056642806
1.53	-0.054593588
1.54	-0.052229297
1.55	-0.049568095
1.56	-0.046632338
1.57	-0.043447309
1.58	-0.040041018
1.59	-0.03644464
1.60	-0.032691885
1.61	-0.028818319
1.62	-0.024861515
1.64	-0.016851657
1.65	-0.012875675
1.66	-0.008968784
1.68	-0.001500415
1.70	0.00529852
1.72	0.011256765
1.74	0.016246614
1.75	0.01835808
1.76	0.020217515
1.78	0.023149692
1.80	0.025092078
1.82	0.026131878
1.84	0.026350359
1.85	0.026204334
1.86	0.025915638
1.88	0.025027759
1.90	0.023971469
1.92	0.02313814
1.94	0.023057991
1.95	0.023508034
1.96	0.024409901
2.04	0.030729445
2.05	0.034996536
2.06	0.038292412
2.08	0.048063873
2.10	0.059150135
2.12	0.066603599
2.14	0.070568203
2.15	0.071588329
2.16	0.072141343
2.18	0.072258507
2.20	0.071569737
2.22	0.070495055
2.24	0.069292496
2.25	0.068692348
2.26	0.068109207
2.28	0.067021067
2.30	0.06605678
2.32	0.065216166
2.34	0.064480592
2.35	0.064143239
2.36	0.063820804
2.38	0.063203314
2.40	0.062595476
2.42	0.06196804
2.44	0.061292639
2.45	0.060927682
2.46	0.06053943
2.48	0.059677987
2.50	0.058680864
2.52	0.057510628
2.54	0.056192621
2.56	0.054712348
2.58	0.053083722
2.60	0.051329371
2.62	0.049477135
2.64	0.047556655
2.66	0.045594896
2.68	0.043619933
2.70	0.041652548
2.72	0.039669081
2.74	0.03776824
2.76	0.035917459
2.78	0.034123881
2.80	0.032386323
2.82	0.030720002
2.84	0.029118733
2.86	0.027582394
2.88	0.026075259
2.90	0.024665708
2.92	0.023318752
2.94	0.022039208
2.96	0.020818426
2.98	0.019655293
3.00	0.018548445
end

dipole 9 9  (2.3 = C3Pi.)
name "<C3Pi|DMZ|C3Pi>"
spin 1
lambda 1
type grid
units angstroms debye
values
1.0 1.157847338
1.0040080160320641 1.151212678874282
1.0080160320641283 1.144590886674844
1.0120240480961924 1.1379948283279655
1.0160320641282565 1.131437370759926
1.0200400801603207 1.1249313808970056
1.0240480961923848 1.1184897256654838
1.028056112224449 1.1121252719916404
1.032064128256513 1.1058508868017556
1.0360721442885772 1.0996794370221084
1.0400801603206413 1.0936237895789789
1.0440881763527055 1.087696811398647
1.0480961923847696 1.0819113694073923
1.0521042084168337 1.0762793370241854
1.0561122244488979 1.0707922114885684
1.060120240480962 1.0654224005604314
1.0641282565130261 1.0601415761756048
1.0681362725450902 1.0549214102699183
1.0721442885771544 1.049733574779202
1.0761523046092185 1.0445497416392855
1.0801603206412826 1.0393415827859993
1.0841683366733468 1.0340807701551726
1.088176352705411 1.028738975682636
1.092184368737475 1.0232878713042184
1.0961923847695392 1.0176991289557504
1.100200400801603 1.0119444213734248
1.1042084168336674 1.006002830246452
1.1082164328657313 0.9998789552125337
1.1122244488977955 0.9935821195403538
1.1162324649298596 0.9871078618221754
1.1202404809619237 0.9804397802390493
1.1242484969939879 0.9735627525327281
1.128256513026052 0.9664672546054407
1.1322645290581161 0.9591449791306818
1.1362725450901803 0.9515884505775574
1.1402805611222444 0.943790895352053
1.1442885771543085 0.9357456338833652
1.1482965931863727 0.9274462203509967
1.1523046092184368 0.9188863377180898
1.156312625250501 0.9100610169340367
1.160320641282565 0.9009663971877938
1.1643286573146292 0.8915990065319929
1.1683366733466933 0.8819564947702568
1.1723446893787575 0.8720367200953557
1.1763527054108216 0.8618373497799978
1.1803607214428857 0.8513558989790155
1.1843687374749499 0.8405912294119825
1.188376753507014 0.8295463361214794
1.1923847695390781 0.8182243246972959
1.1963927855711423 0.8066179631525672
1.2004008016032064 0.7947119685690156
1.2044088176352705 0.7825071644421345
1.2084168336673347 0.7700528669430786
1.2124248496993988 0.7573972126983705
1.216432865731463 0.7444395034103669
1.220440881763527 0.7309661931270172
1.2244488977955912 0.716993904824244
1.2284569138276553 0.7032116390204131
1.2324649298597194 0.6903424757571117
1.2364729458917836 0.6778892188016471
1.2404809619238477 0.6644524072768558
1.2444889779559118 0.6491816741223895
1.248496993987976 0.6328252978698544
1.25250501002004 0.6163570041204633
1.2565130260521042 0.6000370243592128
1.2605210420841684 0.5836115132847155
1.2645290581162325 0.5668979733002991
1.2685370741482966 0.5499391045703892
1.2725450901803608 0.5328116167975419
1.276553106212425 0.5155404121603746
1.280561122244489 0.49811404255904773
1.2845691382765532 0.48052636602032084
1.288577154308617 0.4627872704539204
1.2925851703406814 0.4449089575397881
1.2965931863727453 0.42689976593133844
1.3006012024048097 0.40876539467588174
1.3046092184368736 0.3905118110778332
1.308617234468938 0.37214580359596966
1.3126252505010019 0.3536742990290676
1.3166332665330662 0.3351043237069537
1.3206412825651301 0.3164429675892987
1.3246492985971945 0.29769633654019406
1.3286573146292584 0.2788680748410789
1.3326653306613228 0.25996209904054063
1.3366733466933867 0.24098993217838163
1.3406813627254508 0.22196798471089355
1.344689378757515 0.20289926292081792
1.348697394789579 0.18375402300452345
1.3527054108216432 0.16450736466314764
1.3567134268537073 0.14524401433621015
1.3607214428857715 0.1261174878721958
1.3647294589178356 0.10717716593425693
1.3687374749498997 0.08822407149477267
1.3727454909819639 0.06904453004172678
1.376753507014028 0.04965475115668173
1.3807615230460921 0.030211926403613087
1.3847695390781563 0.010821016670259379
1.3887775551102204 -0.00853758386130747
1.3927855711422845 -0.027897948236659344
1.3967935871743486 -0.04726330767960003
1.4008016032064128 -0.06661847049464246
1.404809619238477 -0.08595202625474081
1.408817635270541 -0.10526155460039106
1.4128256513026052 -0.12454563565131654
1.4168336673346693 -0.14380065883820953
1.4208416833667334 -0.16302174023850027
1.4248496993987976 -0.1822042994267529
1.4288577154308617 -0.20134444876470606
1.4328657314629258 -0.22043837316844506
1.43687374749499 -0.23948207907737273
1.440881763527054 -0.25847147198793435
1.4448897795591182 -0.27740248331521083
1.4488977955911824 -0.2962711015958719
1.4529058116232465 -0.31507331521106713
1.4569138276553106 -0.33380504246312037
1.4609218436873748 -0.3524621628619214
1.464929859719439 -0.37104053210166604
1.468937875751503 -0.3895359578294336
1.4729458917835672 -0.40794422392984137
1.4769539078156313 -0.42626095076741005
1.4809619238476954 -0.444481671427959
1.4849699398797596 -0.4626019780898251
1.4889779559118237 -0.4806175825713185
1.4929859719438876 -0.4985240846198204
1.496993987975952 -0.5163159663411317
1.5010020040080159 -0.5339871345764623
1.5050100200400802 -0.5515324774064898
1.5090180360721441 -0.5689487984598482
1.5130260521042085 -0.5862328287390757
1.5170340681362724 -0.603378793638863
1.5210420841683367 -0.6203796505810656
1.5250501002004007 -0.6372288451340689
1.529058116232465 -0.6539207641846236
1.533066132264529 -0.6704498300831694
1.5370741482965933 -0.686809892732679
1.5410821643286572 -0.702994518307682
1.5450901803607215 -0.7189971799898733
1.5490981963927855 -0.7348111836569483
1.5531062124248498 -0.7504297838877514
1.5571142284569137 -0.765845968168273
1.561122244488978 -0.7810525944148701
1.565130260521042 -0.7960424085451019
1.5691382765531061 -0.8108079575287958
1.5731462925851702 -0.8253417423190101
1.5771543086172344 -0.8396360671155507
1.5811623246492985 -0.8536831440807849
1.5851703406813626 -0.8674751783708964
1.5891783567134268 -0.8810043638482886
1.593186372745491 -0.894262884798227
1.597194388777555 -0.9072428620846306
1.6012024048096192 -0.9199363897793599
1.6052104208416833 -0.9323357192096632
1.6092184368737474 -0.9444333685070109
1.6132264529058116 -0.9562218773486448
1.6172344689378757 -0.9676937541497862
1.6212424849699398 -0.9788415029073084
1.625250501002004 -0.9896582991684584
1.629258517034068 -1.0001384266531153
1.6332665330661322 -1.0102762727157184
1.6372745490981964 -1.020066224710706
1.6412825651302605 -1.0295026788380042
1.6452905811623246 -1.0385806167754943
1.6492985971943888 -1.0472959606560113
1.653306613226453 -1.0556448475135345
1.657314629258517 -1.0636243017817302
1.6613226452905812 -1.0712317302004302
1.6653306613226453 -1.0784652556922791
1.6693386773547094 -1.085324119254609
1.6733466933867733 -1.0918076592314465
1.6773547094188377 -1.0979152139668202
1.6813627254509016 -1.1036461417078258
1.685370741482966 -1.1090009395111873
1.6893787575150299 -1.1139818384637221
1.6933867735470942 -1.118591203141916
1.6973947895791581 -1.1228313206036424
1.7014028056112225 -1.126704456581636
1.7054108216432864 -1.1302133712503293
1.7094188376753507 -1.133361557984108
1.7134268537074147 -1.1361526135541005
1.717434869739479 -1.1385904084768346
1.721442885771543 -1.1406789213747257
1.7254509018036073 -1.1424222877487857
1.7294589178356712 -1.1438248692910613
1.7334669338677355 -1.1448910453283805
1.7374749498997994 -1.1456251951875713
1.7414829659318638 -1.1460317049996853
1.7454909819639277 -1.1461152790890639
1.749498997995992 -1.145881069174477
1.753507014028056 -1.1453340569255361
1.7575150300601203 -1.1444780348371533
1.7615230460921842 -1.1433163792007228
1.7655310621242486 -1.1418530901876076
1.7695390781563125 -1.1400930230977584
1.7735470941883766 -1.1380410950224362
1.7775551102204408 -1.1357022230529017
1.781563126252505 -1.133081306247465
1.785571142284569 -1.1301824993692038
1.7895791583166332 -1.1270089645140544
1.7935871743486973 -1.1235637947758255
1.7975951903807614 -1.1198500832483254
1.8016032064128256 -1.115870954098884
1.8056112224448897 -1.1116307394779412
1.8096192384769538 -1.1071353407487248
1.813627254509018 -1.1023907641475943
1.817635270541082 -1.0974030159109092
1.8216432865731462 -1.0921779808347434
1.8256513026052104 -1.0867170901405618
1.8296593186372745 -1.0810161398177698
1.8336673346693386 -1.0750705639735543
1.8376753507014028 -1.0688757967151012
1.8416833667334669 -1.0624277454234683
1.845691382765531 -1.0557387150574098
1.8496993987975952 -1.0488412213272413
1.8537074148296593 -1.0417619416638169
1.8577154308617234 -1.0344920384746308
1.8617234468937875 -1.027011958887815
1.8657314629258517 -1.019314929345126
1.8697394789579158 -1.0114095243651082
1.87374749498998 -1.0033052268224816
1.8777555110220439 -0.9950115195919667
1.8817635270541082 -0.9865375485561518
1.8857715430861721 -0.9778819948652793
1.8897795591182365 -0.9690312998419496
1.8937875751503004 -0.9599712100631572
1.8977955911823647 -0.9506874721058921
1.9018036072144286 -0.9411669429892942
1.905811623246493 -0.9314291882704689
1.909819639278557 -0.9215310426258179
1.9138276553106213 -0.911531368164516
1.9178356713426852 -0.9014890269957424
1.9218436873747495 -0.8914619248284134
1.9258517034068134 -0.8814812138684003
1.9298597194388778 -0.8715483488633564
1.9338677354709417 -0.8616632373573325
1.937875751503006 -0.8518257868943745
1.94188376753507 -0.8420359050185332
1.9458917835671343 -0.8322934992738547
1.9498997995991982 -0.8225984772043894
1.9539078156312626 -0.8129507463541837
1.9579158316633265 -0.803350214267288
1.9619238476953909 -0.7937967884877487
1.9659318637274548 -0.7842903765596161
1.9699398797595191 -0.7748308860269365
1.973947895791583 -0.7654182244337603
1.9779559118236472 -0.7560522993241344
1.9819639278557113 -0.7467330182421077
1.9859719438877754 -0.7374602887317286
1.9899799599198396 -0.7282340183370454
1.9939879759519037 -0.7190541146021063
1.9979959919839678 -0.70992048507096
2.0020040080160317 -0.7008330372876551
2.006012024048096 -0.6917916787962386
2.0100200400801604 -0.68279631714076
2.0140280561122244 -0.6738468598652682
2.0180360721442883 -0.6649432145138111
2.0220440881763526 -0.6560852886304356
2.026052104208417 -0.6472729897591915
2.030060120240481 -0.6385062254441278
2.034068136272545 -0.629784903229292
2.038076152304609 -0.6211089306587317
2.0420841683366735 -0.612478215276496
2.0460921843687374 -0.6038926646266343
2.0501002004008013 -0.5953521862531941
2.0541082164328657 -0.5868566877002224
2.05811623246493 -0.5784060765117691
2.062124248496994 -0.5700002602318831
2.066132264529058 -0.5616391464046121
2.070140280561122 -0.5533226425740033
2.0741482965931866 -0.5450506562841061
2.0781563126252505 -0.5368230950789699
2.0821643286573144 -0.5286398665026418
2.0861723446893787 -0.5205008780991697
2.090180360721443 -0.5124060374126024
2.094188376753507 -0.5043552519869896
2.098196392785571 -0.4963484293663786
2.1022044088176353 -0.48838547709481683
2.1062124248496996 -0.4804663027163536
2.1102204408817635 -0.47259081377503814
2.1142284569138274 -0.46475891781491785
2.118236472945892 -0.45697052238004043
2.122244488977956 -0.44922553501445506
2.12625250501002 -0.44152386326221077
2.130260521042084 -0.4338654146673552
2.1342685370741483 -0.4262500967739359
2.1382765531062122 -0.418677817126003
2.142284569138276 -0.4111484832676037
2.1462925851703405 -0.4036620027427859
2.150300601202405 -0.39621828309559864
2.1543086172344688 -0.38881723187009104
2.1583166332665327 -0.3814587566103109
2.162324649298597 -0.3741427648603055
2.1663326653306614 -0.3668691641641241
2.1703406813627253 -0.3596378620658159
2.174348697394789 -0.35244876610942855
2.1783567134268536 -0.3453017838390094
2.182364729458918 -0.33819682279860774
2.186372745490982 -0.3311337905322727
2.1903807615230457 -0.32411259458405206
2.19438877755511 -0.31713314249799307
2.1983967935871744 -0.31019534181814507
2.2024048096192383 -0.3032991000885571
2.2064128256513023 -0.29644432485327693
2.2104208416833666 -0.28963092365635196
2.214428857715431 -0.2828588040418314
2.218436873747495 -0.2761278735537644
2.222444889779559 -0.2694380397361985
2.226452905811623 -0.2627892101331815
2.2304609218436875 -0.2561812922887623
2.2344689378757514 -0.2496141937469901
2.2384769539078153 -0.24308782205191243
2.2424849699398797 -0.23660208474757718
2.246492985971944 -0.23015688937803316
2.250501002004008 -0.22375214348732958
2.254509018036072 -0.21738775461951407
2.258517034068136 -0.2110636303186344
2.2625250501002006 -0.20477967812873946
2.2665330661322645 -0.19853580559387837
2.2705410821643284 -0.19233192025809884
2.2745490981963927 -0.1861679296654486
2.278557114228457 -0.1800437413599766
2.282565130260521 -0.17395926288573188
2.286573146292585 -0.16791440178676215
2.2905811623246493 -0.1619090656071152
2.2945891783567136 -0.15594316189084007
2.2985971943887775 -0.1500165981819856
2.3026052104208414 -0.1441292820245996
2.306613226452906 -0.1382811209627298
2.31062124248497 -0.13247202254042528
2.314629258517034 -0.12670189430173492
2.318637274549098 -0.12097064379070646
2.3226452905811623 -0.1152781785513877
2.3266533066132267 -0.10962440612782769
2.3306613226452906 -0.10400923406407515
2.3346693386773545 -0.09843256990417826
2.338677354709419 -0.09289432119218452
2.3426853707414828 -0.0873943954721433
2.3466933867735467 -0.08193270028810279
2.350701402805611 -0.07650914318411031
2.3547094188376754 -0.07112363170421532
2.3587174348697393 -0.06577607339246655
2.362725450901803 -0.06046637579291156
2.3667334669338675 -0.05519444644959846
2.370741482965932 -0.04996019290657615
2.374749498997996 -0.04476352270789323
2.3787575150300597 -0.03960434339759791
2.382765531062124 -0.03448256251973765
2.3867735470941884 -0.029398087618361768
2.3907815631262523 -0.02435082623751903
2.3947895791583163 -0.019340685921256904
2.3987975951903806 -0.014367574213623793
2.402805611222445 -0.009431398658668308
2.406813627254509 -0.00453206680043905
2.410821643286573 0.00033051381701551877
2.414829659318637 0.0051564356496481105
2.4188376753507015 0.00994579115340945
2.4228456913827654 0.014698672784250705
2.4268537074148293 0.019415172998124414
2.4308617234468937 0.024095384250982232
2.434869739478958 0.028739398998775624
2.438877755511022 0.033347309697455446
2.442885771543086 0.03791920880297388
2.44689378757515 0.042455188771283466
2.4509018036072145 0.0469553420583347
2.4549098196392785 0.05141976112007912
2.4589178356713424 0.05584853841246897
2.4629258517034067 0.060241766391455905
2.466933867735471 0.06459953751299168
2.470941883767535 0.06892194423302679
2.474949899799599 0.0732090790075137
2.4789579158316633 0.07746103429240471
2.4829659318637276 0.08167790254365057
2.4869739478957915 0.08585977621720278
2.4909819639278554 0.09000674776901313
2.49498997995992 0.09411890965503383
2.498997995991984 0.0981963543312164
2.503006012024048 0.10223917425351145
2.507014028056112 0.10624746187787132
2.5110220440881763 0.11022130966024837
2.5150300601202407 0.11416081005659329
2.5190380761523046 0.11806605552285768
2.5230460921843685 0.12193713851499327
2.527054108216433 0.1257741514889523
2.531062124248497 0.12957718690068623
2.535070140280561 0.13334633720614575
2.539078156312625 0.13708169486128335
2.5430861723446894 0.14078335232205078
2.5470941883767533 0.14445140204439888
2.551102204408817 0.1480859364842801
2.5551102204408815 0.15168704809764597
2.559118236472946 0.15525482934044785
2.56312625250501 0.15878937266863719
2.5671342685370737 0.1622907705381658
2.571142284569138 0.1657591154049859
2.5751503006012024 0.1691944997250484
2.5791583166332663 0.17259701595430482
2.5831663326653302 0.1759667565487072
2.5871743486973946 0.1793038139642073
2.591182364729459 0.1826082806567566
2.595190380761523 0.18588024908230663
2.5991983967935868 0.1891198116968087
2.603206412825651 0.19232706095621532
2.6072144288577155 0.19550208931647764
2.6112224448897794 0.19864498923354681
2.6152304609218433 0.20175585316337502
2.6192384769539077 0.20483477356191415
2.623246492985972 0.20788184288511563
2.627254509018036 0.21089715358893035
2.6312625250501 0.21388079812931063
2.635270541082164 0.2168328689622085
2.6392785571142285 0.21975345854357492
2.6432865731462925 0.2226426593293614
2.6472945891783564 0.22550056377552008
2.6513026052104207 0.22832726433800257
2.655310621242485 0.23112285347276051
2.659318637274549 0.2338874236357449
2.663326653306613 0.23662106728290783
2.6673346693386772 0.2393238768702014
2.6713426853707416 0.24199594485357656
2.6753507014028055 0.24463736368898514
2.6793587174348694 0.24724822583237885
2.6833667334669338 0.249828623739709
2.687374749498998 0.25237864986692815
2.691382765531062 0.2548983966699866
2.695390781563126 0.2573879566048368
2.6993987975951903 0.25984742212743056
2.7034068136272547 0.2622768856937194
2.7074148296593186 0.26467643975965416
2.7114228456913825 0.26704617678118703
2.715430861723447 0.26938618921427043
2.719438877755511 0.2716965695148551
2.723446893787575 0.2739774101388922
2.727454909819639 0.27622880354233426
2.7314629258517034 0.27845084218113236
2.7354709418837677 0.2806436185112391
2.7394789579158316 0.28280722498860494
2.7434869739478955 0.2849417540691823
2.74749498997996 0.28704729820892216
2.751503006012024 0.28912394986377654
2.7555110220440877 0.29117180148969757
2.759519038076152 0.2931909455426358
2.7635270541082164 0.2951814744785439
2.7675350701402803 0.29714348075337244
2.7715430861723442 0.2990770568230737
2.7755511022044086 0.3009822951436
2.779559118236473 0.3028592881709018
2.783567134268537 0.30470812836093103
2.7875751503006008 0.3065289081696393
2.791583166332665 0.30832172005297875
2.7955911823647295 0.3100866564669005
2.7995991983967934 0.3118238098673566
2.8036072144288573 0.31353327271029796
2.8076152304609217 0.31521513745167706
2.811623246492986 0.31686949654744484
2.81563126252505 0.31849644245355324
2.819639278557114 0.3200960676259544
2.823647294589178 0.32166846452059894
2.8276553106212425 0.32321372559343947
2.8316633266533064 0.32473194330042654
2.8356713426853704 0.3262232100975127
2.8396793587174347 0.32768761844064964
2.843687374749499 0.32912526078578846
2.847695390781563 0.3305362295888806
2.851703406813627 0.33192061730587835
2.8557114228456912 0.3332785163927334
2.8597194388777556 0.3346100193053969
2.8637274549098195 0.3359152184998202
2.8677354709418834 0.3371942064319554
2.8717434869739478 0.33844707555775455
2.875751503006012 0.3396739183331684
2.879759519038076 0.34087482721414963
2.88376753507014 0.3420498946566485
2.8877755511022043 0.34319921311661755
2.8917835671342687 0.3443228750500085
2.8957915831663326 0.3454209729127728
2.8997995991983965 0.34649359916086164
2.903807615230461 0.3475408462502277
2.907815631262525 0.34856280663682176
2.911823647294589 0.3495595727765952
2.915831663326653 0.3505312371255004
2.9198396793587174 0.3514778921394888
2.9238476953907817 0.3523996302745121
2.9278557114228456 0.35329654398652144
2.9318637274549095 0.35416872573146874
2.935871743486974 0.35501626796530616
2.9398797595190382 0.3558392631439841
2.943887775551102 0.3566378037234556
2.947895791583166 0.35741198215967146
2.9519038076152304 0.3581618909085828
2.9559118236472943 0.3588876224261432
2.9599198396793582 0.3595892691683021
2.9639278557114226 0.36026692359101253
2.967935871743487 0.36092067815022516
2.971943887775551 0.3615506253018925
2.9759519038076148 0.3621568575019662
2.979959919839679 0.3627394672063967
2.9839679358717435 0.3632985468711372
2.9879759519038074 0.3638341889521381
2.9919839679358713 0.36434648590535135
2.9959919839679356 0.3648355301867294
3.0 			   0.365301414252223
end


( dipole 8 8  )
( name "<Ap3Delta|DMZ|Ap3Delta>" (1.1) )
( spin 1  )
( lambda 2 )
( type grid )
( units angstroms ea0  )
( values )
( 	1	1.14974438 )
( 	1.05	1.08746133 )
( 	1.1	0.94235227 )
( 	1.11	0.91255947 )
( 	1.12	0.88267937 )
( 	1.13	0.85275167 )
( 	1.14	0.82280949 )
( 	1.15	0.79288091 )
( 	1.16	0.76298976 )
( 	1.17	0.733157 )
( 	1.18	0.70340055 )
( 	1.19	0.67373682 )
( 	1.2	0.64418249 )
( 	1.21	0.61475694 )
( 	1.22	0.58548853 )
( 	1.23	0.55641693 )
( 	1.24	0.51815695 )
( 	1.25	0.49090005 )
( 	1.26	0.46402759 )
( 	1.27	0.43754597 )
( 	1.28	0.41146234 )
( 	1.29	0.38578367 )
( 	1.3	0.36051633 )
( 	1.31	0.33566579 )
( 	1.32	0.31123626 )
( 	1.33	0.28723137 )
( 	1.34	0.26365306 )
( 	1.35	0.24050239 )
( 	1.36	0.21777948 )
( 	1.37	0.19167541 )
( 	1.38	0.16972516 )
( 	1.39	0.14820145 )
( 	1.4	0.12710319 )
( 	1.41	0.10642927 )
( 	1.42	0.08617867 )
( 	1.43	0.06635032 )
( 	1.44	0.0469433 )
( 	1.45	0.02795687 )
( 	1.46	0.00939065 )
( 	1.47	-0.00875526 )
( 	1.48	-0.02648015 )
( 	1.49	-0.0437825 )
( 	1.5	-0.06065987 )
( 	1.51	-0.0771087 )
( 	1.52	-0.0931242 )
( 	1.53	-0.10870016 )
( 	1.54	-0.12382893 )
( 	1.55	-0.1385013 )
( 	1.56	-0.15270645 )
( 	1.57	-0.16643229 )
( 	1.58	-0.17966526 )
( 	1.59	-0.19239091 )
( 	1.6	-0.20459432 )
( 	1.61	-0.21625955 )
( 	1.62	-0.22737503 )
( 	1.64	-0.24788761 )
( 	1.65	-0.25728955 )
( 	1.66	-0.26611333 )
( 	1.68	-0.2820472 )
( 	1.69	-0.28917973 )
( 	1.7	-0.29577851 )
( 	1.71	-0.30186406 )
( 	1.72	-0.30745896 )
( 	1.74	-0.31727522 )
( 	1.75	-0.32154462 )
( 	1.76	-0.32541968 )
( 	1.78	-0.33207306 )
( 	1.8	-0.33738127 )
( 	1.82	-0.34147118 )
( 	1.84	-0.34444449 )
( 	1.85	-0.34553833 )
( 	1.86	-0.34638242 )
( 	1.88	-0.34735075 )
( 	1.9	-0.34740398 )
( 	1.92	-0.34658777 )
( 	1.94	-0.34494249 )
( 	1.95	-0.34381922 )
( 	1.96	-0.34250219 )
( 	1.98	-0.33930161 )
( 	2	-0.33537083 )
( 	2.05	-0.32255644 )
( 	2.1	-0.30590491 )
( 	2.15	-0.28605718 )
( 	2.2	-0.26377947 )
( 	2.25	-0.23991651 )
( 	2.3	-0.21525976 )
( 	2.35	-0.19058231 )
( 	2.4	-0.16661982 )
( 	2.5	-0.12327069 )
( 	2.6	-0.08837605 )
( 	2.8	-0.0439561 )
( 	3	-0.02268101 )
( end  )


dipole 7 7
name "<App3Sig+|DMZ|App3Sig+>" (2.1)
spin 1
lambda 0
type grid
units angstroms ea0
values
	1	1.23090826
	1.05	1.09632985
	1.1	0.94815907
	1.11	0.91808184
	1.12	0.88795492
	1.13	0.85780825
	1.14	0.82766842
	1.15	0.79755905
	1.16	0.7675008
	1.17	0.73751228
	1.18	0.70760994
	1.19	0.67780892
	1.2	0.64812496
	1.21	0.61857655
	1.22	0.58919172
	1.23	0.56000925
	1.24	0.52161698
	1.25	0.49425973
	1.26	0.46729185
	1.27	0.44071957
	1.28	0.41454984
	1.29	0.38878944
	1.3	0.36344456
	1.31	0.33852052
	1.32	0.31402129
	1.33	0.28995049
	1.34	0.26630981
	1.35	0.24310022
	1.36	0.22032167
	1.37	0.19416054
	1.38	0.17216112
	1.39	0.15059127
	1.4	0.12944975
	1.41	0.10873537
	1.42	0.08844695
	1.43	0.0685833
	1.44	0.0491434
	1.45	0.0301264
	1.46	0.0115318
	1.47	-0.00664042
	1.48	-0.02438962
	1.49	-0.0417144
	1.5	-0.05861238
	1.51	-0.07508009
	1.52	-0.09111279
	1.53	-0.10670436
	1.54	-0.12184719
	1.55	-0.13653211
	1.56	-0.15074836
	1.57	-0.16448389
	1.58	-0.17772519
	1.59	-0.19045782
	1.6	-0.2026669
	1.61	-0.21433643
	1.62	-0.2254552
	1.64	-0.24599216
	1.65	-0.25539529
	1.66	-0.26419595
	1.68	-0.28012532
	1.69	-0.28725432
	1.7	-0.29384896
	1.71	-0.29992996
	1.72	-0.30552002
	1.74	-0.3153258
	1.75	-0.31958954
	1.76	-0.32345872
	1.78	-0.33009885
	1.8	-0.33539354
	1.82	-0.3394691
	1.84	-0.3424269
	1.85	-0.34351243
	1.86	-0.34434773
	1.88	-0.34529699
	1.9	-0.34532872
	1.92	-0.34448796
	1.94	-0.34281447
	1.95	-0.34167537
	1.96	-0.34034152
	1.98	-0.33710352
	2	-0.33312978
	2.05	-0.32018023
	2.1	-0.30333106
	2.15	-0.28326959
	2.2	-0.26074563
	2.25	-0.23660893
	2.3	-0.21168522
	2.35	-0.18677455
	2.4	-0.16263735
	2.5	-0.11917128
	2.6	-0.08445965
	2.8	-0.04084457
	3	-0.02041309
end

dipole  5 1
name "<B3Sig-|DMZ|X3Sig->" (<3.4|DMZ|1.4> HERE - removed HIGH R>2.35 MOD)
spin   1 1
lambda  0  0
type   grid
factor   1   (0, 1 or i)
units angstroms ea0
values
    1	1.98553E-06
    1.05	1.49845E-06
    1.1	0.049237423
	1.11	-0.019325025
	1.12	-0.08707323
	1.13	-0.15163434
	1.14	-0.211093079
	1.15	-0.264185206
	1.16	-0.310461136
	1.17	-0.35001221
	1.18	-0.382820674
	1.19	-0.405626689
	1.2	-0.411417921
	1.22	-0.437641997
	1.23	-0.468107111
	1.24	-0.493626338
	1.25	-0.515225075
	1.26	-0.533655535
	1.27	-0.549469137
	1.28	-0.563085441
	1.29	-0.574841098
	1.3	-0.585041633
	1.31	-0.593878578
	1.32	-0.601566342
	1.33	-0.608263548
	1.34	-0.614093451
	1.35	-0.619156831
	1.36	-0.623540748
	1.37	-0.627310602
	1.38	-0.630520352
	1.39	-0.633215414
	1.4	-0.635434923
	1.41	-0.637213451
	1.42	-0.638581533
	1.43	-0.639568013
	1.44	-0.640199197
	1.45	-0.640500073
	1.46	-0.640494532
	1.47	-0.640205577
	1.48	-0.639655514
	1.49	-0.638866046
	1.5	-0.637858498
	1.51	-0.636653673
	1.52	-0.635271861
	1.53	-0.633733078
	1.54	-0.632056882
	1.55	-0.630262413
	1.56	-0.628368334
	1.57	-0.626392968
	1.58	-0.624323626
	1.59	-0.622237678
	1.6	-0.620123182
	1.61	-0.617997746
	1.62	-0.615880127
	1.64	-0.611730475
	1.65	-0.609812515
	1.66	-0.608121459
	1.68	-0.606704689
	1.69	-0.606083651
	1.7	-0.604824117
	1.71	-0.603225847
	1.72	-0.60143043
	1.74	-0.597453004
	1.75	-0.595306696
	1.76	-0.593061935
	1.78	-0.588273813
	1.8	-0.58307028
	1.82	-0.577425691
	1.84	-0.571312274
	1.85	-0.568070468
	1.86	-0.564700507
	1.88	-0.557554501
	1.9	-0.549840312
	1.92	-0.541494094
	1.94	-0.532464245
	1.95	-0.527664541
	1.96	-0.522662143
	1.98	-0.511999392
	2	-0.500364422
	2.05	-0.466105802
	2.1	-0.422348038
	2.15	-0.366693298
	2.2	-0.299857716
	2.25	-0.228912325
	2.3	-0.16342758
	2.35	-0.108286457
	2.4	-0.063868933
	2.5	0.00204525
	2.6	0.030996583
	2.7	0.043311177
	2.8	0.043477184
	2.9	0.038416133
	3.0	0.032548772
end

dipole 11 10
name "<e1Pi|DMZ|d1Pi>" (<2.2|DMZ|1.2>, DIABATISED §)
spin   0 0
lambda  1 1
type   grid
factor   1   (0, 1 or i)
units angstroms debye
values
1.20	0.05041352
1.21	0.046503693
1.22	0.042755332
1.23	0.03915895
1.24	0.035536351
1.25	0.03196327
1.26	0.028351056
1.27	0.024713468
1.28	0.021027657
1.29	0.017274923
1.30	0.013459142
1.31	0.009599481
1.32	0.005692877
1.33	0.001788343
1.34	-0.002091823
1.35	-0.005935127
1.36	-0.009675523
1.37	-0.013298419
1.38	-0.016793126
1.39	-0.020117601
1.40	-0.023247866
1.41	-0.026211784
1.42	-0.028882753
1.43	-0.031305246
1.44	-0.033463909
1.45	-0.035343383
1.46	-0.036951889
1.47	-0.038283411
1.48	-0.039333364
1.49	-0.040098259
1.50	-0.040575907
1.51	-0.040764778
1.52	-0.040664286
1.53	-0.040221457
1.54	-0.039544644
1.55	-0.038582125
1.56	-0.037337166
1.57	-0.035814494
1.58	-0.034020798
1.59	-0.031965093
1.60	-0.029659183
1.61	-0.027118053
1.62	-0.024360113
1.64	-0.018287277
1.65	-0.015028691
1.66	-0.011665512
1.68	-0.004774011
1.70	0.002073951
1.72	0.008568033
1.74	0.014425087
1.75	0.017045117
1.76	0.019450073
1.78	0.023513663
1.80	0.026699515
1.82	0.029252769
1.84	0.031715486
1.85	0.033115682
1.86	0.034824004
1.88	0.039938394
1.90	0.049102176
1.98	0.083318293
2.00	0.089617523
2.02	0.093111106
2.04	0.093056658
2.05	0.09204041
2.06	0.090540382
2.08	0.08649553
2.10	0.081554067
2.12	0.076125649
2.14	0.070474465
2.15	0.067621761
2.16	0.064772863
2.18	0.059134989
2.20	0.053638004
2.22	0.0483353
2.24	0.043264428
2.25	0.040824956
2.26	0.038453166
2.28	0.033921955
2.30	0.029681979
2.32	0.025743354
2.34	0.022107368
2.35	0.020402816
2.36	0.018773514
2.38	0.015733771
2.40	0.012982854
2.42	0.010506687
2.44	0.008291204
2.45	0.007276802
2.46	0.006321064
2.48	0.004578697
2.50	0.003025496
2.52	0.00168906
2.54	0.000530257
2.56	-0.000468728
2.58	-0.00132182
2.60	-0.002045041
2.62	-0.002650295
2.64	-0.003149457
2.66	-0.003551068
2.68	-0.003865626
2.70	-0.004098009
2.72	-0.004243512
2.74	-0.004339044
2.76	-0.004339762
2.78	-0.004244749
2.80	-0.004061159
2.82	-0.003795202
2.84	-0.003474857
2.86	-0.003161207
2.88	-0.002940718
2.90	-0.002887436
2.92	-0.003029548
2.94	-0.003321227
2.96	-0.00370513
2.98	-0.004124483
3.00	-0.004533123
end

dipole 13 10
name "<(3)1Pi|DMZ|d1Pi>" (<3.2|DMZ|1.2>, DIABATISED §)
spin   0 0
lambda  1 1
type   grid
factor   1   (0, 1 or i)
units angstroms debye
values
1.20	1.227160214
1.21	0.859948026
1.22	0.698599408
1.23	0.603595334
1.24	0.541689856
1.25	0.495162562
1.26	0.458340883
1.27	0.428409576
1.28	0.403717038
1.29	0.382894974
1.30	0.364717744
1.31	0.349161959
1.32	0.335820277
1.33	0.324810916
1.34	0.314997913
1.35	0.306917192
1.36	0.300047265
1.37	0.294267696
1.38	0.289475801
1.39	0.285586653
1.40	0.282552411
1.41	0.280014683
1.42	0.278446569
1.43	0.277542839
1.44	0.277213178
1.45	0.27741058
1.46	0.278075527
1.47	0.279214052
1.48	0.28079636
1.49	0.282796909
1.50	0.285194246
1.51	0.287970755
1.52	0.291112876
1.53	0.294611373
1.54	0.298461128
1.55	0.302661524
1.56	0.307216789
1.57	0.312136086
1.58	0.317434236
1.59	0.323131919
1.60	0.329218392
1.61	0.335811947
1.62	0.342924042
1.64	0.359062663
1.65	0.368453524
1.66	0.379333603
1.68	0.40977833
1.70	0.436194154
1.72	0.457906317
1.74	0.478558091
1.75	0.488616873
1.76	0.498452295
1.78	0.517408214
1.80	0.535106713
1.82	0.551259717
1.84	0.565614465
1.85	0.572047048
1.86	0.577947361
1.88	0.588025561
1.90	0.595541927
1.92	0.600007322
1.94	0.601642151
1.95	0.601783647
1.96	0.602849169
1.98	0.60249841
2.00	0.598580604
2.02	0.593004656
2.04	0.586076492
2.05	0.58209922
2.06	0.5777755
2.08	0.568098334
2.10	0.557102294
2.12	0.544894311
2.14	0.531613669
2.15	0.524619905
2.16	0.517417785
2.18	0.502471583
2.20	0.486940646
2.22	0.470986384
2.24	0.454762996
2.25	0.446596064
2.26	0.438415303
2.28	0.422076472
2.30	0.405865048
2.32	0.389908205
2.34	0.374222042
2.35	0.366507707
2.36	0.358884294
2.38	0.343918093
2.40	0.329332165
2.42	0.315130662
2.44	0.301293626
2.45	0.294532443
2.46	0.287868977
2.48	0.274835887
2.50	0.262194182
2.52	0.249979837
2.54	0.238102699
2.56	0.226588623
2.58	0.215415948
2.60    0.204555977
2.62	0.19397159
2.64	0.183615848
2.66	0.173430664
2.68	0.163340048
2.70	0.153247565
2.72	0.1430259
2.74	0.13249514
2.76	0.121420873
2.78	0.10945802
2.80	0.096106017
2.82	0.080631978
2.84	0.061981718
2.86	0.0387766
2.88	0.009736932
2.90	-0.024768378
2.92	-0.060287052
2.94	-0.08916426
2.96	-0.106915839
2.98	-0.114948811
3.00	-0.116854303
end


(dipole-x  10 2 )
( name "<d1Pi|DMY|a1Delta>" (<1.3|DMY|1.1> HERE - , %) )
( spin   0 0  )
( lambda  1 2 )
(<x|Lz|y> -i -2i)
( type   grid )
( factor   -1   (0, 1 or i) )
( units angstroms ea0 )
( values )
( 	1	0.490386106 )
( 	1.05	0.439360438 )
( 	1.1	0.388854062 )
( 	1.11	0.379284495 )
( 	1.12	0.370029133 )
( 	1.13	0.36102691 )
( 	1.14	0.352214856 )
( 	1.15	0.343542191 )
( 	1.16	0.334971264 )
( 	1.17	0.326478185 )
( 	1.18	0.318038228 )
( 	1.19	0.30964456 )
( 	1.2	0.301292827 )
( 	1.21	0.292982021 )
( 	1.22	0.284714394 )
( 	1.23	0.276494619 )
( 	1.24	0.268329229 )
( 	1.25	0.260226179 )
( 	1.26	0.252194168 )
( 	1.27	0.24424259 )
( 	1.28	0.236381179 )
( 	1.29	0.228619485 )
( 	1.3	0.220966762 )
( 	1.31	0.213432706 )
( 	1.32	0.206025785 )
( 	1.33	0.198735434 )
( 	1.34	0.191600238 )
( 	1.35	0.184609695 )
( 	1.36	0.177768277 )
( 	1.37	0.171079543 )
( 	1.38	0.164546228 )
( 	1.39	0.158170277 )
( 	1.4	0.151952933 )
( 	1.41	0.145894809 )
( 	1.42	0.139995762 )
( 	1.43	0.134255369 )
( 	1.44	0.128672792 )
( 	1.45	0.123246819 )
( 	1.46	0.117975964 )
( 	1.47	0.112871781 )
( 	1.48	0.107905554 )
( 	1.49	0.103088703 )
( 	1.5	0.098419096 )
( 	1.51	0.093895011 )
( 	1.52	0.089513151 )
( 	1.53	0.085271501 )
( 	1.54	0.081167493 )
( 	1.55	0.077198429 )
( 	1.56	0.073361464 )
( 	1.57	0.06965359 )
( 	1.58	0.066071618 )
( 	1.59	0.062612192 )
( 	1.6	0.05927171 )
( 	1.61	0.056046419 )
( 	1.62	0.052932445 )
( 	1.64	0.04702231 )
( 	1.65	0.044217902 )
( 	1.66	0.041508497 )
( 	1.68	0.036364656 )
( 	1.69	0.033893128 )
( 	1.7	0.031526374 )
( 	1.71	0.029237419 )
( 	1.72	0.027023469 )
( 	1.74	0.022812346 )
( 	1.75	0.020811431 )
( 	1.76	0.018877892 )
( 	1.78	0.015205988 )
( 	1.8	0.011781364 )
( 	1.82	0.008584613 )
( 	1.84	0.005589768 )
( 	1.85	0.00415573 )
( 	1.86	0.002759289 )
( 	1.88	4.1805E-05 )
( 	1.9	-0.002626243 )
( 	1.92	-0.004524368 )
( 	1.94	-0.005329069 )
( 	1.95	-0.005966435 )
( 	1.96	-0.006664099 )
( 	1.98	-0.008100003 )
( 	2	-0.009526064 )
( 	2.05	-0.012786824 )
( 	2.1	-0.014918856 )
( 	2.15	-0.017505947 )
( 	2.2	-0.019589125 )
( 	2.25	-0.021169485 )
( 	2.3	-0.022264117 )
( 	2.35	-0.022895506 )
( 	2.4	-0.023110531 )
( 	2.5	-0.022438085 )
( 	2.6	-0.020538309 )
( 	2.7	-0.017551444 )
( 	2.8	-0.01335937 )
( 	2.9	-0.008415587 )
( 	3	-0.004363263 )
( end )

dipole-x  10 2
name "<d1Pi|DMY|a1Delta>" (<1.2|DMY|1.4> HERE - )
spin   0 0
lambda  1 2
<x|Lz|y> -i -2i
type   grid
factor   1   (0, 1 or i)
units angstroms ea0
values
	1	-0.486923204
	1.05	-0.441205156
	1.1	-0.39643011
	1.11	-0.388056461
	1.12	-0.38000097
	1.13	-0.37219941
	1.14	-0.364588138
	1.15	-0.357117032
	1.16	-0.349749762
	1.17	-0.342464584
	1.18	-0.335235838
	1.19	-0.328059813
	1.2	-0.320933613
	1.21	-0.313856591
	1.22	-0.306830891
	1.23	-0.299860623
	1.24	-0.292951302
	1.25	-0.286109434
	1.26	-0.279341969
	1.27	-0.272656158
	1.28	-0.266059279
	1.29	-0.259558129
	1.3	-0.25315906
	1.31	-0.246868952
	1.32	-0.240673311
	1.33	-0.234584011
	1.34	-0.228643226
	1.35	-0.222823408
	1.36	-0.217125349
	1.37	-0.211548858
	1.38	-0.206092867
	1.39	-0.200755497
	1.4	-0.195534169
	1.41	-0.190425788
	1.42	-0.185426371
	1.43	-0.180531739
	1.44	-0.175737457
	1.45	-0.171038794
	1.46	-0.166430851
	1.47	-0.161918309
	1.48	-0.157476728
	1.49	-0.153110974
	1.5	-0.148816312
	1.51	-0.144580756
	1.52	-0.140413593
	1.53	-0.136304739
	1.54	-0.132250342
	1.55	-0.128246962
	1.56	-0.1242915
	1.57	-0.120381212
	1.58	-0.116513732
	1.59	-0.112687055
	1.6	-0.108899642
	1.61	-0.105150269
	1.62	-0.101437919
	1.64	-0.094124626
	1.65	-0.090523888
	1.66	-0.086961816
	1.68	-0.079955955
	1.69	-0.076528266
	1.7	-0.073137457
	1.71	-0.069795887
	1.72	-0.066506961
	1.74	-0.060102396
	1.75	-0.056994689
	1.76	-0.05395514
	1.78	-0.048095996
	1.8	-0.042550056
	1.82	-0.03733292
	1.84	-0.032449535
	1.85	-0.03013745
	1.86	-0.027905091
	1.88	-0.023706281
	1.9	-0.019984343
	1.92	-0.01727213
	1.94	-0.014322058
	1.95	-0.012731478
	1.96	-0.011185555
	1.98	-0.008260562
	2	-0.005555673
	2.05	0.000348268
	2.1	0.004392191
	2.15	0.008550514
	2.2	0.01184107
	2.25	0.014354062
	2.3	0.016174071
	2.35	0.017379501
	2.4	0.018057408
	2.5	0.018076027
	2.6	0.016711687
	2.7	0.01417914
	2.8	0.010471745
	2.9	0.006096135
	3	0.002575323
end


dipole-x  10 3
name "<d1Pi|DMY|b1Sig+>" (<1.3|DMY|2.1> HERE - )
spin   0 0
lambda  1 0
<x|Lz|y> -i 0
type   grid
factor   1   (0, 1 or i)
units angstroms ea0
values
	1	-0.485714828223
	1.05	-0.441005158944
	1.1	-0.410409443810
	1.11	-0.403357282542
	1.12	-0.396159430039
	1.13	-0.388708719122
	1.14	-0.380838543108
	1.15	-0.372408783450
	1.16	-0.363550973097
	1.17	-0.354573769905
	1.18	-0.345587202563
	1.19	-0.336550529605
	1.2	-0.327405694058
	1.21	-0.318113145872
	1.22	-0.308654649050
	1.23	-0.299030678778
	1.24	-0.289274757367
	1.25	-0.279380461454
	1.26	-0.269428143821
	1.27	-0.259467132649
	1.28	-0.249560735604
	1.29	-0.239772924314
	1.3	-0.230163537107
	1.31	-0.220783141090
	1.32	-0.211675624564
	1.33	-0.202871544205
	1.34	-0.194390690559
	1.35	-0.186243257256
	1.36	-0.178463354892
	1.37	-0.170985358682
	1.38	-0.163829626016
	1.39	-0.156983942903
	1.4	-0.150433905239
	1.41	-0.144163938323
	1.42	-0.138157688067
	1.43	-0.132399083059
	1.44	-0.126872381801
	1.45	-0.121562550461
	1.46	-0.116455465152
	1.47	-0.111538016425
	1.48	-0.106831131106
	1.49	-0.102258053326
	1.5	-0.097841671696
	1.51	-0.093573151998
	1.52	-0.089444621211
	1.53	-0.085449075802
	1.54	-0.081580296594
	1.55	-0.077832743133
	1.56	-0.074201466378
	1.57	-0.070681985937
	1.58	-0.067231592278
	1.59	-0.063923853928
	1.6	-0.060716638784
	1.61	-0.057606631902
	1.62	-0.054590774270
	1.64	-0.048830023011
	1.65	-0.046079760076
	1.66	-0.043440857312
	1.68	-0.038349210515
	1.7	-0.033572303088
	1.72	-0.029094189357
	1.74	-0.024907079447
	1.75	-0.022919134948
	1.76	-0.020999109697
	1.78	-0.016199122751
	1.8	-0.012859659206
	1.82	-0.009714950635
	1.84	-0.006745703864
	1.85	-0.005314252778
	1.86	-0.003911429668
	1.88	-0.001178053399
	1.9	0.001251411651
	1.92	0.001479389396
	1.94	0.001868094440
	1.95	0.002473915904
	1.96	0.003172364322
	1.98	0.004668980690
	2	0.006184573503
	2.05	0.009782222780
	2.1	0.012964359663
	2.15	0.015675153160
	2.2	0.017893374950
	2.25	0.019613686375
	2.3	0.020845538028
	2.35	0.021612491700
	2.4	0.021950669421
	2.5	0.021511538763
	2.6	0.019883639681
	2.8	0.013457266036
	3	0.013120631425
end

dipole-x  10 6
name "<d1Pi|DMY|c1Sig->" (<1.2|DMY|2.4> HERE -  )
spin   0 0
lambda  1 0
<x|Lz|y> -i 0
type   grid
factor   1   (-1 for DMY to DMX and then a further -1 to make DMY comp phase consistent, phase flipped)
units angstroms ea0
values
        1	0.056366862
	1.05	0.139806621158
	1.1	0.090002485031
	1.11	0.084453274584
	1.12	0.079850730312
	1.13	0.075986707921
	1.14	0.072512673183
	1.15	0.069696645370
	1.16	0.067278451312
	1.17	0.065239386700
	1.18	0.063532899848
	1.19	0.062099676441
	1.2	0.060889136137
	1.21	0.059860397552
	1.22	0.058980916982
	1.23	0.058231536116
	1.24	0.057593992067
	1.25	0.057047390393
	1.26	0.056585204363
	1.27	0.056194307262
	1.28	0.055866032665
	1.29	0.055593158949
	1.3	0.055369590045
	1.31	0.055189976860
	1.32	0.055049696997
	1.33	0.054944426552
	1.34	0.054870113936
	1.35	0.054822931186
	1.36	0.054801916634
	1.37	0.054798398208
	1.38	0.054811422015
	1.39	0.054837645714
	1.4	0.054873779408
	1.41	0.054916570901
	1.42	0.054963574654
	1.43	0.055010879656
	1.44	0.055055605967
	1.45	0.055094714159
	1.46	0.055125077775
	1.47	0.055143750181
	1.48	0.055153764840
	1.49	0.055140240869
	1.5	0.055105932997
	1.51	0.055047950150
	1.52	0.054963523693
	1.53	0.054850056116
	1.54	0.054705187388
	1.55	0.054526870210
	1.56	0.054313440175
	1.57	0.054063691807
	1.58	0.053736022014
	1.59	0.053412567618
	1.6	0.053052710101
	1.61	0.052657787805
	1.62	0.052229816446
	1.64	0.051286279740
	1.65	0.050777870062
	1.66	0.050269601253
	1.68	0.049178638497
	1.7	0.048120063178
	1.72	0.047020330103
	1.74	0.045959717326
	1.75	0.045450171702
	1.76	0.044956734769
	1.78	0.043106489599
	1.8	0.042382869290
	1.82	0.041703269548
	1.84	0.041098735318
	1.85	0.040831787330
	1.86	0.040597552004
	1.88	0.040298429737
	1.9	0.040536639209
	1.92	0.040401635425
	1.94	0.038843043640
	1.95	0.038182370008
	1.96	0.037597023374
	1.98	0.036530665360
	2	0.035532634653
	2.05	0.033108725801
	2.1	0.030626530100
	2.15	0.028029584889
	2.2	0.025332603606
	2.25	0.022581468290
	2.3	0.019831191782
	2.35	0.017135326846
	2.4	0.014532436231
	2.5	0.009686508226
	2.6	0.005277052505
	2.8	0.003774076819
	3	0.002505513765
end


dipole-x  11 6
name "<e1Pi|DMY|c1Sig->" (<2.2|DMY|2.4>)
spin   0 0
lambda  1 0
<x|Lz|y> -i 0
type   grid
factor   1   (-1 DMY phase consistent and -1 for DMY to DMX transform phase flipped)
units angstroms debye
values
1.0 0.29886325
1.0040080160320641 0.3108678123658307
1.0080160320641283 0.32280220736430126
1.0120240480961924 0.33459626762805167
1.0160320641282565 0.34617982578972173
1.0200400801603207 0.35748271448195146
1.0240480961923848 0.36843476633738076
1.028056112224449 0.37896581398864937
1.032064128256513 0.3890056900683974
1.0360721442885772 0.3984842272092646
1.0400801603206413 0.407331258043891
1.0440881763527055 0.41547661520491636
1.0480961923847696 0.4228501313249807
1.0521042084168337 0.42938539022246247
1.0561122244488979 0.43509291006036954
1.060120240480962 0.44005528515373094
1.0641282565130261 0.4443578880686263
1.0681362725450902 0.4480860913711354
1.0721442885771544 0.45132526762733793
1.0761523046092185 0.4541607894033135
1.0801603206412826 0.4566780292651419
1.0841683366733468 0.45896235977890265
1.088176352705411 0.46109915351067565
1.092184368737475 0.46317378302654044
1.0961923847695392 0.4652716208925767
1.100200400801603 0.4674780346370479
1.1042084168336674 0.46983175672318184
1.1082164328657313 0.4722108989186739
1.1122244488977955 0.4744649663920199
1.1162324649298596 0.4765504911221446
1.1202404809619237 0.47851671316136096
1.1242484969939879 0.4804056024141608
1.128256513026052 0.48222457220812043
1.1322645290581161 0.4839740077371035
1.1362725450901803 0.48565748898076744
1.1402805611222444 0.48728129139202836
1.1442885771543085 0.4888500994588846
1.1482965931863727 0.4903631596229624
1.1523046092184368 0.49181834209278935
1.156312625250501 0.4932089673237548
1.160320641282565 0.49452461671319364
1.1643286573146292 0.49575723573659125
1.1683366733466933 0.49690656930451776
1.1723446893787575 0.4979740010930923
1.1763527054108216 0.4989626039863619
1.1803607214428857 0.4998768034213596
1.1843687374749499 0.5007209083201033
1.188376753507014 0.5014987549636589
1.1923847695390781 0.5022140503702258
1.1963927855711423 0.5028699036108296
1.2004008016032064 0.5034689572726224
1.2044088176352705 0.5040137225537052
1.2084168336673347 0.5045063569574363
1.2124248496993988 0.504948896180576
1.216432865731463 0.5053425482926237
1.220440881763527 0.5056878933150947
1.2244488977955912 0.5059862432285382
1.2284569138276553 0.5062410676351905
1.2324649298597194 0.5064559150121007
1.2364729458917836 0.506629987936054
1.2404809619238477 0.5067592754196618
1.2444889779559118 0.5068415337576223
1.248496993987976 0.5068796849473501
1.25250501002004 0.5068773697918546
1.2565130260521042 0.5068357921461216
1.2605210420841684 0.5067544000400117
1.2645290581162325 0.5066328920650236
1.2685370741482966 0.5064717546932159
1.2725450901803608 0.506271591448919
1.276553106212425 0.5060327993238412
1.280561122244489 0.5057556303952179
1.2845691382765532 0.5054403564269643
1.288577154308617 0.5050873092071392
1.2925851703406814 0.5046968318236723
1.2965931863727453 0.5042692860827919
1.3006012024048097 0.5038050465507536
1.3046092184368736 0.5033044730117131
1.308617234468938 0.502767886611037
1.3126252505010019 0.5021956060506653
1.3166332665330662 0.5015879946758323
1.3206412825651301 0.5009454455665712
1.3246492985971945 0.5002683608224882
1.3286573146292584 0.49955716373351117
1.3326653306613228 0.4988122741310118
1.3366733466933867 0.49803403332866236
1.3406813627254508 0.4972227322330249
1.344689378757515 0.49637881397651823
1.348697394789579 0.4955030934124553
1.3527054108216432 0.49459638109751286
1.3567134268537073 0.49365881496801667
1.3607214428857715 0.4926901096849002
1.3647294589178356 0.4916902815296595
1.3687374749498997 0.49066007442866777
1.3727454909819639 0.4896003068891312
1.376753507014028 0.48851146696785963
1.3807615230460921 0.48739383992322244
1.3847695390781563 0.48624775183689756
1.3887775551102204 0.48507362924254366
1.3927855711422845 0.4838719088277224
1.3967935871743486 0.4826429865167537
1.4008016032064128 0.4813872338728319
1.404809619238477 0.4801050249576758
1.408817635270541 0.4787967401391724
1.4128256513026052 0.4774627619237946
1.4168336673346693 0.47610348585770446
1.4208416833667334 0.47471931500699677
1.4248496993987976 0.47331063949147706
1.4288577154308617 0.471877821138561
1.4328657314629258 0.4704212201894325
1.43687374749499 0.4689412176662154
1.440881763527054 0.4674382062366721
1.4448897795591182 0.4659125576217222
1.4488977955911824 0.4643645990613933
1.4529058116232465 0.46279466647006756
1.4569138276553106 0.4612032313283659
1.4609218436873748 0.45959083839883513
1.464929859719439 0.45795781617336284
1.468937875751503 0.45630404769712807
1.4729458917835672 0.4546294548655708
1.4769539078156313 0.45293481569114513
1.4809619238476954 0.45122136428844567
1.4849699398797596 0.44948991162027696
1.4889779559118237 0.44774041514536966
1.4929859719438876 0.4459727783494651
1.496993987975952 0.44418732424330476
1.5010020040080159 0.44238459438443845
1.5050100200400802 0.4405650780414578
1.5090180360721441 0.4387291592383085
1.5130260521042085 0.436877213570017
1.5170340681362724 0.4350096479871527
1.5210420841683367 0.433126885335673
1.5250501002004007 0.43122934540466384
1.529058116232465 0.4293174419703203
1.533066132264529 0.42739158941572886
1.5370741482965933 0.425452212682574
1.5410821643286572 0.4234997417575559
1.5450901803607215 0.42153458950370826
1.5490981963927855 0.41955713723037524
1.5531062124248498 0.41756777715471644
1.5571142284569137 0.41556701607205476
1.561122244488978 0.41355541323791534
1.565130260521042 0.4115332901025448
1.5691382765531061 0.40950054196899066
1.5731462925851702 0.4074571314758278
1.5771543086172344 0.40540388677124145
1.5811623246492985 0.4033420349574734
1.5851703406813626 0.40127233699321924
1.5891783567134268 0.3991947380557266
1.593186372745491 0.3971091546795795
1.597194388777555 0.3950159027783142
1.6012024048096192 0.39291547896055745
1.6052104208416833 0.39080831640186364
1.6092184368737474 0.388694739208832
1.6132264529058116 0.3865750600112678
1.6172344689378757 0.3844495848073662
1.6212424849699398 0.3823186169902876
1.625250501002004 0.3801824832267413
1.629258517034068 0.3780415486066532
1.6332665330661322 0.37589618181322737
1.6372745490981964 0.3737467515296683
1.6412825651302605 0.3715936230646309
1.6452905811623246 0.3694369383672017
1.6492985971943888 0.3672764806033376
1.653306613226453 0.3651121267802671
1.657314629258517 0.36294461536980244
1.6613226452905812 0.3607750383062508
1.6653306613226453 0.35860409665359494
1.6693386773547094 0.356431878322158
1.6733466933867733 0.35425841783720463
1.6773547094188377 0.35208374972399886
1.6813627254509016 0.34990791318057296
1.685370741482966 0.3477312147703749
1.6893787575150299 0.3455543681658804
1.6933867735470942 0.34337812121934036
1.6973947895791581 0.34120322178300627
1.7014028056112225 0.3390303973616854
1.7054108216432864 0.33685928921517994
1.7094188376753507 0.3346879280705146
1.7134268537074147 0.3325142143242975
1.717434869739479 0.3303360483731355
1.721442885771543 0.32815141666469855
1.7254509018036073 0.3259626008812712
1.7294589178356712 0.3237780841655381
1.7334669338677355 0.3216068331514711
1.7374749498997994 0.3194578144730429
1.7414829659318638 0.3173391509961235
1.7454909819639277 0.3152195075466436
1.749498997995992 0.3130120691281099
1.753507014028056 0.31067738979010273
1.7575150300601203 0.3084769657581075
1.7615230460921842 0.30677535490217944
1.7655310621242486 0.30567975763291877
1.7695390781563125 0.3049447538862707
1.7735470941883766 0.30429944335901943
1.7775551102204408 0.3034729257479496
1.781563126252505 0.30219852286891624
1.785571142284569 0.30038382103434424
1.7895791583166332 0.2981688232538802
1.7935871743486973 0.29570968825133975
1.7975951903807614 0.29316257475053853
1.8016032064128256 0.290681518114247
1.8056112224448897 0.2883380080445947
1.8096192384769538 0.28609630451091816
1.813627254509018 0.28391350113902536
1.817635270541082 0.28174669155472437
1.8216432865731462 0.279553588612635
1.8256513026052104 0.2773146141201325
1.8296593186372745 0.27503892415533515
1.8336673346693386 0.272737520048086
1.8376753507014028 0.27042140312822793
1.8416833667334669 0.2681011691952683
1.845691382765531 0.2657733635895674
1.8496993987975952 0.2634172138290392
1.8537074148296593 0.26101707970239546
1.8577154308617234 0.258588402505768
1.8617234468937875 0.2561560087478396
1.8657314629258517 0.25373378921440537
1.8697394789579158 0.25132250069632706
1.87374749498998 0.24892212266587624
1.8777555110220439 0.2465326345953246
1.8817635270541082 0.24415401595694344
1.8857715430861721 0.24178624622300496
1.8897795591182365 0.23942930486578012
1.8937875751503004 0.23708317135754128
1.8977955911823647 0.23474782517055937
1.9018036072144286 0.23242324577710666
1.905811623246493 0.2301094126494542
1.909819639278557 0.22780630525987416
1.9138276553106213 0.2255139030806377
1.9178356713426852 0.2232321855840169
1.9218436873747495 0.2209611322422829
1.9258517034068134 0.21870072252770784
1.9298597194388778 0.21645093591256284
1.9338677354709417 0.21421175186912006
1.937875751503006 0.21198314986965064
1.94188376753507 0.2097651093864267
1.9458917835671343 0.2075576098917193
1.9498997995991982 0.20536063085780068
1.9539078156312626 0.20317415175694192
1.9579158316633265 0.2009981520614152
1.9619238476953909 0.19883261124349155
1.9659318637274548 0.19667750877544318
1.9699398797595191 0.19453282412954123
1.973947895791583 0.19239853677805777
1.9779559118236472 0.19027462619326416
1.9819639278557113 0.18816107184743203
1.9859719438877754 0.18605785321283308
1.9899799599198396 0.18396494976173897
1.9939879759519037 0.18188234096642128
1.9979959919839678 0.17981000629915173
2.0020040080160317 0.1777479252322019
2.006012024048096 0.1756960772378432
2.0100200400801604 0.1736544417883475
2.0140280561122244 0.17162299835598663
2.0180360721442883 0.16960172641303195
2.0220440881763526 0.16759060543175494
2.026052104208417 0.16558961488442744
2.030060120240481 0.1635987342433213
2.034068136272545 0.16161794298070786
2.038076152304609 0.15964722056885866
2.0420841683366735 0.1576865464800455
2.0460921843687374 0.15573590018654013
2.0501002004008013 0.1537952611606141
2.0541082164328657 0.1518646088745388
2.05811623246493 0.14994392280058602
2.062124248496994 0.14803318241102764
2.066132264529058 0.14613236717813513
2.070140280561122 0.14424145657417978
2.0741482965931866 0.14236043007143356
2.0781563126252505 0.14048926714216828
2.0821643286573144 0.13862794725865538
2.0861723446893787 0.13677644989316617
2.090180360721443 0.13493475451797263
2.094188376753507 0.13310284060534655
2.098196392785571 0.1312806876275593
2.1022044088176353 0.12946827505688238
2.1062124248496996 0.1276655823655876
2.1102204408817635 0.12587258902594678
2.1142284569138274 0.12408927451023137
2.118236472945892 0.12231561829071283
2.122244488977956 0.12055159983966295
2.12625250501002 0.11879719862935356
2.130260521042084 0.11705239413205612
2.1342685370741483 0.11531716582004203
2.1382765531062122 0.11359149316558337
2.142284569138276 0.11187535564095151
2.1462925851703405 0.11016873271841793
2.150300601202405 0.10847160387025447
2.1543086172344688 0.10678394856873288
2.1583166332665327 0.10510574628612468
2.162324649298597 0.1034369764947013
2.1663326653306614 0.10177761866673453
2.1703406813627253 0.10012765227449619
2.174348697394789 0.09848705679025777
2.1783567134268536 0.09685581168629065
2.182364729458918 0.09523389643486672
2.186372745490982 0.09362129050825772
2.1903807615230457 0.09201797337873519
2.19438877755511 0.09042392451857051
2.1983967935871744 0.0888391234000355
2.2024048096192383 0.08726354949540199
2.2064128256513023 0.08569718227694144
2.2104208416833666 0.08414000121692529
2.214428857715431 0.08259198578762533
2.218436873747495 0.08105311546131343
2.222444889779559 0.07952336971026096
2.226452905811623 0.07800272800673945
2.2304609218436875 0.0764911698230207
2.2344689378757514 0.07498867463137646
2.2384769539078153 0.07349522190407827
2.2424849699398797 0.07201079111339749
2.246492985971944 0.07053536173160602
2.250501002004008 0.0690689132309756
2.254509018036072 0.06761142508377774
2.258517034068136 0.06616287676228387
2.2625250501002006 0.06472324773876578
2.2665330661322645 0.06329251748549532
2.2705410821643284 0.061870665474743874
2.2745490981963927 0.060457671178783014
2.278557114228457 0.05905351406988443
2.282565130260521 0.05765817362031999
2.286573146292585 0.05627162930236119
2.2905811623246493 0.054893860588279386
2.2945891783567136 0.053524846950346455
2.2985971943887775 0.05216456786083422
2.3026052104208414 0.05081300279201405
2.306613226452906 0.04947013121615749
2.31062124248497 0.048135932605536294
2.314629258517034 0.04681038643242234
2.318637274549098 0.045493472169086974
2.3226452905811623 0.04418516928780175
2.3266533066132267 0.042885457260838485
2.3306613226452906 0.04159431556046887
2.3346693386773545 0.04031172365896443
2.338677354709419 0.03903766102859665
2.3426853707414828 0.03777210714163751
2.3466933867735467 0.036515041470358396
2.350701402805611 0.035266443487030855
2.3547094188376754 0.03402629266392664
2.3587174348697393 0.032794568473317603
2.362725450901803 0.03157125038747513
2.3667334669338675 0.03035631787867072
2.370741482965932 0.029149750419176255
2.374749498997996 0.027951527481263366
2.3787575150300597 0.026761628537203618
2.382765531062124 0.02558003305926849
2.3867735470941884 0.024406720519729815
2.3907815631262523 0.023241670390859268
2.3947895791583163 0.02208486214492838
2.3987975951903806 0.020936275254208637
2.402805611222445 0.019795889190971874
2.406813627254509 0.01866368342748976
2.410821643286573 0.017539637436033834
2.414829659318637 0.01642373068887565
2.4188376753507015 0.01531594265828689
2.4228456913827654 0.014216252816539321
2.4268537074148293 0.013124640635904484
2.4308617234468937 0.012041085588653903
2.434869739478958 0.010965567147059289
2.438877755511022 0.009898064783392398
2.442885771543086 0.008838557969924764
2.44689378757515 0.0077870261789279305
2.4509018036072145 0.006743448882673565
2.4549098196392785 0.005707805553433464
2.4589178356713424 0.004680075663479208
2.4629258517034067 0.003660238685082166
2.466933867735471 0.0026482740905141664
2.470941883767535 0.0016441613520470268
2.474949899799599 0.0006478799419521522
2.4789579158316633 -0.00034059066749891204
2.4829659318637276 -0.001321271004034421
2.4869739478957915 -0.002294181595382548
2.4909819639278554 -0.003259342969271885
2.49498997995992 -0.004216775653430885
2.498997995991984 -0.0051665001755877155
2.503006012024048 -0.006108537063470747
2.507014028056112 -0.00704290684480843
2.5110220440881763 -0.007969630047329217
2.5150300601202407 -0.008888727198761338
2.5190380761523046 -0.009800218826833105
2.5230460921843685 -0.010704125459273016
2.527054108216433 -0.01160046762380951
2.531062124248497 -0.012489265848170776
2.535070140280561 -0.013370540660085209
2.539078156312625 -0.014244312587281212
2.5430861723446894 -0.015110602157487208
2.5470941883767533 -0.015969429898431472
2.551102204408817 -0.01682081633784241
2.5551102204408815 -0.017664782003448527
2.559118236472946 -0.018501347422977966
2.56312625250501 -0.01933053312415915
2.5671342685370737 -0.02015235963472052
2.571142284569138 -0.02096684748239047
2.5751503006012024 -0.021774017194897268
2.5791583166332663 -0.022573889299969303
2.5831663326653302 -0.023366484325334922
2.5871743486973946 -0.02415182279872258
2.591182364729459 -0.02492992524786068
2.595190380761523 -0.025700812200477367
2.5991983967935868 -0.026464504184301168
2.603206412825651 -0.027221021727060483
2.6072144288577155 -0.0279703853564837
2.6112224448897794 -0.028712615600298984
2.6152304609218433 -0.029447732986234876
2.6192384769539077 -0.030175758042019676
2.623246492985972 -0.030896711295381855
2.627254509018036 -0.03161061327404964
2.6312625250501 -0.032317484505751407
2.635270541082164 -0.03301734551821568
2.6392785571142285 -0.03371021683917075
2.6432865731462925 -0.03439611899634487
2.6472945891783564 -0.035075072517466444
2.6513026052104207 -0.03574709793026403
2.655310621242485 -0.03641221576246585
2.659318637274549 -0.03707044654180017
2.663326653306613 -0.037721810795995514
2.6673346693386772 -0.038366329052780264
2.6713426853707416 -0.03900402183988272
2.6753507014028055 -0.0396349096850312
2.6793587174348694 -0.04025901311595412
2.6833667334669338 -0.04087635266037994
2.687374749498998 -0.04148694884603692
2.691382765531062 -0.04209082220065338
2.695390781563126 -0.042687993251957816
2.6993987975951903 -0.0432784825276785
2.7034068136272547 -0.043862310555544015
2.7074148296593186 -0.044439497863282384
2.7114228456913825 -0.04501006497862203
2.715430861723447 -0.045574032429291714
2.719438877755511 -0.04613142074301941
2.723446893787575 -0.04668225044753357
2.727454909819639 -0.04722654207056258
2.7314629258517034 -0.04776431613983486
2.7354709418837677 -0.048295593183078835
2.7394789579158316 -0.0488203937280225
2.7434869739478955 -0.04933873830239465
2.74749498997996 -0.04985064743392366
2.751503006012024 -0.05035614165033755
2.7555110220440877 -0.05085524147936483
2.759519038076152 -0.051347967448734114
2.7635270541082164 -0.05183434008617345
2.7675350701402803 -0.05231437991941132
2.7715430861723442 -0.052788107476176134
2.7755511022044086 -0.053255543284196225
2.779559118236473 -0.05371670787120006
2.783567134268537 -0.05417162176491567
2.7875751503006008 -0.05462030549307175
2.791583166332665 -0.0550627795833967
2.7955911823647295 -0.05549906456361868
2.7995991983967934 -0.05592918096146614
2.8036072144288573 -0.056353149304667435
2.8076152304609217 -0.05677099012095095
2.811623246492986 -0.05718272393804509
2.81563126252505 -0.057588371283678115
2.819639278557114 -0.057987952685578555
2.823647294589178 -0.05838148867147474
2.8276553106212425 -0.058768999769094867
2.8316633266533064 -0.05915050650616745
2.8356713426853704 -0.059526029410420754
2.8396793587174347 -0.059895589009583285
2.843687374749499 -0.060259205831383326
2.847695390781563 -0.060616900403549244
2.851703406813627 -0.06096869325380947
2.8557114228456912 -0.061314604909892274
2.8597194388777556 -0.06165465589952624
2.8637274549098195 -0.06198886675043948
2.8677354709418834 -0.06231725799036024
2.8717434869739478 -0.06263985014701742
2.875751503006012 -0.06295666374813891
2.879759519038076 -0.06326771932145327
2.88376753507014 -0.06357303739468881
2.8877755511022043 -0.06387263849557392
2.8917835671342687 -0.06416654315183716
2.8957915831663326 -0.06445477189120638
2.8997995991983965 -0.06473734524141045
2.903807615230461 -0.06501428373017767
2.907815631262525 -0.06528560788523619
2.911823647294589 -0.0655513382343145
2.915831663326653 -0.06581149530514097
2.9198396793587174 -0.0660660996254439
2.9238476953907817 -0.06631517172295172
2.9278557114228456 -0.06655873212539279
2.9318637274549095 -0.06679680136049558
2.935871743486974 -0.06702939995598833
2.9398797595190382 -0.06725654843959936
2.943887775551102 -0.06747826733905718
2.947895791583166 -0.06769457718209008
2.9519038076152304 -0.06790549849642642
2.9559118236472943 -0.0681110518097946
2.9599198396793582 -0.06831125764992296
2.9639278557114226 -0.06850613654453984
2.967935871743487 -0.0686957090213737
2.971943887775551 -0.06887999560815286
2.9759519038076148 -0.06905901683260562
2.979959919839679 -0.06923279322246056
2.9839679358717435 -0.06940134530544582
2.9879759519038074 -0.06956469360928982
2.9919839679358713 -0.06972285866172098
2.9959919839679356 -0.06987586099046768
3.0 				-0.07002372112325814
end

dipole-x  11 2
name "<e1Pi|DMY|a1Delta>" (<2.2|DMY|1.4>)
spin   0 0
lambda  1 2
<x|Lz|y> -i -2i
type   grid
factor   1   (0, 1 or i)
units angstroms debye
values
1	0.778820289
1.004008016	0.772396418
1.008016032	0.76595721
1.012024048	0.759487328
1.016032064	0.752971436
1.02004008	0.746394195
1.024048096	0.739740269
1.028056112	0.732994321
1.032064128	0.726141014
1.036072144	0.719165011
1.04008016	0.712050975
1.044088176	0.704783569
1.048096192	0.697347455
1.052104208	0.689728905
1.056112224	0.681947144
1.06012024	0.674052273
1.064128257	0.666095584
1.068136273	0.65812837
1.072144289	0.65020192
1.076152305	0.642367527
1.080160321	0.634676483
1.084168337	0.627180078
1.088176353	0.619929606
1.092184369	0.612976356
1.096192385	0.606371621
1.100200401	0.600166688
1.104208417	0.594364222
1.108216433	0.588799439
1.112224449	0.583278779
1.116232465	0.577739185
1.120240481	0.572230641
1.124248497	0.566796014
1.128256513	0.561441874
1.132264529	0.55616783
1.136272545	0.550984111
1.140280561	0.545909907
1.144288577	0.540957627
1.148296593	0.536116751
1.152304609	0.531371272
1.156312625	0.526691183
1.160320641	0.522034974
1.164328657	0.517367562
1.168336673	0.512675202
1.172344689	0.50794886
1.176352705	0.503187794
1.180360721	0.498397902
1.184368737	0.493585527
1.188376754	0.488757807
1.19238477	0.483921996
1.196392786	0.479084804
1.200400802	0.474252514
1.204408818	0.469430493
1.208416834	0.464621424
1.21242485	0.459827806
1.216432866	0.455056746
1.220440882	0.450318843
1.224448898	0.445616471
1.228456914	0.440928009
1.23246493	0.436230579
1.236472946	0.431544229
1.240480962	0.42692075
1.244488978	0.422391125
1.248496994	0.417925916
1.25250501	0.413487503
1.256513026	0.40906982
1.260521042	0.404689529
1.264529058	0.400358825
1.268537074	0.396076374
1.27254509	0.391838777
1.276553106	0.387645465
1.280561122	0.383497857
1.284569138	0.379397095
1.288577154	0.375343478
1.29258517	0.371337098
1.296593186	0.367377192
1.300601202	0.363462412
1.304609218	0.359592039
1.308617234	0.355766998
1.312625251	0.351988385
1.316633267	0.348256175
1.320641283	0.344569601
1.324649299	0.340927978
1.328657315	0.337330858
1.332665331	0.33377783
1.336673347	0.330268462
1.340681363	0.326802309
1.344689379	0.323378791
1.348697395	0.319997005
1.352705411	0.316656057
1.356713427	0.313355721
1.360721443	0.310096191
1.364729459	0.306877325
1.368737475	0.303698179
1.372745491	0.300557728
1.376753507	0.297455347
1.380761523	0.294390655
1.384769539	0.291363237
1.388777555	0.28837258
1.392785571	0.285418163
1.396793587	0.282499495
1.400801603	0.2796161
1.404809619	0.276767506
1.408817635	0.273953234
1.412825651	0.271172816
1.416833667	0.268425826
1.420841683	0.265711871
1.424849699	0.263030546
1.428857715	0.260381427
1.432865731	0.257764083
1.436873747	0.255178075
1.440881764	0.252622955
1.44488978	0.250098362
1.448897796	0.247604112
1.452905812	0.24513998
1.456913828	0.242705144
1.460921844	0.240298456
1.46492986	0.237919906
1.468937876	0.235571832
1.472945892	0.233256349
1.476953908	0.230970916
1.480961924	0.228710513
1.48496994	0.226472512
1.488977956	0.224259107
1.492985972	0.222072802
1.496993988	0.219913747
1.501002004	0.217780868
1.50501002	0.215673417
1.509018036	0.213591302
1.513026052	0.211534484
1.517034068	0.209502776
1.521042084	0.207495913
1.5250501	0.20551366
1.529058116	0.203555837
1.533066132	0.201622277
1.537074148	0.199712859
1.541082164	0.197827485
1.54509018	0.195965996
1.549098196	0.194128119
1.553106212	0.192313639
1.557114228	0.1905229
1.561122244	0.188756504
1.565130261	0.187013988
1.569138277	0.185292981
1.573146293	0.183591447
1.577154309	0.181911454
1.581162325	0.180256964
1.585170341	0.178629738
1.589178357	0.177027685
1.593186373	0.175448595
1.597194389	0.173892285
1.601202405	0.172359487
1.605210421	0.170850642
1.609218437	0.169365691
1.613226453	0.167904551
1.617234469	0.166467322
1.621242485	0.16505418
1.625250501	0.163665235
1.629258517	0.16230048
1.633266533	0.160959901
1.637274549	0.159643481
1.641282565	0.158351209
1.645290581	0.157083341
1.649298597	0.155840568
1.653306613	0.154623449
1.657314629	0.153431397
1.661322645	0.152263352
1.665330661	0.151118629
1.669338677	0.149997129
1.673346693	0.148898803
1.677354709	0.147823605
1.681362725	0.146771486
1.685370741	0.145742492
1.689378758	0.144736803
1.693386774	0.143754612
1.69739479	0.142796112
1.701402806	0.14186147
1.705410822	0.140949526
1.709418838	0.140057151
1.713426854	0.139181055
1.71743487	0.138317951
1.721442886	0.13746464
1.725450902	0.136622408
1.729458918	0.13579902
1.733466934	0.135002745
1.73747495	0.134241851
1.741482966	0.133523721
1.745490982	0.132814266
1.749498998	0.132021086
1.753507014	0.131101378
1.75751503	0.130327545
1.761523046	0.130079924
1.765531062	0.1304689
1.769539078	0.13123498
1.773547094	0.132091941
1.77755511	0.132753564
1.781563126	0.132938059
1.785571142	0.132546545
1.789579158	0.131724085
1.793587174	0.1306327
1.79759519	0.12943441
1.801603206	0.128288898
1.805611222	0.127264971
1.809619238	0.126313386
1.813627255	0.125377008
1.817635271	0.124398704
1.821643287	0.123322317
1.825651303	0.122127524
1.829659319	0.120839341
1.833667335	0.119485695
1.837675351	0.118094513
1.841683367	0.116693379
1.845691383	0.115297921
1.849699399	0.113909037
1.853707415	0.112526713
1.857715431	0.111150938
1.861723447	0.109781699
1.865731463	0.108418984
1.869739479	0.107062781
1.873747495	0.105713077
1.877755511	0.104369861
1.881763527	0.10303312
1.885771543	0.101702842
1.889779559	0.100379015
1.893787575	0.099061626
1.897795591	0.097750664
1.901803607	0.096446115
1.905811623	0.095147969
1.909819639	0.093856212
1.913827655	0.092570832
1.917835671	0.091291817
1.921843687	0.090019155
1.925851703	0.088752834
1.929859719	0.087492841
1.933867735	0.086239165
1.937875752	0.084991792
1.941883768	0.083750711
1.945891784	0.08251591
1.9498998	0.081287376
1.953907816	0.080065097
1.957915832	0.07884906
1.961923848	0.077639255
1.965931864	0.076435667
1.96993988	0.075238286
1.973947896	0.074047099
1.977955912	0.072862093
1.981963928	0.071683257
1.985971944	0.070510578
1.98997996	0.069344044
1.993987976	0.068183643
1.997995992	0.067029362
2.002004008	0.06588119
2.006012024	0.064739113
2.01002004	0.063603121
2.014028056	0.0624732
2.018036072	0.061349339
2.022044088	0.060231524
2.026052104	0.059119745
2.03006012	0.058013988
2.034068136	0.056914242
2.038076152	0.055820494
2.042084168	0.054732732
2.046092184	0.053650944
2.0501002	0.052575117
2.054108216	0.05150524
2.058116232	0.050441299
2.062124248	0.049383284
2.066132265	0.048331181
2.070140281	0.047284979
2.074148297	0.046244665
2.078156313	0.045210226
2.082164329	0.044181652
2.086172345	0.043158929
2.090180361	0.042142045
2.094188377	0.041130989
2.098196393	0.040125747
2.102204409	0.039126307
2.106212425	0.038132658
2.110220441	0.037144788
2.114228457	0.036162683
2.118236473	0.035186331
2.122244489	0.034215721
2.126252505	0.033250841
2.130260521	0.032291677
2.134268537	0.031338218
2.138276553	0.030390452
2.142284569	0.029448366
2.146292585	0.028511947
2.150300601	0.027581185
2.154308617	0.026656067
2.158316633	0.025736579
2.162324649	0.024822711
2.166332665	0.02391445
2.170340681	0.023011784
2.174348697	0.022114699
2.178356713	0.021223186
2.182364729	0.02033723
2.186372745	0.01945682
2.190380762	0.018581943
2.194388778	0.017712588
2.198396794	0.016848742
2.20240481	0.015990393
2.206412826	0.015137528
2.210420842	0.014290136
2.214428858	0.013448204
2.218436874	0.01261172
2.22244489	0.011780671
2.226452906	0.010955046
2.230460922	0.010134833
2.234468938	0.009320018
2.238476954	0.00851059
2.24248497	0.007706537
2.246492986	0.006907846
2.250501002	0.006114505
2.254509018	0.005326502
2.258517034	0.004543825
2.26252505	0.003766461
2.266533066	0.002994398
2.270541082	0.002227625
2.274549098	0.001466128
2.278557114	0.000709895
2.28256513	-4.11E-05
2.286573146	-0.000786825
2.290581162	-0.001527337
2.294589178	-0.002262634
2.298597194	-0.002992727
2.30260521	-0.00371763
2.306613226	-0.004437353
2.310621242	-0.00515191
2.314629259	-0.005861312
2.318637275	-0.006565572
2.322645291	-0.007264702
2.326653307	-0.007958714
2.330661323	-0.008647621
2.334669339	-0.009331434
2.338677355	-0.010010166
2.342685371	-0.01068383
2.346693387	-0.011352436
2.350701403	-0.012015999
2.354709419	-0.012674529
2.358717435	-0.013328039
2.362725451	-0.013976542
2.366733467	-0.014620049
2.370741483	-0.015258573
2.374749499	-0.015892126
2.378757515	-0.01652072
2.382765531	-0.017144368
2.386773547	-0.017763081
2.390781563	-0.018376872
2.394789579	-0.018985753
2.398797595	-0.019589737
2.402805611	-0.020188835
2.406813627	-0.02078306
2.410821643	-0.021372424
2.414829659	-0.021956939
2.418837675	-0.022536618
2.422845691	-0.023111473
2.426853707	-0.023681515
2.430861723	-0.024246758
2.434869739	-0.024807213
2.438877756	-0.025362893
2.442885772	-0.025913809
2.446893788	-0.026459975
2.450901804	-0.027001402
2.45490982	-0.027538103
2.458917836	-0.028070089
2.462925852	-0.028597373
2.466933868	-0.029119968
2.470941884	-0.029637885
2.4749499	-0.030151137
2.478957916	-0.030659736
2.482965932	-0.031163694
2.486973948	-0.031663023
2.490981964	-0.032157736
2.49498998	-0.032647845
2.498997996	-0.033133362
2.503006012	-0.033614299
2.507014028	-0.034090668
2.511022044	-0.034562483
2.51503006	-0.035029754
2.519038076	-0.035492495
2.523046092	-0.035950717
2.527054108	-0.036404433
2.531062124	-0.036853655
2.53507014	-0.037298394
2.539078156	-0.037738665
2.543086172	-0.038174477
2.547094188	-0.038605845
2.551102204	-0.03903278
2.55511022	-0.039455294
2.559118236	-0.039873399
2.563126253	-0.040287108
2.567134269	-0.040696434
2.571142285	-0.041101387
2.575150301	-0.041501981
2.579158317	-0.041898227
2.583166333	-0.042290138
2.587174349	-0.042677727
2.591182365	-0.043061005
2.595190381	-0.043439984
2.599198397	-0.043814677
2.603206413	-0.044185096
2.607214429	-0.044551254
2.611222445	-0.044913162
2.615230461	-0.045270832
2.619238477	-0.045624278
2.623246493	-0.04597351
2.627254509	-0.046318543
2.631262525	-0.046659386
2.635270541	-0.046996054
2.639278557	-0.047328558
2.643286573	-0.04765691
2.647294589	-0.047981122
2.651302605	-0.048301207
2.655310621	-0.048617178
2.659318637	-0.048929045
2.663326653	-0.049236822
2.667334669	-0.049540521
2.671342685	-0.049840154
2.675350701	-0.050135732
2.679358717	-0.05042727
2.683366733	-0.050714777
2.687374749	-0.050998268
2.691382766	-0.051277753
2.695390782	-0.051553246
2.699398798	-0.051824759
2.703406814	-0.052092303
2.70741483	-0.052355891
2.711422846	-0.052615535
2.715430862	-0.052871248
2.719438878	-0.053123042
2.723446894	-0.053370928
2.72745491	-0.053614919
2.731462926	-0.053855028
2.735470942	-0.054091267
2.739478958	-0.054323647
2.743486974	-0.054552181
2.74749499	-0.054776882
2.751503006	-0.054997761
2.755511022	-0.05521483
2.759519038	-0.055428103
2.763527054	-0.055637591
2.76753507	-0.055843306
2.771543086	-0.056045261
2.775551102	-0.056243468
2.779559118	-0.056437938
2.783567134	-0.056628686
2.78757515	-0.056815721
2.791583166	-0.056999058
2.795591182	-0.057178707
2.799599198	-0.057354682
2.803607214	-0.057526994
2.80761523	-0.057695656
2.811623246	-0.05786068
2.815631263	-0.058022078
2.819639279	-0.058179862
2.823647295	-0.058334045
2.827655311	-0.058484639
2.831663327	-0.058631656
2.835671343	-0.058775108
2.839679359	-0.058915008
2.843687375	-0.059051367
2.847695391	-0.059184199
2.851703407	-0.059313514
2.855711423	-0.059439326
2.859719439	-0.059561647
2.863727455	-0.059680489
2.867735471	-0.059795864
2.871743487	-0.059907784
2.875751503	-0.060016262
2.879759519	-0.060121309
2.883767535	-0.060222939
2.887775551	-0.060321163
2.891783567	-0.060415993
2.895791583	-0.060507442
2.899799599	-0.060595522
2.903807615	-0.060680245
2.907815631	-0.060761624
2.911823647	-0.06083967
2.915831663	-0.060914396
2.919839679	-0.060985815
2.923847695	-0.061053937
2.927855711	-0.061118777
2.931863727	-0.061180344
2.935871743	-0.061238653
2.93987976	-0.061293716
2.943887776	-0.061345543
2.947895792	-0.061394149
2.951903808	-0.061439544
2.955911824	-0.061481742
2.95991984	-0.061520754
2.963927856	-0.061556592
2.967935872	-0.061589269
2.971943888	-0.061618798
2.975951904	-0.06164519
2.97995992	-0.061668457
2.983967936	-0.061688612
2.987975952	-0.061705667
2.991983968	-0.061719634
2.995991984	-0.061730526
3	-0.061738354
end

(dipole 11 10                                    )
(name "<e1Pi|DMZ|d1Pi>" (<2.3|DMZ|1.3>, %  FLAG) )
(spin   0 0  )
(lambda  1 1 )
(type   grid )
(factor   1   (0, 1 or i) )
(units angstroms debye )
(values )
(1.0 0.18673441899999998 )
(1.0040080160320641 0.18236401696189206 )
(1.0080160320641283 0.17799691354383218 )
(1.0120240480961924 0.17363640736586836 )
(1.0160320641282565 0.1692857970480486 )
(1.0200400801603207 0.16494838121042094 )
(1.0240480961923848 0.16062745847303336 )
(1.028056112224449 0.156326327455934 )
(1.032064128256513 0.15204828677917076 )
(1.0360721442885772 0.14779663506279173 )
(1.0400801603206413 0.1435746709268449 )
(1.0440881763527055 0.13938569299137832 )
(1.0480961923847696 0.13523299987644005 )
(1.0521042084168337 0.13111988801167576 )
(1.0561122244488979 0.12704960890302633 )
(1.060120240480962 0.12302537196953607 )
(1.0641282565130261 0.11905038500796579 )
(1.0681362725450902 0.11512785581507616 )
(1.0721442885771544 0.11126099218762792 )
(1.0761523046092185 0.1074530019223818 )
(1.0801603206412826 0.10370709281609852 )
(1.0841683366733468 0.10002647266553882 )
(1.088176352705411 0.09641434926746341 )
(1.092184368737475 0.09287393041863305 )
(1.0961923847695392 0.08940842391580842 )
(1.100200400801603 0.08602103767271725 )
(1.1042084168336674 0.08271606236473618 )
(1.1082164328657313 0.07950151791966568 )
(1.1122244488977955 0.07638577045054289 )
(1.1162324649298596 0.07336897900138992 )
(1.1202404809619237 0.07044419355011525 )
(1.1242484969939879 0.06760506714682844 )
(1.128256513026052 0.06484805511003658 )
(1.1322645290581161 0.06216998274010982 )
(1.1362725450901803 0.059563966837142095 )
(1.1402805611222444 0.057019996312035574 )
(1.1442885771543085 0.05453351080561805 )
(1.1482965931863727 0.052117959625710905 )
(1.1523046092184368 0.049787359900948916 )
(1.156312625250501 0.04750475754768619 )
(1.160320641282565 0.045191315413329436 )
(1.1643286573146292 0.04280909502093864 )
(1.1683366733466933 0.040452955927761894 )
(1.1723446893787575 0.038237108181668866 )
(1.1763527054108216 0.03616863536459359 )
(1.1803607214428857 0.03416885135246897 )
(1.1843687374749499 0.03217837279632456 )
(1.188376753507014 0.030204243434827596 )
(1.1923847695390781 0.028265235086112395 )
(1.1963927855711423 0.026365875617141425 )
(1.2004008016032064 0.0244995839625609 )
(1.2044088176352705 0.022661129474277408 )
(1.2084168336673347 0.020850168568582066 )
(1.2124248496993988 0.01906719589124772 )
(1.216432865731463 0.01731174789796717 )
(1.220440881763527 0.015582633241090408 )
(1.2244488977955912 0.013878814786725478 )
(1.2284569138276553 0.0121997528929417 )
(1.2324649298597194 0.010544995199052866 )
(1.2364729458917836 0.008914062143078213 )
(1.2404809619238477 0.007306454091433548 )
(1.2444889779559118 0.005721716710622446 )
(1.248496993987976 0.004159523973841286 )
(1.25250501002004 0.00261957599653213 )
(1.2565130260521042 0.0011016248883214785 )
(1.2605210420841684 -0.000394539716636639 )
(1.2645290581162325 -0.0018690926474378923 )
(1.2685370741482966 -0.003322114216492805 )
(1.2725450901803608 -0.004753673979436088 )
(1.276553106212425 -0.006163909205481671 )
(1.280561122244489 -0.007553004255477685 )
(1.2845691382765532 -0.008920912012911458 )
(1.288577154308617 -0.01026697034632707 )
(1.2925851703406814 -0.011590556839086424 )
(1.2965931863727453 -0.012892814797718284 )
(1.3006012024048097 -0.014176089110601989 )
(1.3046092184368736 -0.015440397120370588 )
(1.308617234468938 -0.016679712450648233 )
(1.3126252505010019 -0.0178884519280253 )
(1.3166332665330662 -0.019078028417366662 )
(1.3206412825651301 -0.02027112457434644 )
(1.3246492985971945 -0.0214748254316626 )
(1.3286573146292584 -0.02265673666933641 )
(1.3326653306613228 -0.023781461040921482 )
(1.3366733466933867 -0.02484940384928096 )
(1.3406813627254508 -0.025884146441554977 )
(1.344689378757515 -0.02690148113116588 )
(1.348697394789579 -0.027897336522871418 )
(1.3527054108216432 -0.028865109575049935 )
(1.3567134268537073 -0.029802992359171228 )
(1.3607214428857715 -0.030712200235524595 )
(1.3647294589178356 -0.0315933971586626 )
(1.3687374749498997 -0.03244583356916654 )
(1.3727454909819639 -0.03326858850977546 )
(1.376753507014028 -0.03406109432222101 )
(1.3807615230460921 -0.03482300023427707 )
(1.3847695390781563 -0.03555392762113796 )
(1.3887775551102204 -0.036253426701518945 )
(1.3927855711422845 -0.03692103556184006 )
(1.3967935871743486 -0.03755626926663239 )
(1.4008016032064128 -0.038158629376131986 )
(1.404809619238477 -0.03872767274303446 )
(1.408817635270541 -0.039263079998019264 )
(1.4128256513026052 -0.039764545681391296 )
(1.4168336673346693 -0.04023173553816213 )
(1.4208416833667334 -0.04066429896977933 )
(1.4248496993987976 -0.0410619631417066 )
(1.4288577154308617 -0.04142462438626323 )
(1.4328657314629258 -0.041752133209457774 )
(1.43687374749499 -0.042043673826172474 )
(1.440881763527054 -0.042298061102159515 )
(1.4448897795591182 -0.042515454376442746 )
(1.4488977955911824 -0.04269885889214352 )
(1.4529058116232465 -0.04285056982190809 )
(1.4569138276553106 -0.042962740201543906 )
(1.4609218436873748 -0.0430220018735808 )
(1.464929859719439 -0.04302539621208321 )
(1.468937875751503 -0.04299144759617841 )
(1.4729458917835672 -0.04293900977782576 )
(1.4769539078156313 -0.04286581292501465 )
(1.4809619238476954 -0.042758294649186956 )
(1.4849699398797596 -0.0426081339210908 )
(1.4889779559118237 -0.04241768914553663 )
(1.4929859719438876 -0.04219026878288447 )
(1.496993987975952 -0.041926363399984526 )
(1.5010020040080159 -0.04162499608555158 )
(1.5050100200400802 -0.0412855982149236 )
(1.5090180360721441 -0.04090841891354388 )
(1.5130260521042085 -0.04049377747053945 )
(1.5170340681362724 -0.040041789527045436 )
(1.5210420841683367 -0.03955246778559799 )
(1.5250501002004007 -0.03902587761243993 )
(1.529058116232465 -0.03846218542507101 )
(1.533066132264529 -0.03786157190234395 )
(1.5370741482965933 -0.037224242847224774 )
(1.5410821643286572 -0.03655041677779251 )
(1.5450901803607215 -0.03584034256871115 )
(1.5490981963927855 -0.03509432475039144 )
(1.5531062124248498 -0.03431268207437021 )
(1.5571142284569137 -0.03349579935133242 )
(1.561122244488978 -0.03264409355900212 )
(1.565130260521042 -0.0317580204536401 )
(1.5691382765531061 -0.030838104819652223 )
(1.5731462925851702 -0.02988489521515329 )
(1.5771543086172344 -0.02889906902928608 )
(1.5811623246492985 -0.027881364157268756 )
(1.5851703406813626 -0.02683254336110007 )
(1.5891783567134268 -0.02575341211408601 )
(1.593186372745491 -0.024644810363407967 )
(1.597194388777555 -0.023507804797415377 )
(1.6012024048096192 -0.02234356475717116 )
(1.6052104208416833 -0.021153228668945766 )
(1.6092184368737474 -0.019937881678860337 )
(1.6132264529058116 -0.01869866774196316 )
(1.6172344689378757 -0.01743719607398594 )
(1.6212424849699398 -0.01615528111301754 )
(1.625250501002004 -0.01485470938489531 )
(1.629258517034068 -0.013537219859360756 )
(1.6332665330661322 -0.01220454705878419 )
(1.6372745490981964 -0.010858425505535927 )
(1.6412825651302605 -0.00950059620004754 )
(1.6452905811623246 -0.00813322892208332 )
(1.6492985971943888 -0.006759182200906084 )
(1.653306613226453 -0.0053811105865906005 )
(1.657314629258517 -0.003999852226246501 )
(1.6613226452905812 -0.002615512044482893 )
(1.6653306613226453 -0.0012297600968652126 )
(1.6693386773547094 0.00015328193019822082 )
(1.6733466933867733 0.0015292788957195773 )
(1.6773547094188377 0.002893895658711329 )
(1.6813627254509016 0.004242821061077194 )
(1.685370741482966 0.00557311619277565 )
(1.6893787575150299 0.006883931623311276 )
(1.6933867735470942 0.00817434638458479 )
(1.6973947895791581 0.009441856652864233 )
(1.7014028056112225 0.01068333867618614 )
(1.7054108216432864 0.011895915793622097 )
(1.7094188376753507 0.013077079956375246 )
(1.7134268537074147 0.014224335854766922 )
(1.717434869739479 0.015335082004647163 )
(1.721442885771543 0.01640667177840018 )
(1.7254509018036073 0.017436237290978502 )
(1.7294589178356712 0.01842059132617462 )
(1.7334669338677355 0.019356521771414528 )
(1.7374749498997994 0.020240816514123804 )
(1.7414829659318638 0.02107029788257199 )
(1.7454909819639277 0.021843398799429453 )
(1.749498997995992 0.0225608167573129 )
(1.753507014028056 0.023221244636521275 )
(1.7575150300601203 0.023810676247726974 )
(1.7615230460921842 0.024310861656906036 )
(1.7655310621242486 0.024719029428285848 )
(1.7695390781563125 0.02505361242760806 )
(1.7735470941883766 0.025334575736446093 )
(1.7775551102204408 0.025581884436373305 )
(1.781563126252505 0.025815306251151172 )
(1.785571142284569 0.02604646312296622 )
(1.7895791583166332 0.026276112958660957 )
(1.7935871743486973 0.02650425848590257 )
(1.7975951903807614 0.026730902432358254 )
(1.8016032064128256 0.026956047525695186 )
(1.8056112224448897 0.027179696493580555 )
(1.8096192384769538 0.027401852063681544 )
(1.813627254509018 0.02762251696366535 )
(1.817635270541082 0.027841693921199142 )
(1.8216432865731462 0.028059385663950123 )
(1.8256513026052104 0.028275594919585464 )
(1.8296593186372745 0.028490324415772365 )
(1.8336673346693386 0.028703576880177998 )
(1.8376753507014028 0.028915355040469565 )
(1.8416833667334669 0.02912566162431424 )
(1.845691382765531 0.029334499359379214 )
(1.8496993987975952 0.02954187097333167 )
(1.8537074148296593 0.029747779193838794 )
(1.8577154308617234 0.029952226748567776 )
(1.8617234468937875 0.030155216365185804 )
(1.8657314629258517 0.030356750771360054 )
(1.8697394789579158 0.03055683269475772 )
(1.87374749498998 0.030755464863045985 )
(1.8777555110220439 0.03095265000389203 )
(1.8817635270541082 0.031148390844963063 )
(1.8857715430861721 0.031342690113926236 )
(1.8897795591182365 0.031535550538448774 )
(1.8937875751503004 0.03172697484619783 )
(1.8977955911823647 0.03191696576484061 )
(1.9018036072144286 0.03210552602204428 )
(1.905811623246493 0.03229265834547606 )
(1.909819639278557 0.03247836546280309 )
(1.9138276553106213 0.03266265010169261 )
(1.9178356713426852 0.032845514989811746 )
(1.9218436873747495 0.033026962854827736 )
(1.9258517034068134 0.033206996424407734 )
(1.9298597194388778 0.033385618426218955 )
(1.9338677354709417 0.03356283158792854 )
(1.937875751503006 0.03373863863720373 )
(1.94188376753507 0.03391304230171166 )
(1.9458917835671343 0.03408604530911956 )
(1.9498997995991982 0.03425765038709457 )
(1.9539078156312626 0.03442786026330393 )
(1.9579158316633265 0.034596677665414785 )
(1.9619238476953909 0.03476410532109434 )
(1.9659318637274548 0.034930145958009765 )
(1.9699398797595191 0.03509480230382826 )
(1.973947895791583 0.035258077086217005 )
(1.9779559118236472 0.035419973032843194 )
(1.9819639278557113 0.035580492871374 )
(1.9859719438877754 0.03573963932947662 )
(1.9899799599198396 0.035897415134818235 )
(1.9939879759519037 0.03605382301506604 )
(1.9979959919839678 0.03620886569788721 )
(2.0020040080160317 0.036362545910948924 )
(2.006012024048096 0.03651486638191841 )
(2.0100200400801604 0.0366658298384628 )
(2.0140280561122244 0.036815439008249295 )
(2.0180360721442883 0.036963696618945094 )
(2.0220440881763526 0.03711060539821738 )
(2.026052104208417 0.03725616807373336 )
(2.030060120240481 0.03740038737316016 )
(2.034068136272545 0.037543266024165016 )
(2.038076152304609 0.037684806754415115 )
(2.0420841683366735 0.03782501229157762 )
(2.0460921843687374 0.037963885363319724 )
(2.0501002004008013 0.03810142869730861 )
(2.0541082164328657 0.03823764502121148 )
(2.05811623246493 0.03837253706269552 )
(2.062124248496994 0.03850610754942789 )
(2.066132264529058 0.03863835920907578 )
(2.070140280561122 0.03876929476930641 )
(2.0741482965931866 0.038898916957786946 )
(2.0781563126252505 0.03902722850218456 )
(2.0821643286573144 0.039154232130166444 )
(2.0861723446893787 0.03927993056939981 )
(2.090180360721443 0.03940432654755183 )
(2.094188376753507 0.03952742279228966 )
(2.098196392785571 0.039649222031280504 )
(2.1022044088176353 0.039769726992191584 )
(2.1062124248496996 0.03988894040269004 )
(2.1102204408817635 0.04000686499044308 )
(2.1142284569138274 0.04012350348311788 )
(2.118236472945892 0.040238858608381625 )
(2.122244488977956 0.04035293309390153 )
(2.12625250501002 0.04046572966734473 )
(2.130260521042084 0.04057725105637845 )
(2.1342685370741483 0.04068749998866988 )
(2.1382765531062122 0.04079647919188617 )
(2.142284569138276 0.040904191393694535 )
(2.1462925851703405 0.04101063932176215 )
(2.150300601202405 0.04111582570375622 )
(2.1543086172344688 0.04121975326734391 )
(2.1583166332665327 0.04132242474019239 )
(2.162324649298597 0.041423842849968896 )
(2.1663326653306614 0.041524010324340575 )
(2.1703406813627253 0.041622929890974616 )
(2.174348697394789 0.04172060427753822 )
(2.1783567134268536 0.04181703621169857 )
(2.182364729458918 0.041912228421122855 )
(2.186372745490982 0.042006183633478245 )
(2.1903807615230457 0.04209890457643192 )
(2.19438877755511 0.042190393977651106 )
(2.1983967935871744 0.04228065456480296 )
(2.2024048096192383 0.042369689065554654 )
(2.2064128256513023 0.042457500207573405 )
(2.2104208416833666 0.04254409071852639 )
(2.214428857715431 0.042629463326080794 )
(2.218436873747495 0.042713620757903796 )
(2.222444889779559 0.04279656574166258 )
(2.226452905811623 0.04287830100502435 )
(2.2304609218436875 0.04295882927565628 )
(2.2344689378757514 0.043038153281225545 )
(2.2384769539078153 0.04311627574939936 )
(2.2424849699398797 0.043193199407844884 )
(2.246492985971944 0.043268926984229315 )
(2.250501002004008 0.04334346120621985 )
(2.254509018036072 0.04341680480148363 )
(2.258517034068136 0.043488960497687905 )
(2.2625250501002006 0.043559931022499825 )
(2.2665330661322645 0.04362971910358656 )
(2.2705410821643284 0.043698327468615336 )
(2.2745490981963927 0.043765758845253314 )
(2.278557114228457 0.043832015961167696 )
(2.282565130260521 0.04389710154402565 )
(2.286573146292585 0.043961018321494356 )
(2.2905811623246493 0.04402376902124104 )
(2.2945891783567136 0.04408535637093285 )
(2.2985971943887775 0.04414578309823699 )
(2.3026052104208414 0.04420505193082063 )
(2.306613226452906 0.04426316559635097 )
(2.31062124248497 0.044320126822495205 )
(2.314629258517034 0.04437593833692049 )
(2.318637274549098 0.044430602867294035 )
(2.3226452905811623 0.04448412314128303 )
(2.3266533066132267 0.04453650188655465 )
(2.3306613226452906 0.04458774183077607 )
(2.3346693386773545 0.0446378457016145 )
(2.338677354709419 0.04468681622673711 )
(2.3426853707414828 0.04473465613381109 )
(2.3466933867735467 0.04478136815050364 )
(2.350701402805611 0.044826955004481917 )
(2.3547094188376754 0.04487141942341314 )
(2.3587174348697393 0.044914764134964466 )
(2.362725450901803 0.044956991866803096 )
(2.3667334669338675 0.044998105346596214 )
(2.370741482965932 0.045038107302011014 )
(2.374749498997996 0.04507700046071467 )
(2.3787575150300597 0.04511478755037436 )
(2.382765531062124 0.045151471298657285 )
(2.3867735470941884 0.04518705443323064 )
(2.3907815631262523 0.0452215396817616 )
(2.3947895791583163 0.045254929771917335 )
(2.3987975951903806 0.04528722743136505 )
(2.402805611222445 0.045318435387771944 )
(2.406813627254509 0.04534855636880517 )
(2.410821643286573 0.045377593102131936 )
(2.414829659318637 0.04540554831541942 )
(2.4188376753507015 0.045432424736334825 )
(2.4228456913827654 0.04545822509254531 )
(2.4268537074148293 0.04548295211171806 )
(2.4308617234468937 0.045506608521520275 )
(2.434869739478958 0.04552919704961917 )
(2.438877755511022 0.045550720423681884 )
(2.442885771543086 0.045571181371375634 )
(2.44689378757515 0.04559058262036757 )
(2.4509018036072145 0.04560892689832491 )
(2.4549098196392785 0.04562621693291484 )
(2.4589178356713424 0.04564245545180454 )
(2.4629258517034067 0.045657645182661195 )
(2.466933867735471 0.04567178885315198 )
(2.470941883767535 0.045684889190944086 )
(2.474949899799599 0.0456969489237047 )
(2.4789579158316633 0.04570797077910103 )
(2.4829659318637276 0.04571795748480024 )
(2.4869739478957915 0.04572691176846952 )
(2.4909819639278554 0.04573483635777604 )
(2.49498997995992 0.04574173398038701 )
(2.498997995991984 0.04574760736396961 )
(2.503006012024048 0.045752459236191034 )
(2.507014028056112 0.04575629232471846 )
(2.5110220440881763 0.04575910935721905 )
(2.5150300601202407 0.04576091306136002 )
(2.5190380761523046 0.04576170616480856 )
(2.5230460921843685 0.04576149139523184 )
(2.527054108216433 0.04576027148029706 )
(2.531062124248497 0.04575804914767138 )
(2.535070140280561 0.045754827125022 )
(2.539078156312625 0.04575060814001612 )
(2.5430861723446894 0.04574539492032091 )
(2.5470941883767533 0.04573919019360358 )
(2.551102204408817 0.045731996687531286 )
(2.5551102204408815 0.04572381712977121 )
(2.559118236472946 0.04571465424799055 )
(2.56312625250501 0.04570451076985652 )
(2.5671342685370737 0.04569338942303628 )
(2.571142284569138 0.04568129293519701 )
(2.5751503006012024 0.0456682240340059 )
(2.5791583166332663 0.04565418544713013 )
(2.5831663326653302 0.04563917990223692 )
(2.5871743486973946 0.04562321012699342 )
(2.591182364729459 0.04560627884906683 )
(2.595190380761523 0.04558838879612433 )
(2.5991983967935868 0.04556954269583312 )
(2.603206412825651 0.04554974327586035 )
(2.6072144288577155 0.04552899326387326 )
(2.6112224448897794 0.045507295387539004 )
(2.6152304609218433 0.04548465237452477 )
(2.6192384769539077 0.045461066952497735 )
(2.623246492985972 0.0454365418491251 )
(2.627254509018036 0.04541107979207406 )
(2.6312625250501 0.045384683509011786 )
(2.635270541082164 0.045357355727605464 )
(2.6392785571142285 0.045329099175522275 )
(2.6432865731462925 0.045299916580429415 )
(2.6472945891783564 0.045269810669994075 )
(2.6513026052104207 0.045238784171883435 )
(2.655310621242485 0.045206839813764686 )
(2.659318637274549 0.04517398032330499 )
(2.663326653306613 0.045140208428171555 )
(2.6673346693386772 0.04510552685603157 )
(2.6713426853707416 0.04506993833455222 )
(2.6753507014028055 0.045033445591400684 )
(2.6793587174348694 0.044996051354244136 )
(2.6833667334669338 0.04495775835074979 )
(2.687374749498998 0.0449185693085848 )
(2.691382765531062 0.044878486955416394 )
(2.695390781563126 0.04483751401891173 )
(2.6993987975951903 0.04479565322673798 )
(2.7034068136272547 0.04475290730656236 )
(2.7074148296593186 0.04470927898605204 )
(2.7114228456913825 0.04466477099287422 )
(2.715430861723447 0.04461938605469607 )
(2.719438877755511 0.04457312689918478 )
(2.723446893787575 0.044525996254007535 )
(2.727454909819639 0.04447799684683153 )
(2.7314629258517034 0.044429131405323945 )
(2.7354709418837677 0.04437940265715198 )
(2.7394789579158316 0.0443288133299828 )
(2.7434869739478955 0.044277366151483574 )
(2.74749498997996 0.044225063849321525 )
(2.751503006012024 0.04417190915116385 )
(2.7555110220440877 0.044117904784677704 )
(2.759519038076152 0.04406305347753028 )
(2.7635270541082164 0.04400735795738875 )
(2.7675350701402803 0.04395082095192033 )
(2.7715430861723442 0.04389344518879217 )
(2.7755511022044086 0.043835233395671504 )
(2.779559118236473 0.043776188300225484 )
(2.783567134268537 0.04371631263012131 )
(2.7875751503006008 0.04365560911302614 )
(2.791583166332665 0.04359408047660719 )
(2.7955911823647295 0.04353172944853164 )
(2.7995991983967934 0.04346855875646669 )
(2.8036072144288573 0.0434045711280795 )
(2.8076152304609217 0.04333976929103726 )
(2.811623246492986 0.04327415597300715 )
(2.81563126252505 0.04320773390165639 )
(2.819639278557114 0.043140505804652146 )
(2.823647294589178 0.043072474409661596 )
(2.8276553106212425 0.043003642444351925 )
(2.8316633266533064 0.04293401263639034 )
(2.8356713426853704 0.04286358771344399 )
(2.8396793587174347 0.04279237040318011 )
(2.843687374749499 0.04272036343326585 )
(2.847695390781563 0.042647569531368404 )
(2.851703406813627 0.04257399142515497 )
(2.8557114228456912 0.04249963184229272 )
(2.8597194388777556 0.042424493510448844 )
(2.8637274549098195 0.04234857915729054 )
(2.8677354709418834 0.04227189151048498 )
(2.8717434869739478 0.04219443329769932 )
(2.875751503006012 0.04211620724660081 )
(2.879759519038076 0.04203721608485661 )
(2.88376753507014 0.041957462540133904 )
(2.8877755511022043 0.04187694934009986 )
(2.8917835671342687 0.041795679212421666 )
(2.8957915831663326 0.041713654884766554 )
(2.8997995991983965 0.041630879084801675 )
(2.903807615230461 0.041547354540194203 )
(2.907815631262525 0.04146308397861134 )
(2.911823647294589 0.04137807012772029 )
(2.915831663326653 0.04129231571518818 )
(2.9198396793587174 0.04120582346868226 )
(2.9238476953907817 0.0411185961158697 )
(2.9278557114228456 0.041030636384417674 )
(2.9318637274549095 0.040941947001993384 )
(2.935871743486974 0.040852530696263975 )
(2.9398797595190382 0.04076239019489668 )
(2.943887775551102 0.04067152822555866 )
(2.947895791583166 0.04057994751591713 )
(2.9519038076152304 0.04048765079363925 )
(2.9559118236472943 0.04039464078639221 )
(2.9599198396793582 0.040300920221843166 )
(2.9639278557114226 0.04020649182765935 )
(2.967935871743487 0.040111358331507946 )
(2.971943887775551 0.040015522461056136 )
(2.9759519038076148 0.03991898694397109 )
(2.979959919839679 0.03982175450791997 )
(2.9839679358717435 0.039723827880570016 )
(2.9879759519038074 0.03962520978958841 )
(2.9919839679358713 0.039525902962642315 )
(2.9959919839679356 0.039425910127398905 )
(3.0 			   0.039325234011525365 )
(end )

dipole-x  4 1
name "<A3Pi|DMY|X3Sig->" (<1.2|DMY|1.4> CHECK)
spin   1 1
lambda  1  0
<x|Lz|y> -i 0
type   grid
factor   -1   (0, 1 or i)
units angstroms ea0
values
	1	0.475154519
	1.05	0.421162062
	1.1	0.356726033
	1.11	0.343797759
	1.12	0.332001934
	1.13	0.320891035
	1.14	0.310211363
	1.15	0.299859651
	1.16	0.289832883
	1.17	0.280207084
	1.18	0.271227908
	1.19	0.264184017
	1.2	0.262159227
	1.21	0.255018545
	1.22	0.246789012
	1.23	0.238194648
	1.24	0.229460564
	1.25	0.220697342
	1.26	0.211969488
	1.27	0.203326669
	1.28	0.194797965
	1.29	0.186407873
	1.3	0.17817564
	1.31	0.170116424
	1.32	0.162242055
	1.33	0.154561511
	1.34	0.147081278
	1.35	0.139806785
	1.36	0.132739328
	1.37	0.125879904
	1.38	0.119228326
	1.39	0.112783443
	1.4	0.106543404
	1.41	0.100505934
	1.42	0.094676198
	1.43	0.089035328
	1.44	0.083588616
	1.45	0.078333349
	1.46	0.073266984
	1.47	0.068387201
	1.48	0.063691925
	1.49	0.059179387
	1.5	0.054848057
	1.51	0.050696572
	1.52	0.046723872
	1.53	0.042929157
	1.54	0.039311641
	1.55	0.035850159
	1.56	0.032585246
	1.57	0.029496511
	1.58	0.026584028
	1.59	0.02385806
	1.6	0.021304374
	1.61	0.018931437
	1.62	0.016751066
	1.64	0.013067289
	1.65	0.011701543
	1.66	0.010783296
	1.68	0.008523913
	1.7	0.005813721
	1.72	0.003354636
	1.74	0.001164406
	1.75	0.000167338
	1.76	-0.000771223
	1.78	-0.00249396
	1.8	-0.004043027
	1.82	-0.00545996
	1.84	-0.006758209
	1.85	-0.007373167
	1.86	-0.007969066
	1.88	-0.00911368
	1.9	-0.010206467
	1.92	-0.011279162
	1.94	-0.012321504
	1.95	-0.012841206
	1.96	-0.013363379
	1.98	-0.014428658
	2	-0.015553188
	2.05	-0.017646202
	2.1	-0.018063985
	2.15	-0.019473093
	2.2	-0.021006671
	2.25	-0.022411251
	2.3	-0.023564182
	2.35	-0.024414769
	2.4	-0.024954611
	2.5	-0.025057889
	2.6	-0.02404975
	2.8	-0.020157484
	3	0.015835932
end


dipole-x  4 8
name "<A3Pi|DMY|Ap3Delta>"  (<1.2|DMY|2.4> FLAG factor was 0)
spin   1 1
lambda  1  2
<x|Lz|y> -i -2i
type   grid
factor   -1   (phase flipped)
units angstroms debye
values
1	0.318248616
1.05	0.13849891
1.1	0.091971493
1.11	0.086943144
1.12	0.082784239
1.13	0.078633992
1.14	0.075821501
1.15	0.073398076
1.16	0.071305957
1.17	0.069504669
1.18	0.06798787
1.19	0.066837094
1.2	0.06636593
1.21	0.0655998
1.22	0.064708094
1.23	0.064068387
1.24	0.063533121
1.25	0.063107208
1.26	0.062784429
1.27	0.062555225
1.28	0.062410495
1.29	0.062340203
1.3	0.062334431
1.31	0.062383588
1.32	0.062478624
1.33	0.062611069
1.34	0.062773042
1.35	0.062956925
1.36	0.06315601
1.37	0.063363632
1.38	0.063573334
1.39	0.063778796
1.4	0.063973756
1.41	0.06415197
1.42	0.064314141
1.43	0.064441175
1.44	0.064533194
1.45	0.064584194
1.46	0.064588253
1.47	0.064539627
1.48	0.064432815
1.49	0.064262536
1.5	0.064024329
1.51	0.063714043
1.52	0.063328297
1.53	0.062864962
1.54	0.062322363
1.55	0.061700102
1.56	0.061000141
1.57	0.060225025
1.58	0.059378291
1.59	0.058474621
1.6	0.057551947
1.61	0.05652771
1.62	0.055460041
1.64	0.053221739
1.65	0.052049064
1.66	0.050812786
1.68	0.048456404
1.7	0.046423948
1.72	0.044621443
1.74	0.042996179
1.75	0.042255966
1.76	0.041563877
1.78	0.040321316
1.8	0.039260673
1.82	0.038364266
1.84	0.037637074
1.85	0.037331132
1.86	0.037062248
1.88	0.036632175
1.9	0.036343028
1.92	0.036195081
1.94	0.036196672
1.95	0.03625973
1.96	0.036370499
1.98	0.036770735
2	0.03752236
2.05	0.039222776
2.1	0.035216605
2.15	0.033758118
2.2	0.032778298
2.25	0.031711936
2.3	0.030358339
2.35	0.028637127
2.4	0.026562467
2.5	0.021884543
2.6	0.017547137
2.8	0.011891733
3	0.00937101
end

( BEGIN )

dipole-x  4 5
name "<A3Pi|DMY|B3Sig->" (<1.2|DMY|3.4> HERE abrupt change R>2)
spin   1 1
lambda  1 0
<x|Lz|y> -i 0
type   grid
factor   -1   (0, 1 or i)
units angstroms ea0
values
    1.0      0.154347359
    1.05     0.056471945
	1.1	-0.030976808
	1.11	-0.045087689
	1.12	-0.055823177
	1.13	-0.063420112
	1.14	-0.068344012
	1.15	-0.071110344
	1.16	-0.072321645
	1.17	-0.072565186
	1.18	-0.072399715
	1.19	-0.072736173
	1.2	-0.074893951
	1.21	-0.074851453
	1.22	-0.07464436
	1.23	-0.074148756
	1.24	-0.073540697
	1.25	-0.072901438
	1.26	-0.072198869
	1.27	-0.071628925
	1.28	-0.07111697
	1.29	-0.070668965
	1.3	-0.070284269
	1.31	-0.069959006
	1.32	-0.06968747
	1.33	-0.069463038
	1.34	-0.069278732
	1.35	-0.06911473
	1.36	-0.06898024
	1.37	-0.068868156
	1.38	-0.068771519
	1.39	-0.068683796
	1.4	-0.068598796
	1.41	-0.068510642
	1.42	-0.068425591
	1.43	-0.06831564
	1.44	-0.068186424
	1.45	-0.068032904
	1.46	-0.067850168
	1.47	-0.067633434
	1.48	-0.067378065
	1.49	-0.06707952
	1.5	-0.066733401
	1.51	-0.066335605
	1.52	-0.065882074
	1.53	-0.065369028
	1.54	-0.064793059
	1.55	-0.064153679
	1.56	-0.063442647
	1.57	-0.06266001
	1.58	-0.061803337
	1.59	-0.060883288
	1.6	-0.059894832
	1.61	-0.058800149
	1.62	-0.057615263
	1.64	-0.054898057
	1.65	-0.053246199
	1.66	-0.051217299
	1.68	-0.047297875
	1.7	-0.044075179
	1.72	-0.04103093
	1.74	-0.038021227
	1.75	-0.03653354
	1.76	-0.035058732
	1.78	-0.032154291
	1.8	-0.029320587
	1.82	-0.026556846
	1.84	-0.023900778
	1.85	-0.022607563
	1.86	-0.021340527
	1.88	-0.018888935
	1.9	-0.016555147
	1.92	-0.014351727
	1.94	-0.01228907
	1.95	-0.011316936
	1.96	-0.010388753
	1.98	-0.008684776
	2	-0.007243202
	2.05	-0.004893662
	2.1	-0.001880675
	2.15	-0.000719498
	2.2	-0.000981372
	2.25	-0.002100253
	2.3	-0.003440505
	2.35	-0.00451165
	2.4	0.005091562
	2.5	0.004808077
	2.6	0.003372095
	2.8	0.000569984
	3	0.000476009
end


dipole-x  9 1
name "<C3Pi|DMX|X3Sig->" (<2.2|DMY|1.4> §DIABATISED)
spin   1 1
lambda  1 0
<x|Lz|y> -i 0
type   grid
factor   1   (0, 1 or i)
units angstroms debye
values
1	-1.238757828
1.05	-1.137779118
1.1	-1.012380394
1.11	-0.985647796
1.12	-0.958389327
1.13	-0.930421373
1.14	-0.901674311
1.15	-0.872202439
1.16	-0.84221997
1.17	-0.812087922
1.18	-0.782034904
1.19	-0.751214698
1.2	-0.721375045
1.21	-0.69721195
1.22	-0.675852332
1.23	-0.655953962
1.24	-0.637120268
1.25	-0.61907838
1.26	-0.601689979
1.27	-0.584900743
1.28	-0.568682947
1.29	-0.553006206
1.3	-0.537851717
1.31	-0.523207882
1.32	-0.509053381
1.33	-0.495380412
1.34	-0.482176396
1.35	-0.469428146
1.36	-0.457121914
1.37	-0.445244539
1.38	-0.433781239
1.39	-0.422716374
1.4	-0.412035628
1.41	-0.401724842
1.42	-0.387598536
1.43	-0.377967648
1.44	-0.368685889
1.45	-0.35974099
1.46	-0.351120701
1.47	-0.342813257
1.48	-0.334807423
1.49	-0.327092433
1.5	-0.319658083
1.51	-0.312494694
1.52	-0.30559309
1.53	-0.298944526
1.54	-0.2925382
1.55	-0.286371158
1.56	-0.280433129
1.57	-0.2747163
1.58	-0.26921255
1.59	-0.26391239
[truncated: 101,289 more chars]
